# Supplementary material for: Genome-wide screening and characterization of long non-coding RNAs involved in flowering development of trifoliate orange (Poncirus trifoliata L. Raf.)
Source: Sci Rep. 2017 Feb 24;7:43226. doi: 10.1038/srep43226 (PMC5324131; doi:10.1038/srep43226)
Supplement: Table S1 [file srep43226-s2.xls]

## Sheet: 6584 lncRNAs
Genome-wide screening and characterization of long non-coding RNAs involved in flowering development of trifoliate orange (Poncirus trifoliata L. Raf.)
Chen-Yang Wang1, Sheng-Rui Liu1, Xiao-Yu Zhang, Yu-Jiao Ma, Chun-Gen Hu*, Jin-Zhi Zhang*
Key Laboratory of Horticultural Plant Biology (Ministry of Education), College of Horticulture and Forestry Science, Huazhong Agricultural University, Wuhan 430070, China
1These authors contributed equally to this work.
*Author for correspondence E-mail: jinzhizhang@mail.hzau.edu.cn or chungen@mail.hzau.edu.cn
Tel: +86-27-8728-1826
Fax: +86-27-8728-2010
Table S1. The 6,584 lncRNA candidates.
>TCONS_00000001-[scaffold_1]-[+]-[u]-[350]-[1]-novel
AAATTTTCTAGTACAATTACATACATACTTTAAATTTTATGTTATCTAGTGATAAAATTTTGTAGTGCATTTTATAGTTATAACGAATCTCAGAATCTATGAAATGCTAACTTCTACCTTTTTGTATGAGACATCAGTCGAGTATGAATATTGAAATCTTTGACATCTGCAACAGCCCTCTGGAGCAAGGCCTGCCTCGTTAATTATGTAACAGATATGGGATTTAGGGGATGGGGAGTTGTTTCTCTACTTGTTTGTTTCTTTTCACATTATGAAAACTAAAGATATTGATTTTAAAACATTGTGCTTTATGTATCTGGGGGATTTCTTCTGTATTTTATAATTAAAAT
>TCONS_00000002-[scaffold_1]-[+]-[x]-[1164]-[1]-novel
GCATCATCTGATCTCGATCGGGTTAACTCCTAAATTCAGGCAGTGAGCATCAAATAAGCCAATTGACACTATCGCCTGTTTACAGCAAATCAAGATTAGATGGACAAAGAGAGTTTCAGTCAACACAGTCCTAGAAGCTCCATTCATGCCCACTTCTATTCCTAAGAGCCCATCATTCTACTTAAAAGACGACGAAGGCTACTTTCGGGACATTGGTTGCAGCGATTTGTAGACCAATGGCAAAAGCAGCAACGATTCGATGCTCTCAAGCAGATCTTCCCCCAAGAGTCAGAGCGCATTCGAGGTCTAATGAAATTCCCGGATCGAGTTCTGACCCTTATCGAGCAGGAAATAGAAATAGAATCGGACAAAGAGCTGTTAGCAGGGCTTGTTCACGAA…
>TCONS_00000012-[scaffold_1]-[+]-[i]-[390]-[1]-novel
GGGAAAGTGAACATTTTAGTTCTTTAGTCTTCAACAACTGACCAGATAACAATCCCGGACTCCATGACAGGAGGTTTAGTGCATCTTGTTTCTTAACTGAACTTGTGTCCTTATTAATCTTGTGTTAACCCTATCAAGTGTAATTGTGGCATGAACTTATACAATTGATACTATTATTTATTATGCATATTAATAGATGTGAATCAGTTTGCTGAGATTGTTGAATGTGTTTGTTTGTTTGTTCGTGGCTTACAGTGTTGTGCACCAATTAGGTAGCTTGCTTGTGGAACTATGGAGAAAAATAAAAGTTATGATAATTTGGTAGTCTTAGAGGGAACATCACGTTCCCTCTGAGATAAGAGGGACATGATATTGATTTACCTACTTTGT
>TCONS_00000055-[scaffold_1]-[+]-[i]-[792]-[1]-novel
GAAGCAGTGCAGTTTTGTTGAAAGCATTAGATTAATCTTTTTATAGTGGATGTGGATCTAGTTTAAGTAAGATTTCATTTGTGCAATTGCATGTCTGTGGATATGAATTAAACTTTATAGTGTTGCATGTTATGGAGAAAGTTTAAACAAGTTGTAATCAACTAGTATCACTTTTTAAAAATTTAGTTCAATATGTATTTTCTTATGTTAATGAACATGATAATATTTCTTTTAATTTATTACAAATATTAGAATCTGTTATGATGCTTGATTCAATTAATACGAGATGCAATAATTATGGCCGTGCTACATATTAGTAAAGATCCTCTCAGTATCTGAACTTTCTCTCGTTCTTAAAGATCTCACTTTACGTTGAATTAATGATGGTTTAAGTTTGGG…
>TCONS_00000059-[scaffold_1]-[+]-[i]-[260]-[1]-novel
TGAAGATAGATAAATAGTTTACTTTAGGTCTTCATTTTTATCAAAATTTCTCATCAAAGTCATGGAGGCGTGTAAAGGTTTTGGATATCAGATGAGTTCGTGATGGTTATTAGCTTCTTATGTCTTTCGTGATAAGCTTAGGAGTCTCTATTGGATGTTGGAAAGAGTTTGATGAATTGGATGGACTTACAAGAATGTGAAGCTACAGAAGTTGAGTTAAAACATTTAGGAATAGATATAGGATTATATTTCTATTACTT
>TCONS_00000092-[scaffold_1]-[+]-[i]-[283]-[1]-novel
AGTTGATCTTCTGTTCAGCAGCCTCTTGAATGAATTGATAGGGATGTATGTTCTTTTGTGTAACATGCACATGGAGATGCATTTCAAACAGTTGATTGATTGAGAAATATTGGAAATGTATTGATTTACTTAAAAATTGAGACTCATTGTGTCATATAGGGTAACAACATAATGAGAGCTTAGTGGGAAAATAATTGAGACATAGGTCGGAAGAGCCCTTCTATGGATAATCTGTAGGCTTCTATTCTTAATTTTAAGCTAGTGTAGTTTTTTGGAACATATT
>TCONS_00000132-[scaffold_1]-[+]-[i]-[245]-[1]-novel
CTTTGTTTGCTCTGTTTGGTTGCCGAGAAAAAATGTAGACAAAGATAGAATTTTGTATTATTTTTGTTTAAATGAGTAGGAACTTACTCAAATTGAATTATATAGAATGCAATTGTTAGGTCTTAGATGGCTAGGTTGAGTATGTTGTGGCTTAGATTTTCATTTATGGGTATTTTGGGATTGAAGTCCTGTGGCTTGTTGTTACAGCTGCCGCGGATTGAAATCATAAGCTGTCAACCGTAAGG
>TCONS_00000136-[scaffold_1]-[+]-[i]-[289]-[1]-novel
AACGGGCATGATGACCTTTACGTATGAGGTCTTTTGCTTTGAAATGTGGCTCTATTGCCATACTATGGTGCTTGAGCAGCAGAGAATTGTGGTATCTTTGTGCATAAGTAATTTCTATGCAGCTCTTTGGATATGTCCCTCTAATTTATCATCAATGTTACAAGGAGATGGTAGACTATTTTATCGTCAATGTTATAAGGGGGCTGTAGAGGCCCCCACCTCGAACATTAGTTGAGCATAACGGATGGTGAAGCATATGTGCATTGTTCTAGCATACGCTTTTCTTCTG
>TCONS_00000151-[scaffold_1]-[+]-[x]-[1942]-[9]-novel
GATACGGTTTTTTTGCGGAGATCAGCAAGATTTAATTTTGTGACAGGAGCTGAAGGCTTCTCGGGAGAAGCAACTACTGATGCAGCAGGAGCAACAGGCTTAGTATATTGAGTTAAAGGTTCAACCCCTGAAGCAATTCCAGAAGGACGGGCTGAAGGAGTAGGACTACCCTGCAACAAGGCACTTGTTTTTCCAGATATGATCCCGCCACTTCCTTGAGGCAAAAATTTTGAATTGATTGATGGTGATTTTCCGATCAAAGGTGACTGCACACGACCTGGAAATTGAGACGGACTTTTGCTATCACCTCTTGGCATTGTCCGGGAACGAGGAACCTCCCAATTGTCAGTATCAAACCCAGGCATTCCAGGCATTTTCTGGGTTCCAGGCATTCCAGGC…
>TCONS_00000152-[scaffold_1]-[+]-[x]-[2148]-[8]-novel
GATACGGTTTTTTTGCGGAGATCAGCAAGATTTAATTTTGTGACAGGAGCTGAAGGCTTCTCGGGAGAAGCAACTACTGATGCAGCAGGAGCAACAGGCTTAGTATATTGAGTTAAAGGTTCAACCCCTGAAGCAATTCCAGAAGGACGGGCTGAAGGAGTAGGACTACCCTGCAACAAGGCACTTGTTTTTCCAGATATGATCCCGCCACTTCCTTGAGGCAAAAATTTTGAATTGATTGATGGTGATTTTCCGATCAAAGGTGACTGCACACGACCTGGAAATTGAGACGGACTTTTGCTATCACCTCTTGGCATTGTCCGGGAACGAGGAACCTCCCAATTGTCAGTATCAAACCCAGGCATTCCAGGCATTTTCTGGGTTCCAGGCATTCCAGGC…
>TCONS_00000153-[scaffold_1]-[+]-[x]-[2147]-[8]-novel
GATACGGTTTTTTTGCGGAGATCAGCAAGATTTAATTTTGTGACAGGAGCTGAAGGCTTCTCGGGAGAAGCAACTACTGATGCAGCAGGAGCAACAGGCTTAGTATATTGAGTTAAAGGTTCAACCCCTGAAGCAATTCCAGAAGGACGGGCTGAAGGAGTAGGACTACCCTGCAACAAGGCACTTGTTTTTCCAGATATGATCCCGCCACTTCCTTGAGGCAAAAATTTTGAATTGATTGATGGTGATTTTCCGATCAAAGGTGACTGCACACGACCTGGAAATTGAGACGGACTTTTGCTATCACCTCTTGGCATTGTCCGGGAACGAGGAACCTCCCAATTGTCAGTATCAAACCCAGGCATTCCAGGCATTTTCTGGGTTCCAGGCATTCCAGGC…
>TCONS_00000154-[scaffold_1]-[+]-[x]-[1367]-[6]-novel
GATACGGTTTTTTTGCGGAGATCAGCAAGATTTAATTTTGTGACAGGAGCTGAAGGCTTCTCGGGAGAAGCAACTACTGATGCAGCAGGAGCAACAGGCTTAGTATATTGAGTTAAAGGTTCAACCCCTGAAGCAATTCCAGAAGGACGGGCTGAAGGAGTAGGACTACCCTGCAACAAGGCACTTGTTTTTCCAGATATGATCCCGCCACTTCCTTGAGGCAAAAATTTTGAATTGATTGATGGTGATTTTCCGATCAAAGGTGACTGCACACGACCTGGAAATTGAGACGGACTTTTGCTATCACCTCTTGGCATTGTCCGGGAACGAGGAACCTCCCAATTGTCAGTATCAAACCCAGGCATTCCAGGCATTTTCTGGGTTCCAGGCATTCCAGGC…
>TCONS_00000157-[scaffold_1]-[+]-[u]-[234]-[2]-novel
CCGTTGCCAATGTTCATATCAACCATGGGGTGTTTTAAGTCTGCAAAACTTATTAACCTATTGATATTCCGTAGGGTTGCCATCAATGACGGCCTTGTCAACCATGGAGCACCATTGGATGCCAGGGTCCCATCATATCTTTTCAACGTGCTGCCAACTCGATGCTTCCTCTTTAAGTTTCCAATGCTACACTTAGATGCTTGAGTGCTGGATTTTAGGCTTTGTAGTTAGGCT
>TCONS_00000158-[scaffold_1]-[+]-[x]-[321]-[1]-novel
ATGAGAAAAGAGTTGGGAAGAAGAAAATTTCATGGCAAGATCAAGTGGCTTTGAAGGCATAAATTTTCATATAGCATCAAGGCACAGAGAGAGAGAGAGAGAGTAGCTTTTCCCAAAGACTTCAGTCTCATTGTTTGTGATGATTATCATCATTCATCTATGCATATGTCTTTTATCATTATTATTGTATATGTCTCAGGTTTATTAATGGGTTAATGACTTTATTTTGTTGTAAATATCTCAACAGTAAACAATATGGTGATGTTCCCATTGATCAGGCCAGTGAAAGATACAATTGCCTCTCTTACTTTATTCATTATA
>TCONS_00000174-[scaffold_1]-[+]-[i]-[202]-[1]-novel
CTCGTCTCTGTTTTTTAATTGGAAGCCATTTTCTTTTCCTCTTTTGGCTGGGATGAATGCGAGATCTTGCCTGCAGATGGTCTGTGGCATATTTCCTTGCACTGAGTAATAAGATCTTAGTAGGAGTATAAAGCATGTTGTTGGAATTTATAAAAAAGCATTGGTATCTGTTGCAACTGTTTGTGTAATAATCAACTTGTTC
>TCONS_00000175-[scaffold_1]-[+]-[i]-[363]-[1]-novel
CCCTAACTGTAACGAATAAAGTTCTGAACTTCAGAGACTCATTGGCCCTTCCCAAATTTGCTTGTTGAGTACCATATGATGGTTCAATAATAGTAATATTGAGTTATGGATTTTGCATGTTTTTCTGGAATTTTATAGGAGGAAATTCGGTAGGTGTCCACAAGAAGCTTAGTTTTTTGTGTATTTTTAGTTCTTGAGATGGCTTGGTTAATTATTGGCTGTCAGTGGTATGCATATCAATCATTTTGCTTGACTATATGGTGGGCATGAAATATGTGTTGGAAGTGCTGGGACAATTATGAGACAATGCCCATGGTACTGCTTTTTAAAAGTGGGGCATAAAGTTAGCTATTTTGACGTGGT
>TCONS_00000178-[scaffold_1]-[+]-[x]-[516]-[1]-novel
GTCATGATAGTCCATTTCAGTTTCTTATTTATTGCATATTATGTCAGTGTTAAAGGATTTACTGAAGTGGCATGAGCAATCTATTGGATCGGGAATTGCAGAAATGTGTGGCAGCGAATTATTGATCAGATAACTGTTTGGAGATAAGGATCTCAGTAACAGTTTTTTTCCCAAGTAAGTGAACTCTCAAATCAGTTAGCAATAAACAACATATTCATAGAAAGATGTCCGTGTTTCTGTCTGAACGGGCTTAAGAATTCCTAGACTTGGTTACAGTTTCCATTACAGTTGTTTCGAATCTAGCTCCATATTTGAATTTTGAAGAATTGAGAGCTTATTGGATATAGCATATAACATAGATAATGCATGTATTAAACCTGAACCAAATCCCAAATTGAG…
>TCONS_00000179-[scaffold_1]-[+]-[u]-[1464]-[1]-novel
CAGAAACTTGGCAAATTTATCTTTTCAACAATATAGAATACACAATTTAACTATTTTTTAAAACAGTACAGTTAATTTGAGGAAGTATAGTGTTAATCTTGATTTTTGCTTCCCACATTGACTAACCTGACCACATGCATGTTCCCATTCTACTTCATTGTCAATCTTCAAACATGAAGAGTCTCTAAACACTCCTGTGTCACGTAATCACCAGGAAAAATAGACCTCGGGCTTAAAGAGACAAACTTCCAATAATTGAAATTTCAACAAAATCCAAATTGTTCAAGAACCCAACATAAATCTACTCAATTATATTACCATGCTGTATACATGTGCAAGGTAAGCATAAATAATGAAGGAGATAGTCTTAATCGAGAGGCATCTATTAATTGGTCATTC…
>TCONS_00000180-[scaffold_1]-[+]-[u]-[1245]-[1]-novel
GCCATGAGGTGATTCCCAAATCCTTAGTATCTTGTCAAAAATCAAAGAAAAATTAAACTAAGTTATATTTATTGCTCAGAAGACACTTTTAAGGCATATCTACACTTTAATTTAACAGAAATTAATGTAATAACCAAAGTAAAAAGAACCAAATGCATTGGTCCAATTGACAAAACCTCAAGTGGTACTAGAGGTCGGAGAGGTTTGGGTTATATTTATATAATATTTAGGAGAAAATTAATAAAAAATTAACTAAAAAAGCAACTGGTAGAAAGGATGATCTAGAACGAGACACTTGAGGGGAATTATCTCTCACACGTCAAAAAGATTTTGTTGACCAAAAAATTAGACTTTCAGATTTAATGATGTAAATGTAATAGCAGTCATTAGTGTATCAAT…
>TCONS_00000181-[scaffold_1]-[+]-[u]-[1316]-[1]-novel
TCTTTTTATTAATTTTTCATAAAGGACGAATACGAGAGCATGCATAGTCGCAACGGTATCATAAACATTCCTGAAAGGAAATACAAACATGAAATAGGCAATCACCTTTTTTCCCTAGTTTCTCCTTGGCAACTTAATGTATGTATTACATCAAAAAGATCCATGCAATAATTCAAAATATAACCAATAGCCAAGATTCAACTATTGCCATAGCGACTCCAAATCTTTTGTGAATGATCAACATATAATACTATGACTTTTATAGTTAATTGAGGACTGAATACATTCTATAAGAAATAACAAAATAGAAAGAAATATCCCCACAATAAACTTAACTAGGCACAAAATATGATAGGAAATAAAATTTGTTAACTTCCTAAAGCCATGCGTTAAACAAAT…
>TCONS_00000190-[scaffold_1]-[+]-[i]-[270]-[1]-novel
GTAACAATCTTCTTTCAGACGTGGAGGCTTCTTTCTTGCTCTGTGGAAGGCATTTTGGAGCTTGTCTTCTTGTGGACTAGGAGTTGGAAAAATGATGTATGGGTTTGTGATGCTGTAGAAAGGGCTAGAAAGTTGACTATCAGCAAAGAAATTGGTTAAAGGATAATTTTTTATGCTGGAAAAATATGGTTTATTAGCATTATTGCCCTTGCCTTTGGATTGGCAGAAAATTAGACTGACCTGGTGTTTTCTAAGTTCATAAGACTTCCT
>TCONS_00000191-[scaffold_1]-[+]-[i]-[487]-[1]-novel
CAGCTACTTGTTGTTCTGATCATTATATTTGAGCTAATTCTTCGAGGAATGTTAGTTCTTGCCTTTGCTGTGGACCATAGAATGTGCCTTGTTTAACTCTAATATCTCCTCTTACCCTCTCTTTGGTATTAATGTATGTATGTGATAAGTTCTTGCATTAGCTATCAGCTATACATTGTCACACACTCCCTCTTCCCTTGAAAACCAATCCTCTCTCTGCAATTATTGTGTATTGTGTATGTATGTGATTAGTTTTTGCTGTGGACTATGTATTGTTTGTGGTTACCCTCTTCTTCAACCCCCACCCCTTCTCTTTTAGTTTCTTATTTATCACTGTTATCATGTTTGGATGTGAGTTAGATCTTGTGTTTGCTGCAAACAATGAACTGTTTGCTGTTT…
>TCONS_00000192-[scaffold_1]-[+]-[i]-[208]-[1]-novel
AGGATATCAAAAATCTTAATCATTAAGGATTTAAACCTAGCACATGTTTTTCATTTAATTTTTGCCTATTAAATTCCTTATAGAAGAGAATATGCAGGGAATTGCTCCGTAATCAATTTCATGCTTTATTCTATCTTTTCTATAATTCTATCTTCCCATTAGGATTGTTCCTTTGTTTGTCTTGAGTTGTGATTAGGTATGATGTGGG
>TCONS_00000193-[scaffold_1]-[+]-[i]-[203]-[1]-novel
CCCCAGTCATTGTTGAAAGTTATCTCACTAGGTCTGTGGTCCTTTTTTCTTGCTCAAGAATGACAACAGGCCCTTTTAACTCTTCACTCTGTCTGTACCATAGAGTTGACTATCACTCATGTTCTAGAGTCAATTGAGAAATTTGTAATTAATTGAGTCTCTTAAGAAATGGAATAATATATTAAGATAGATTTCAGGGCAGG
>TCONS_00000204-[scaffold_1]-[+]-[i]-[252]-[1]-novel
CTATGTTTTCGTCATGTTTCTGACCACACAAAAACCCCTTGACATTACCAATAGTTCATTAGCTATCTACCTTTTTACTTCAAAATTAGCTTTAAAGTTCATTCATTTTATCGACTGTTAAATTTGTCTTACACCGAGAAAGATTGCTCTCCAAAAGTTTAAAATATTAATGTCATGGAAGTTGGGAAAAATGAGGATACCTATGCTTTATTTGATAAAACAAATGAAATTTTCCGATATTTTAAAGTACAT
>TCONS_00000226-[scaffold_1]-[+]-[i]-[291]-[1]-novel
AAGAAATTAAATTAAACAGAGGAAGTAGCAGGAGACTTATTATCAACCATTTTTCTTTCTTTGTGTTTGAGTCAAGTTTCCATATATTTTGGGCTAATATCTTCTATGTGCCTTTGGAAACTCCATGACCGTAGTTTCTTACGAATTTTGTTCACTAGAAATGCTTAACTCAGGGAAGAACTTGAACAAGAAACAACATGTCTGGATGAAATTGTTAAGAGGGAAAAATGATCATGGTAGGAATATGATTTATATAAACGGAAAGGAAGCGCAGAAGTTGATGATTCATGC
>TCONS_00000231-[scaffold_1]-[+]-[i]-[273]-[1]-novel
GTAACAAGTGAAACATACATACCTACATACATACTCACTTTGCTAAATTGAGTATGTCACTAAAATACCAAAAAGCACGGATATGACTTTGTTAAGTTTAGGGATATGCGACTTAAACTGAGAATTTCCTATCTTTATGACCGATCTTACTTCAAAGTTAATGTTTTCTATAAGATAGTTTTGTATGCTGTGATAGGTTTGCTTCTTCTTTTTTTAATGAATAGATAAAAAAGTTTCTTAAACTTTTCTGCATATTCTTATTTTTCCTTTTAC
>TCONS_00000232-[scaffold_1]-[+]-[i]-[229]-[1]-novel
GTAAGGTGTGATATGGCATTTAAAAAGTGCTTCGTTGATGCTTAATGTCTTGTGTATTGAATTATTGCAATTGATGCACATTTGAGAATGTCCAAATGCAATTTGGATGAATGCTTGTGAAGGTGGGAGAGCACTCTGTCTAGTATATTGTATGTATTAGGTGGATGAAGAGTCCCATTTTCTTTTTGCTTCAATAGATTTGATCATTTTCGAGCAAAATGAAATTGCC
>TCONS_00000259-[scaffold_1]-[+]-[u]-[295]-[1]-novel
CATTCCTGTTTTGGAAGAAGGGGCCCAATCTCAAGATCATTATGAGGTTGCAGTGCATGAATTGGAGGAATTGTTGAATAGATTAAATCTTGTAGAGGAGAACATAGTGTAAGAAAGATTTAAAGATGTTCCAATGTTTTAACAGGCAAGTTAAAGTCACATGCTTTCCTCCTTTGTAGATTTGATGTACATATCCTCTCTTTTATAGACGCTGGATAAAGAGAATATACATAGAAGAAGCCTCTGAATAAGTGTATGACCTGTGTTCCAACTTCTCAGGAAAATAGCTAAAGCG
>TCONS_00000308-[scaffold_1]-[+]-[u]-[399]-[1]-novel
CATGATCCTCGAGTGTGGTGCTATACACCACAATGTCGTCCAAGTACACGACCACAAAGCGGTCGAGGAATGGTTGGAGTACCTTGTTCATGAGTGTGCAAAATGTGGCGGGTGCATTAGTAAGGCCAAAAGGCATCACAAGGAATTCGAAAGACCCGTACCTTGTTGTGCACGCTGTCTTCGGTTCGTCTCCCTTGGCGATGCGTACTTGATAATACCCGGAGCGCAAGTCAAGTTTGGTGAAGTACCGCGCTTTGCCAAGCTGGTCGAACAAGTCCGCAATCAAGGGAATCGGATACTTGTTCTTGATAGTGATCTTGTTGAGCGCTCTATAGTCGATGCACATCCGCAGCGATCCATCCTTTTTCTTTTGGAAGAGGACCGGTGCACCGAATGGGG
>TCONS_00000321-[scaffold_1]-[+]-[i]-[246]-[1]-novel
GTTTCTGGGTATCATCTGTTTCTAGGTTTTCTTTTGTTTTGTTTGAAGTGTTTAGTCAAACTTGCTAATGTTCACCAGAAATAGTGGTCTTATGATATGTCTGTAGTTGTGTACTCATGATATTTATTAATTTGTTTTAAGGTTGACTTTCGGACATCCATTACATTTTGATTTGATTAGTCTCGGTGTTGTTATCTGTTATCAGGTTTAGTTGATTTGTTGATATTGATCTTGAGTTGATATGAG
>TCONS_00000364-[scaffold_1]-[+]-[u]-[202]-[1]-novel
GCTGTAAAAGGTTTCGTACGATTGAATGAATTTTTGTTCTTTTGTTTTATTGATTACATGATTGCTTAATGTGAAATGAGCAATTCTTATAGCAACTTGTATCTTAATACATGTTTACTGCAAGTTTTATTATATGATTGATGTTTAATTACACTCCTTGTATGAATTGGTTGTTATTTGCTGGTACTTGTCATTTTTTTTA
>TCONS_00000377-[scaffold_1]-[+]-[u]-[250]-[2]-novel
CAAACGCATACAAATATGATGCCTAACAGATTACAGGGAATTGATAGTTTTGGTGGCAGTAGAGCTGTATACGGCTCCTCAAACACACCACAGCAACCAACTGGTGGATACCCAGTACCTGCTGCCACTAATTCATTTTCAATGGGAGGAAACCCGTTTGGGTAGAAAAAGGAAAAATAAATTACTTTCACAATAGATAGCCATATATTGCTTTGGTCTCCCTGCATGTTTTGGGGAAGACTTGCTTCGT
>TCONS_00000394-[scaffold_1]-[+]-[x]-[280]-[1]-novel
TTGCAGCAAGGAATGAATGTATAAGACTGCAACTTTGACATAATATAGAGTACTATAATATTTTTGGATTTTTCTTCCTCTTGATCATCAAGAGTTGGTATTGTCTGAATGAAAATGAGTAGACTGGAGCAATATGTGCAAACTGATAGCTAACTTATTGCCATGATGATATAAATATGCATCTTGTAGTTCTCTCGGTAATCTTCCTTCCGACTTCATTCATTTGGAAACTTTCTGGAGATTTAAAGGTCTCTCTAGTTTCATTTTATTCTGGCTGAAG
>TCONS_00000403-[scaffold_1]-[+]-[u]-[593]-[2]-novel
CGAAGCTTGTTCGGGAAATTGAACTCACGAAACGGCAAAGTTCACAGCCCGAGGTGGACGACCTTTACGCCGACTTACCACTGGATCTTGTATGTTACTACTGGATCCACCATCAATGGTTGTATCGTCGCCGTCACATCGAACATTTAGAGAAACATCCTTCATAGCTTTCTCAATCCAACCCATAATGTTTTTATGACTTTCTTCATTTTTGGAAGCTACCTCAGCAACATCATAAAAAGCAGTGCACTCCTCTCTATATCGCTGATGTTCAATGCTCGAACTCCGTGCATCATAACTGACTTTGACTTTACTATAGAACCTCCGCACATCTTTCCTCCATCTTCGTAGGATATACTTTTCAGGCAGTAATTGCACACGGTTACGTGACAACACTGC…
>TCONS_00000404-[scaffold_1]-[+]-[u]-[730]-[2]-novel
AATTTTGTTCCACTTGAAAGCTGTATTTGCTAAATTTTGTTCCTCTTTAATTTAATTAAATTTTTGAAGACCACACTTTTAATTTTTGAGTTCTAATTAGTTAGGCATCCGACCCACAATCATGGCATCAGGGTCTCTGACTTAATTTTTGTAACAACAATTACAAAACTATGAGTTAATCTCTTTGAATTATTATTGTTGCTAAAGTGTACACTCAATGGAATAAGTTGGTCTTGGTGGGAATTTTTCTAATTACAGTGGTTAATTGTTAAGCACAAGAAGGGTTTGTGATGGAACAAATCGATAGAAGTGGGAATTGTAAAGCGAAACAACAAAACTTAGCCATGACAGAGAGTATTAAGTAGGGCAAATCCAAATAAGATATTCCTTATTTGAATC…
>TCONS_00000406-[scaffold_1]-[+]-[u]-[524]-[1]-novel
CTTGCCGTTTCTCCCACAAGTAAACGTCACATATCTCAAACTCCCATCATCCCCTTTTCTACAAGATCTCCGCATCACTGGAAACCCCTCTTGTAGGCCATAAGTTTTATAATATTCAAACATTTCATCAGGACTATCAAAAGACATCCCAACCGTAGGCTCAACAACATTTTCCACCACCAATTCCTCATTGTTTTCTTCCAAATCAGCCCCCTGTAAATCCTGCAATTCCCCAACTTCATCAACCTCCTCCACTTGTTCGAAATTATCCATTAACTGCTGCAAATTAAAATAATTCAATATCTTATTAGTTATTTATCGCAAATTCATTAAATTTTAAAACAAAATTTCAAAAGCAAAATGAAACAACTCAGATGGTAATTACATCTTCTCACATTG…
>TCONS_00000416-[scaffold_1]-[+]-[i]-[358]-[1]-novel
ATTTGGTTTCTGCATAAATGGATTGTGTGGTGGTTTTAATGTCTAGGTTCAGGGTGTGTAAATCTTCAAATTTTTGTATCATCTTGAATATCAGTTTAGTTCAATCAAATGAATACCCAATATAGTTTTATATGTGCACTTTCAATTAGTTTACCTAACTTGTGTTATTATGCATGTCGAGATGTAATAGTATATAACTATATATTGTATTGTTTTGTCTGGGTTGGAGTAATAAGTTTTAGAAATTAGAGTAGCTTATTGGGGTAAATTCTTGTTGAGGCATCATATATCACACATCATGTTATCTTTCTTGAGAGAGAGAATATTACTACAGCAGTCAAGGGCGGCAATATTCTAG
>TCONS_00000417-[scaffold_1]-[+]-[i]-[271]-[1]-novel
GTTGAGCGGAAGTGAATTTTAAAACTTGAAGGTGAATTGATTATTGTTTATGCTTATGAACACTAGTTTGGTAGACTTTTGGCTAAGCCCCCTTGACAAAAGTTTGTAACTCATCCTTTCTGTTACAGAAATGGAAGCTTAACAATATAATATACCAAATTCCAAGTAAATGAGAAACTGTAATTGAAGTGCATGAATCAACTACAATGAAGCATGAGTGTGGGAAAGACAAAGGAATACGGCCAGGTGCTTATTAGAGAATGAAAGGAGG
>TCONS_00000421-[scaffold_1]-[+]-[u]-[347]-[1]-novel
GTTTGTGCTGTTATTGTCAATTTTTAGCTTATGTCCCAAGCATTTAATGAAAAAGCAGTATCCAAGACGCCTATCATTAAGTGGTGGGAAATGCATAAGAGATGAAATTTAGAACCGGAATAGTTGTTAGGATATGCATGGATGATGAATGAAAGCTATGTGGCAAGTGGTGGCAAGTGACAACATTGCTTCAAACTAGATTCGTATATGATTTATTAGTATGAAATAGGCCTCTGCTCAATACGGCAATTATGGAATTGCCGTTGTATTATAATTTCAACCACCACAGTGTACGAGTATGCAATTTATGGTGTTAGGAATGACAAAAGTTCCCATGCGTTCGGTGA
>TCONS_00000442-[scaffold_1]-[+]-[i]-[338]-[1]-novel
GGAGTTTTTCATGTAACTTTGTTGTAATCATTTGTGAATCTTGCTTCAATCATTTTTTAGCTAGTATAACAACCAATGTTTTCATGTGTTGTTTCTGCAAGTGAACCATATGACATACCCTCGTTTTAGTTGCACCAGAATGTCTCTCTATAATGTTCACATATTCTTGTTCAAAATGTTCCATCTTCACAATGCCTAATTCAAAGTTTTGATCAAGTTCATGTAAAGAAAAGCATGTGTTAGTTTTGATCATCGATTTTCTAGAAATGACGAACAACTGTCATTCCAATTCAATATGTGTATTGTTGTTCTTTATTCTTAGGCTACCTATAATCATG
>TCONS_00000444-[scaffold_1]-[+]-[i]-[216]-[1]-novel
TAAGGTCAAATTTTAAATTTTTCCTTTTCCTCCATGGACATTGCAATAGATCATTTATTTTCTTTTATTTAAAGGCTACAGTTTCCTTTTTCTTTTTCTTTTTTTCTTTCCTTTTGGGCCATGGGCATCCAGTCATCAACTACTTGTTAATTGATGGAAGTTGACTTGTGTGGATGTAGTAACTACCAAGCAATGGTTATCGTTGTTTGTTCTGAG
>TCONS_00000446-[scaffold_1]-[+]-[i]-[210]-[1]-novel
GTTAAAATTACGGAAAAGAAATCTCACATTTTATGATTCTGTAAGTTAAACATTTTGGAGTACTTGAGGTAGCATTGGGTCATTTTCAGAATGTTTAATGATGTCCTTGAATTTTAGTTTAGAGTCCAAATTTGTTTGATTGTCCATGGCTAAAGATTAAAGCTAAAGTTCAAGTTTTTAATAAAATTTAAAACCTTCATTAGACAGCAG
>TCONS_00000474-[scaffold_1]-[+]-[u]-[370]-[1]-novel
TAGATTTCTGATTATTGAGGACATGCAATCCTATGCTCGGTAAAGGTGGTAATTGGTATTCAGGCCTTGATCCTCAAATTCCAGAACACCAGAACTCCAATGGGTTGTTATCTGTTCTGCTTTGTGTTACAGATTTTCTTGGTTTAATTTGACAATTGAAAAACAGTTTGTAACAAGAAGAGGGCGTCTTGTCAATGTAGTGACTTTTTGGGAAGAGAAGTTCATTCCTTTCAATTGTAAAGAAGTGTCAGATCCATGTTATTCTGTATTTTGGGAATACTGGTTATGGGAAGTTGTCAATGAAGCCACAGTTGTTATTTGGTAATTGATTCATGTTAGTTTAGTGTAACTTTTAGGGAAAACTGGGTAT
>TCONS_00000488-[scaffold_1]-[+]-[u]-[925]-[1]-novel
AGCTTTTATGGTGAAAATGATCATGCATGTTGCACTGTATTTAAAGTCTTGCAGTGCAATAACTGAAGGTGAATTTGTGAAAAAAATCATCAACACAATTTAATGCTTTCAGTTTCACCAAACAAGAATTTGGTGGATTTGACATGGTGGTGGGTAAGGGTAAAGTGATCCCACTAATCACATGCCAATGAAGTTGTATTATTTTAGATTTGATAATATCAGAGGCTACATGAAATATATAACAGATGGTGCAAATAGGCCAAAAGCATATCAGCAATATTGAAGTGAACGTTGATGAAAATATATTATATAAATTAAATTCGCCTGCATCATTTCACAACTTGGGTCGATTTGAATCGTCTGTATATGTTGGTAGACCCAAAGCCTTCATAAATTGGA…
>TCONS_00000501-[scaffold_1]-[+]-[i]-[358]-[1]-novel
AACCTAGTCCTTATCAGATAAACTTCCTAACCCGCATAATAATTTTTGCCTGACACCTTTTTTCCCAAGTAAATTGGGAAAATTAAAGGAGAAGTTATCATTCTGTTTTGTTGCTAAGATTGAGGATAGACTAAATATTTATTGCCTCTTGAAATGCCTGAACACCTAATTTGGAAAATGGCCCTGATGTACAATCTAAGAATCATTCTCAGCTAGGAATTTTTTCTGTTGCTGTTTGATTTATGCCGCGGAGCAAAACTTTTTTGGTGATTTTTTTGATAAAGAAGCAAAACTTTTAGTGATAGATGCATATATGAGAATGATTTACATGTCTATTGATAATTTTACACATTAGTAA
>TCONS_00000554-[scaffold_1]-[+]-[i]-[315]-[2]-novel
TGTTGCTGTTAATATGCAGCAATGATGTGAGAGAATGTGAAATTAGTGCAATGTAGAGAATGTAAACACTAAAAGTTATTCATAGGTTTGAGAACAACTTTAGAAATTCTAACTGTGCAAATGCATGCAACAACATCTCCCTTATGATGATAATATTAATAATAATAGTAATAATTATGACTGTTATATTATTTTTAGGTTGGGTTGGGGGAAGCTCATTTTGATGCTATGTAAAACAAAATCGAGTTATTTCATTATTTTGCAGTGCCAATAATTCTGTTATTGACTATTACTGTTCATGCTGTTTAATACTAG
>TCONS_00000556-[scaffold_1]-[+]-[u]-[298]-[1]-novel
AGGGAGTTGAAGCATTGATTTTCAACTGGTCTTGGGGAAGACCTCGTCTGGGCTCAAAGGGAGTCAAGACTTAAAGAAGTTAATTGGGTATGCTTACTCGAAGTGCAGGTGAAGCAAGTGGGGGGAGTTCCAGGCCGAGCCCATAGGTTGGGCATTAGGAGTGTCTACATTGAGTGGTAGCTCTATTAAGGTCATCACGGGGGTGATTCCATTTTGTTAGATGGGACAACAATGGCTTGCACTTCTGCTTGTTATAAGGAAGCATAGTCGATGAGGGCATCGACATTCGCGAGTGGGA
>TCONS_00000557-[scaffold_1]-[+]-[u]-[210]-[1]-novel
CCGACAGCTGTTGTAATCGTCTTGTTAAGGCAATTCGTGTAGGACATTGTACTGTTTATGAGTTGACTGTTAGGGAGTTGAAGCTCATTGTCCTGTAATTGCAGCCTTCGTGATGTTGAGGAAAGTTTATCCTGTAATTCCAGCCTCTATGTTTATTTGTTTCAAAGAAAGAGAGAGGGAGAGTGAGGGAGCAAAGTGCTTGAAACGAGC
>TCONS_00000566-[scaffold_1]-[+]-[i]-[463]-[1]-novel
TCTGAATCATTATCTTGCATGTATTTTCTTATTCCTTCTTATTCCTTTCTATTGTAAAATCAAGGTGATGTCTAGTACTGCTTCTAGTTATTTGTACATCTTTGTAGTTATTAATAGAGTTCTCCACTTCACTCGCTTTTCCCAAGGGAGAAAATGTACAAGTTTTGAAATGAAAAATTCCGGTCTTCTGCTGGTGGTATTTATTACTGAAATTTTGCCAAGTGATTCTTGTTTAGGAACTTGTTACAATTGTGTGTATCGTAGTCTTTGACCATATTCTCCTTTTTTTTTTTTGTCTCTGACTTTATTGGAGTGCACTAGGATTGCTAGAGTATGATTGTAATTAGAGAGCTAGGGAGAGATTTTAGGCTTCTTTGACACTTGTAGGTGCGTGAGGCT…
>TCONS_00000577-[scaffold_1]-[+]-[x]-[864]-[1]-novel
TTTCCATTCTCGAATTGATCTCTAGAACCAACGAATTGGTTCTGATTGTTGCAATTCACGATCCTTCTTTATTTTCTTTTTCGAACATTTTCTCGGCAGCCGAGCAAAAGCATGGAGCTTGAGAAATTTTTTCTCCGTTTTCTATGCGTATTCTTCGTCAGATCCTCTGGAGTGAGTACGTCTGTGATCTATTTTTGAATTAAAATTCTCATTTTCACTGCTGATGACTATTACAGCATCACTCGGTAGAGAATTCTGCATTTTTTCATTTTGAAAAATCCTTGGCTGTCGGATCTTCCTCTTCCAGTCTTCGGTCTTCCTCAGTATTCAATATTTTTGTTGCATTTTAATATATGTGATTCTTATGGTAAGCCTACTTTTCTTCTCAAAATTTGGGAA…
>TCONS_00000595-[scaffold_1]-[+]-[i]-[532]-[1]-novel
TTCAAAAAGCCTTCGAAGATTTTATTTTTATATATTTATTTTATTTATCATGGTATAACTTGTAAGGGATTATCCACACGAGATTTGCATATTAAATGCGTTTTCTTGTTCGTCTTGAATGGATCGGATATGGCATTAGTTTTCAAAATATGGCTTCTTGTGGCCTCTTGATTTTGACTTGAAATGCTAATTACTAGATATTGGAAATAAATGAGAAATGGTTCATGTTAAGTCATTGAGGATGTGAAATCTTATGTTTGGTGGTTCATTTGTCAATTTCCTGTTCGTGGAGTCAAAGAACATAATGCCAGCATATGCTAAATTGGCAAAAGAGTTACTTTTCTCCAAAAGGTGCCATTGCACATGCAAATTCCCGTTGTTTTTAAGATAACTTAACTT…
>TCONS_00000596-[scaffold_1]-[+]-[i]-[266]-[1]-novel
GGCAAATATTAAGAATGGTGTCTTTTGGCTTGGTAAATGCTTAGTTTTGGTTGCCTCTGCTGTAGACTACTGATCCACGTTGGCATTTGGCCCTTGATTTTTGCATTTTTCTGATCAACTTTGCAATCTTCCCCGAGACAGTGGCAATGTTGATAGAGATTAATAATTACTAGTCATCATGCTTTGTTAAGGACTGTCTTCCATCACATGGAGTGTCTTATTTGTCTACAATGTCGTTAAGTAGGTGCCATTTGTTTTGAAACAAC
>TCONS_00000597-[scaffold_1]-[+]-[u]-[788]-[1]-novel
GGGACGTGTTATTTGCCCACCCCTGCCTGCCACCGGAAGCGACTTCTCTTTTTATTTTTATTTTTTCTTTCCCTTCTTCCTTCCTTGTGAAAGCTATTATCTCCTTCCTTGTGAAGGGTTTTTCTTCCAAATGAAGATTAATTTTCCACCCATTTGCTGATGGTGCTATATCCGCGGCTTTTGAAAGTGGTAGTGTATTTTATTTTCAAGATCTCGGTGGGTCTAAAGATTTGTGGGTCAGATTCGGTTATGGCCATGAAAGGCTCCTTGATGCTGCCGTTCCTATTTCTCAACCAGCTATGACCACCGCTTGGCCACCATTCCCATCCCACCATCAGCTTATGTTATCTGGCCGCTTCCTGCATTCATAGCTATCATTTGCTTTCGCGGCAGCCCGGT…
>TCONS_00000621-[scaffold_1]-[+]-[u]-[254]-[1]-novel
GTTTTGAGGAACAAGAAAAGAAAAGTAGTTTAAGAGAAATAATGAGAGTGGAAATGGCAATGTTGTCAATGAAGAAGAAATGTTTCATTTTTGCTTTGGTTCTGTGTCTTATTATAGATGTGGGATTTGGTGGTGGTGTCTTTGTTATCGCAGGTTCAACAAATCTTTTGGCAAGATTTTTTATACTTTTAGTTATGGGATTTGGTTCTTGCTTTCCAGTTTGGGTCTTGCAATTGGAATAGCTGGAAATTTTT
>TCONS_00000629-[scaffold_1]-[+]-[i]-[239]-[1]-novel
ATGGAGGTCTTGCTTCCATGGCCAGGCTTATTTGCTGCTTTGGCTATTGAGAAATAGATAAGTTTTGCTTTGACACGGATTATGATAGTTTCTGCTTATTTCAACAGAAATATAGTTTAAAACCTACATTTTTTAGAAATATTTCTTAGCAATCTTTGGATGTGGACAGGAGTTTCTTTGGCCTCAATTGGTTTTCTAAATTATTCCATACTTCTTCACCCTCAGTCCCAAACATACTG
>TCONS_00000630-[scaffold_1]-[+]-[i]-[388]-[1]-novel
GAGAAAGATAGTTGTGCGGAGTTGATGAATAATTACTTAGCAAATGAAAGTTTGTGGCAGGAATTAGGATACTCTGATATTTCTGCTGGAAGTAAGGTATGATATTCTTGAAGATATTGGGGATGATGGCAGGATTAGAGTGTTACTCTTATTGTAAAATATTAACAAGAAAGGCTTAGATGAAGCAATACTATTACTTGCAATTACAACTTCAACGGAGGATGATAGGAAACTGATTTTTGTCATGAGGATGATGGCAGGATTTGAGAGTTACTCTTATTGTAAAATCAGTACCAGAGGATGATGACAGGATTAGAGAGTTACTCTCATTGTAAAATCAGTAACAGAGGATGCATACAAATGTAGTACTGAATTTTTATGTTTTGGG
>TCONS_00000644-[scaffold_1]-[+]-[u]-[382]-[1]-novel
TAAAGCTTTTATTATAAGCACAGCTGTGTGATTACATTGCGCATTTGCACAACCTTTGTTTGATGTGAATGAAGAAGGTTTCTTTTTCCCCTTTTTTTGGCTTTTTAATTTTATCTGGTTGATTATATGTAGCTTTGTTTTGTTAAGGAAGCTATAGATCCAATGAGGAATCGGTTATTTTAGATCCAGGTTTCTTATTCTTTCCATGTGTTCTTATTACCGTGCAATTTCACTTTGTTGTTGTCTTATGATTTATTTAATTGCAACTCATTTTCTCCAGTTGGTATCGACGGGGTATAATTCAATCCCAGAAGCTACTCAAATCTATTTGGGCTAGTTGAATTCAAATCTGACCCGTACTTATAACTTGTTTGTGTTATAA
>TCONS_00000645-[scaffold_1]-[+]-[u]-[458]-[1]-novel
CATTGCAGTACCATACTATCCTAGTATGAAATAGATGAGAATTAGTTTTTATATCATATTCGAAACTTAAATGTGCAGCGTGGAACAATCGTAATGGAAATTGGGATGTTGTTTTCATCTGTAAACTTGCAATTGCAGTAGTCACCAGGAACTGATTTGTCAGCCACAAATTGATTTGTATTGGCAGTGAAAACTTTATGCTTGTGAATGTGCTGATTGTTTGGGTGCATAACTTTGCTCTATGCCTGTGGCAAAAATGATGCCATCATGAACATTCAGCAAAAATGTCTCTAGGGGCTTGATGCTAAGAATTTGGTTATATATATTGAGTCTTGACACTTTGCCCATGGTCACATTGAAACCATGAGTTTTGTACTTCTCTAAGGATATAAAATTTTA…
>TCONS_00000648-[scaffold_1]-[+]-[i]-[215]-[1]-novel
CATATTTCACAGTGGTCAAATTACAGAGATTTAAAAGATGGAGATATATGCCAGTATTCTTATCCCCAAGAAAAAAAGGGAATGATCTTCTAAATCTTCTAAACGGAAAAAGGGGGAAGAACGTCAAGGCGTGATCATTTTAATAATAGGATAATAAGTGTTTTCTGAATCTTTATTTTCTCTTCTCGTAGTATCTTTTTATGAGGCATTCTTGG
>TCONS_00000649-[scaffold_1]-[+]-[i]-[413]-[1]-novel
CTGGTCAATTTTAGCATTCTTTTGTATTTTATCATTGTTCAAGTGATGGAAAGTGTTTCATGACCATTTATTTCTTTGTACAATTGTTCAGGTGTCTATAAGTTGTGTCATGATTAGGGAAAATTAGGTGGTCTTCTCATTACTAAATCCAATGGCTTTTAGAAATATCACTTACACAATGAGTACTTAGCGGTGTTTAGATATGGTACATTATGCTATTGAGCGTGAAGATTACCTGAAATCTTTAGAAATATCACTTAAACCATGAGTAAGATAGAGGGTGAAGATTCTAGATTCTATATTTGGTGTTTGTATAGTTGCAGAATGTTTGCTTATTTTATGTCAGCTTAAGTATTTAATGCAGCTAATACATTGATTAAAACTTTGATGCCGTGGCCA…
>TCONS_00000650-[scaffold_1]-[+]-[i]-[259]-[1]-novel
ATGTTCACGGTTGGCTGTGTTCTTGTTTCTTCTAAATCTTTCATATCATATTCTGATTTTGGGTTTAAGTTACAGTTGAAATCTGATTGTTGATGAAGCAGATTATGTGGTAGTTTGCATAACGATAATACTGATGGCCAATTTGACTTCTTGAATTACATTTGATTTGGGTCAATAAATATAGGTAAATTTAGAAGTCCTGCTGCCAGTCTTTTGCTCTGCTGTTGAAGTCTTGTCTAAATGACCCCTTCTTACTGAG
>TCONS_00000682-[scaffold_1]-[+]-[i]-[387]-[1]-novel
GTGTGGGTTAGTAGTTGCTTATATTATTAATTGGCATTTTAAAACAGAGAAATTCTTTCTTAAGCTGGGTTTCTTTCACGCAAATACCAGTCTATGATTAATTGTTGTTAGATAAGAATGTAAAATTAATTAAATCTTGACCATATGCATATGTGGCTGAAGATCTTGAAAATACTCGGAGGTATTAGATTAGAAGAGAATCCTAATTTATTAATGGAGCTTATTGTCTGTTTGGGTTAATTTGGTTTTGTTTATCTATGCTGGCCAAATCTGGAGGTGAAGTAATTTTGAATATGGGTTTAACTAGTAGTGGCTTTTTCTCTTCTGATACACTGCAGAGCCTCCTTAGTCCTTAGAGATTTAACTTATCTTCTGCTTCAACGTGGC
>TCONS_00000704-[scaffold_1]-[+]-[u]-[451]-[1]-novel
GTTCTGCATTGCTGCAGTTTAAACAACTCTGGAAGATTCTTTTTTCAGTTGTGGTGGAGAGGATCATTCCTACCCAAAGATGATGCCCTGGAAAAAGGCTTCCGATTGCTGCTCATGGGATGGAGTAACATCTGATGTGGCTCAGGTAATGTCATTGGCTGGACCTTAGTTGCAGTTGTCTTCAGGGCAGTATCCCTTTCCAACAGTATCAAGGCCTTGGATAATCCACAAGAAGCACCTGAAGCAATAGTCAAAGAGGCTTCATCAAGAAAAGGCCTTCATGATACTTCATGTGTACAGAAAATGTCGAATAAGTCCTTGAGTTCAGCCTAAGAAACAACGTACCATACCTTTATTTGGTTGTTTGGAAATCAATCTGTCAAAATCTCTCCCTTTTGT…
>TCONS_00000712-[scaffold_1]-[+]-[i]-[787]-[1]-novel
GTTAAAAGAAAATGAGTATTCTATATTAAGCCTTAGCACATAAGCCTGGGCTAAGGCCATAGATTAAGATAATGGCACTCTTTGCCCAATCTCAGTTTTGTGGGCCTAATCCTGTGCTACTTGTTCTTTTCGTGTCCTCTTGCCTATGTAGCCTAGAATCTTCCCATGCGTCCAAGAACTTTTGCACTCACAGGCTTATTATGACTAGAGTTGGCAACATAATATAGTCTGTTACTTCTTATCAAATATTTGAAATATTTATTAGAAATCTGTTTAACTTGTAATTTCTAAACATTTTAAAGCACTTGATCTGAATTTTGGAAGCTATTAATTACAACTTTTTATGTTATTGTTTGCCTAGATCTAGCTAGTTTCTAAAGGCCTCATTTTTAAATTTGC…
>TCONS_00000714-[scaffold_1]-[+]-[i]-[506]-[1]-novel
TTTTTTTATAACTTTTAGGATCTGATTTTGCGTTTAATTTTTATTATCTTTGTTTGGATTATTAATGTTTACTGCGCAAAGTTTAAATTTTGCTTGTTTACTCCTTGTTTTGTGTTTTCTTTGATAATTCAGTTTCTGTTTGGTTGCTGAGAAAAAAAAAAAACGGAAGGATACTGAAAGAAAGAAACATCAGCATTTTTTTATTTTTATTTTTTTAAATATAAAAGAGTTAGAACTTAGTAAAAACACTTATTTGAAGCTCGGTTTATTTTAAGCTTTGTTTATTTAAGATTTCTTTGATCAGTTTGATTCTTTTTCTTTTTCCTGCATTTTCTCAGCAACCAATCAGAGGCTGTAAGTGTGTGTATGTAGTGCCGTTTCCATTTTCTGATCATTGAA…
>TCONS_00000725-[scaffold_1]-[+]-[i]-[812]-[1]-novel
GGCGGGTAGATTCATATAATGGGACTACAATGATTGTATTTTATCATTTTGCTGTCACATCCATTCCAGTTAAAAACAAATGAAATCTCTTCTATTTTTGCATATTGTGTGAATGGTTTCGCCCTGATTGATTAGTCTCAGCATGTGGTCCTGGTTATGTTCTGTACATTTTTAGTTCAGTTTCTAGTTGACCTAGTTACACCCTTATCCAGAACAACTGTTTTATAATCATATATAAACATTATTATTAGAGGCATGCATGTACAGATCCTGCACTGTAAACTAAAGAATTATATAAAAACCAATTTTAGCTCTGTGAAGGATTTGGTCATCACTCTCTTTCTTAATATAGTAGTCTCAATAATGCAGAAGTCACATTCTGCTAGCATTTATATTGTT…
>TCONS_00000729-[scaffold_1]-[+]-[u]-[287]-[1]-novel
CATCTCCGTAAGCCATTCTAAAAATGTGTCTCATTTCAAAGGTCATTGTGCCCTCATCATGGTGCAAGAAGTATGGAGATGGATATGATGAGGGTGAAGATGGATATGAGTATGTCCTGGCAGCATGCGTTGAAGGTGACGGCGACGACGATGATGGGGATTACGATTATGCTCCAGCTGCATGAATAAACTCTCCATAATTTATTTAATTATTCTATATATATATATATATATATATATAATTTACTAGAAACAAAGCTAGCAGTCATGAGAGGTTATTTTTTGCC
>TCONS_00000746-[scaffold_1]-[+]-[i]-[239]-[1]-novel
AGACCAAGTGATTTATTATAGTATTTGTTAGTTTAAAAATGAGTATTTGTTTGCCAAGGTGTTTAAGCATTCATTTGCTATTGAAGTCACATGCCTGATCAATGTCATCATGCCAAGTGGCAACAGTGAACTCTAGTTGGTGATCATTAAGAAATTATAGTCCATTTCAGCAAAAGATGCTATAACTTGCATGTTGTTATCTTTCAGTACAGTAGGAGAGTAAAAGAGTAGCCTTCATC
>TCONS_00000747-[scaffold_1]-[+]-[i]-[206]-[1]-novel
CTGTCAGTTAAAGTAGCTTAGTCATAGTCTAACCATGTTGTACCCCTCTGGTGTGAAGTACATGACAGTGATGCTACTAGACCTCAATTTAAATCAAACATTAATTTTTGGGTTCCTTTTTTCAGGCATTGCTATTTTTATTTATATTCTTAAAATTCATTGTCTTTTGCTGTATAATCATGCATCTGTACTCCAGTACACATGAC
>TCONS_00000755-[scaffold_1]-[+]-[u]-[373]-[1]-novel
TTTTAATTAAAAGCGGGGGGGTCTGGCGAGGGATTTTGAGGGGGTTTTCAAATGGCCTGCTCAAAGTATAAATATAGCAAAATCAAACGCACGCGAAATCACAATCAGGCGCTAAAATGGAGATTTGGGATACATCAACAGAGGCTGTCATCAAAGCCCTAAGATCTAGAGGCTGGTGTTTCGGTAACATCCAGGAAGTTACAGCCATAATAGCGATAAACTCCGCTTTGATCGATGATAAAGACCCGCGTAAGGTGGCCGATTCTACTGAATCCGAGCTGCTTAATACGGACCTTAAATCCATCGGAGGCAAGTCCTTGCCCGACCCGACCCGAAAGTTCTCGCATATTCAAGGCCCCATCGTTCTCCAGGC
>TCONS_00000773-[scaffold_1]-[+]-[u]-[595]-[1]-novel
CCGAAAGTGTATAAAACTGAAGGGCTTGCTGGGTATTGTTACCTGAATACTTGATCTTAACTTTTTCCTTCTCAATTATGTTTATTTAAAAGTCCATGTTTTATTGCAATTTCTACAGGGGACTTTTTCCACTTTGGTGCTGTAATCTTCCATGTAATGTTACTGCTTGACTGCGTTCTTGAAACATTTATTTGCTTGTATTGCTAGTATCCTGACTGATTAATTTCTTAAGACAGTTTCTAGTGGTTGTAGCATTTTTAACATTCTATTCTGCTTGATATGTCTAGCATAGTTGGCTAGTTGACATTGGTAAATTCTGAAAGTACAATTTTCTCATTGTTATGTAATGGGCTTTCGTTGGTTATTGCACAACCATAATGATTTCCATCAGATTAGCAG…
>TCONS_00000774-[scaffold_1]-[+]-[u]-[441]-[1]-novel
GGAAATTTGAGCTTTAAATTGTAGAATTATGTTATGGATTGTATTTGTGGATGTTTATTACTTTAAAACTTTGAATTTTAGATTTTATATTGTGTATTTGTGTTGTATTTGTTTTAGAACCTGGATGTGTTATATGTTCTGTTATTTTGCTCTGTGTCCAGTAAATTTTGATGAACCAAAGTTAAACAATTTGGTTCTAGTGGTCTGGTGGTTCTGGATGTGTTTATATGTTCTGTTTTTTTGCCCCGTGTCCAGCAAATTTTGATGAACCAAAGTTAAACAATTTGGTTCTAGTAGTCTGGTGATGTGTTATATGTTTTGTTTTTTTGCCTTTTATCCATCAAATTTTATTGAACCATTCTAGGAAGAATTTTGTAATGTGTTGTTGGGGAAAACATT…
>TCONS_00000780-[scaffold_1]-[+]-[u]-[563]-[1]-novel
TGACAATATGTGGATATCGAACGTTTACGAACCTCCTCGTTTTTTCCCTTTTTCTTGGATAGAAGAAGATGCAGTAAAGTTGGCAGTAGGATATTAATCGTTATTACTATCAATTTGCTTCGACTTTCAGTATATCTAGACTCTGAAAATAAGTACCAAATCAGCCAGGGTTCATTTGAAAATTGACCGAGAAAATGACGGTGATCGAAGGATGATAGATAACAGAGGCGCCCAGCTTTGCTTTTTAAATAGGAAAGTACAGCGTCTGGGGGTATTTTGGTCAGAGCAAATCAATTTACGTTGATATATATAAGAATTTGAATTTTGAAACAAAATCGGCTAATGCTGGGCGGGGCAGAGGAGTTGCGTCTGGTGTGAGTATGAATTTCTCCTCTTCCT…
>TCONS_00000785-[scaffold_1]-[+]-[u]-[266]-[1]-novel
ATGAATTATTATTGTGTTAATATGTAAGAACCTTAAGCCTGATATTTACCTTTTGAGTTAAATAAATGCATCATTCCAATTCCATAGGTTTGGCCAATTGAGTCTGGTATGAATCGTAAATTATATTGACCTTGTATCCTGCAGAATTTCTGTACACAGTGTGCCCGTATTTTTAATTCCATTTGTTCGCCTATTCTAATTGTTGGCAGCTTTTGTAATTCATGGTTTATGTTATCTTGCTTAATAAGTATACTACATAAAGAATT
>TCONS_00000786-[scaffold_1]-[+]-[u]-[1404]-[1]-novel
AACACATTGATTTGGACTAAAAAAAAATTATAGAAATAATGACCTATTTTCCCATACCAAATAAATTTTGTGAAGCTGTTTAATGGTCCAGCGAAGTTGTCCACACTTGTAACACGGCCGTTCTTACGTGGGCATTTCCGTGCAGTATGTCCATCTTGTTTGCAATATCCACATTTTCTTGTGTTAACACCTTTGTTAAATTTCGTACTGGGTGCACCCTTTGTCTTCACAACTAGAGGATCTTTTACAATTCTTGCTTTCTTTTCTGCACTGCATGGTCTATCTGTATCTCCGTTGTCACACGTTCTCAACTCCTTTATCTCACTCTTCAGTAGAGCAAGATGACTTTTTAATTTCCAATAGGCAGCATCAGATTTTGAGGCATAAAAACTAATTTCA…
>TCONS_00000800-[scaffold_1]-[+]-[u]-[415]-[1]-novel
TCTTTGTGGGCTGATCAAGTCAATTAAGTCACTATTTGTGGATGAAATTGAGTCAAATTGTGAAATACCAAAGATTATTAGCTTGTTAGATGTGAAAGATTTACAAACGAAATTGCTTGCAATGGACTGCGTACTTGAAATTGGCTATTTCGGTAAAATATGCGTAATATAGTTACAGTTCGTATGAAAATCACATTATAATCTTTTTTTCATTCTCCAATAATCATTTGGAAGCAATTTCAGCCGCTGTTTCAGTTTAGTTTCTGCATCATACGGGCTGCCTCGAACTAAATTACTAAAGTTCGTATGAAAATCACGGATCTGTTTTACTTTCTTTTCTTTCAAAATGACTTCAGAAGTAACTCTGGGCACAAGCTCAATGCACCTGTATATATTTCT…
>TCONS_00000819-[scaffold_1]-[+]-[i]-[744]-[1]-novel
ATCGGACTTAGTTTTTTTATTTTTCTTGCATTTGTTTAATTCAATTTTGACCGTTTTGATTGATTGATGCATGTATCAATGAAACCGTCTTATCTTTGATTTTTACTTGGTTCTCTGAACTATTTTGTACTTTGTAGACATGGGTGATATGCAGCTGCATGTGTGCTGTCTAATGTCTGTGGATTGCAACGGAGTCAAATTTGCTCTTTTGGAGGTGTTGTGATATTTTCATATTCGAGATTATTACTAGAATTGGGACATTTTCGGAATAATTTCAGTGGTCCTTGTTTTTGTTACCATATAGTTGGCCAAAGTCTCATTCTACCAAACTGGCAAACCCCATTCCAAAATTCTGTTTATTGCAAAATCTAAAATCTTGAACTACTTAGGGTAACACAT…
>TCONS_00000836-[scaffold_1]-[+]-[u]-[786]-[1]-novel
ACCAAAACCAGAAATACAACTCATCTCTCTCCTCCACCTAAATCGAAGCAAGGTAGCTCAAAACCCATTTCAAAAAATTGATCAATTACTTTGGTCACAAACTAGAGACCATGACGACGAAGTTAATGATGCCAATATCGACGACGAAGCTGATGACGCCAATATCGACGACGAATGATTCAGAACTGCCAGGTAAGAGAGTATAGTGAGTTTCGCCATCGAACACCCAATCATCTAGCTGTTTTGGAGCCGCGAACGAGGTATGTATCAATTTCTTTTAGTACATGTTATTTTTATTAGCTAAAATTAGAATTTTTAGTGAAAATTTGAAAGTGGGTCTCAAAAATTTTTGAGAGCGTATCTGTTTCTCCTGATTTTTCGATCGATTCGTGTTAGTTG…
>TCONS_00000847-[scaffold_1]-[+]-[i]-[201]-[1]-novel
CAAAGGGCTAGCTGTAATTCCTAGGTTCAGTTTATAGGACCTTTGCATGACTAGAACAATGTGACCCTAAGTAGAGTGATTTTGGTTGGTGGGGTTGGTCTTTGGTTCAAATTGTGCCAATTGGCATTCTAGTAAACGAGGACATGTTAACCTACCCTTTTTTCTAGACATGATTGTTTGCTGGCTGCCCAATAGTCAGCA
>TCONS_00000865-[scaffold_1]-[+]-[i]-[313]-[1]-novel
ACCAATTGTCCCAGTACTTTTATGGGCAATCAAGATTCATTTGTGGCCAAAGTATGACTATACTCACCAGTTGCCCAAAAATCGTCAAATTAACTGCCAAAGAACCTATGAAAATTGAATGCCCTCCCTCCATGACATCAGACCTTACTAAGCAAACGAAAAAATTCTGGCCCCATAAGAAATAAAGAATGGGATTGAAATAGCCTTTGATGAGTTTGGGTCTAGCTCTACCACATTCGACCCTGATTACCATTCATATTGTAGCCTAATGGCCTAGGACTCTTATGTGATGTAGAGACTGGTTTGACTTCAC
>TCONS_00000866-[scaffold_1]-[+]-[i]-[209]-[1]-novel
CAGAATTATTTTTACTATTTACTTTATTTAAAGTATTTTGTTTGCTTGATTCTAGTCAAATTAAGTGGGAGACAAAAGAGTCCACTTTTGTCACTTCACGTTTTATCTTCAATGTCTTTCTATATATTGGCTATTGTTACTGATTTTATTGATTGTATCTCAAGATACCTCAGTCTTTAGCTCGATCAACTTCTTCTTGACTTGGCTAA
>TCONS_00000867-[scaffold_1]-[+]-[i]-[455]-[1]-novel
GTAAACAAAGTCGTAAAGTGACAATGGCAAAGTCATAAAAAAACATTGAAAATAACGCGTGAGAAGACAAATAGTTATTTTGACCAGGAGCAACCAAACAAAATGCTTTAAATTAAGGAAATAGTAAAAGGAAATTCTCATTCTACTATTCCACCAACACTCAAAAGAGAGACCATGTGTCCTGAAATAGGTGGAGTCGAACCGGTCTCATTACATAAGGATCCTAGGCCATTGGGCTGCCATATGGACTGTAATTAGGGTTGGATTTGCTGGAGCCCTATGAGCTAGATCTAAATGTATCAAGGGCTTTTTCAATTCTCTTATTTATTTGTTTAGGCTAGATTTTTGGCCTCTAGATGAGTCCAAAATAGCTGCCATGGAAAGAGGACCTCCAATTTT…
>TCONS_00000885-[scaffold_1]-[+]-[i]-[304]-[1]-novel
AAAATGCTGAAAATATCTGCAGCTGGTTTGGTATCTTAGAAATGTAGAATATTTGTAGAATAAAATAGTCTGCTTTCATTATGCTCGTATTTGGTTTTGTTTCCTTCTGTTGGTTTCTATTTTTACTTGTAGAGAACTTATTTTGCTTAATAAGAATAACATCTGTTCTTGTTTTAGTTTTCATTGTTTTTCGTATCTGATATTAATGTGCATCTCTTTTCTTAGCGATAATCATGTAATATGTAAAATTGGGGTTGGGTTGTTGCTTGTTGAAATATGTGTTTCTTCTGGTGAAGGTTCTCTG
>TCONS_00000886-[scaffold_1]-[+]-[i]-[269]-[1]-novel
GTTGGCTCTCCCATGCCATTTGAATGAGGTTGCCACAAGATTCATTGTAGTCACATTGCATAGAGTAAATACACAGCTGACTTATATTGAACTACATGAAGATTATCAGCTTCATGAATGTTCCTTCAAACTTTTGCTATGTGACTGTCATCTAGGTATTTGCAGAGCAGTTGCATATGCAGTTATTTCTTGCCCTTCAATTTAAATGGCTGTGATTTTGGTAATAAAGTGATGTACCATTGAAATATTTGTAAATCATTCCAAAGGAA
>TCONS_00000890-[scaffold_1]-[+]-[i]-[212]-[1]-novel
GCAATAATTCCATGTTGGTGTCAGTAACTCTTCTGAAATATATAGGTTGGAAGCAATGTAGAAGTATGACTTAGTGTTAGTCAATGAACTCAACTAAGCAGATGCTTAAGCAATAGTGCACTGCCACTTGGGATCAGCTTTACATATTCTGATTATAATGCCAATGAATTGGAGTTGGGTTTAGTCATGGCTTTTCCTCATCTTGAACTTAG
>TCONS_00000901-[scaffold_1]-[+]-[i]-[243]-[1]-novel
AGTAGATTGTGATGGTATTGTTGGCCTTATAATATTAAAGGTCAAGTACTTGGAGAATTCATGTAAGCTTCTCATCAAGTAGTTGATTTCTTTTGTATTTTTCTGTCTTGTTCTCCCCTTCAAGATAAATTTATTGATGGGGTAGTATTGAAGCTCCCAGAGCTTCTTTTTGGGAAACTGAAATTTGTCAGTCAATTGAAAAAGATTTGGTTTTGTTTCTTTACCATTAGCTTAAAATTTTGG
>TCONS_00000908-[scaffold_1]-[+]-[i]-[238]-[1]-novel
AGAATGCATATTTATAATCAGAGATCTCTATTGAGTTCAAATCTCTTATATCATGGTTCAATTTTTTTACTTTTATTATTGGAAGTGGTATATACCCCAACAGTAAGAGAGAAATTTACGTCCACAATTTGAAGTTTTGTGGATCCTTCCGTTTTTGTTGGAATCTATAAAATCTGATGGTCTAAATCTTTCGTGCGGTGCACGTGCTGGACGGTGGTGCCCTTTATTTCTTTAGAAC
>TCONS_00000932-[scaffold_1]-[+]-[u]-[272]-[1]-novel
CTCCACAAAGCTACAACTTGTGAGTTTGCTATTACTTGGATTTTAATGGTTTCACATGATGATGTGCTCATGCCGAGAGTAAAAACAGTAAAACTTGAAACAGAGTTTAACGTTGTTGGACTTGTGAGTGTTTGCTGTTGGGGTAGATTTAGATGAGCCGAGTTGGTTAGCTTCATAGCTTTTCAATAATTTGCTTTGATTATTGTGTAATATATGATAATTTTGTGACGATGGTGGTTTATATATGTGATTAAAAGCTAAACTAGTGGATT
>TCONS_00000937-[scaffold_1]-[+]-[i]-[208]-[1]-novel
TGACATTAATCACTTATGAGTTTGATTGCTTGAGGTTTTCATGGCACCCCATTAACACGAAAACCAATCTTGTATTAGCATATCTCGCCTTATTTATAACTATGACATGACCCATATTCCTGCCAACAGTCTGTATCATGTGAGAATTTTCACTGGTGCATATCGTGATTAGACCTACAAATGTTTACTCCTTTAAAGTTCATAAGTT
>TCONS_00000950-[scaffold_1]-[+]-[i]-[237]-[1]-novel
CTTTTTCTTTTTTTGGCATTATTGAATTTGTTTGACCGTGTGAATACTAGTTTCAATTTTTGGGTATTAACACCATGTGAGATATAAGGCAAGCAAAACTGGAGGGTGGGGACATATTGATGATGAGCTACAGAGAATGAAAAGTTTCTATGGTGATAAGGGAACAATGAGTATGTTCCGATACCATAATTAGAATAAGTAGGAGATTGTTAAATGCCACTAGAATGTATTGTGTTC
>TCONS_00000957-[scaffold_1]-[+]-[i]-[327]-[1]-novel
GTTTCCGGAAACACCCAAAAAAATGTTTTTAGATTTTGGTATGCTTTGTTTTCAGAAACAAAGAGTTTTATCCAAATTGCTAATTAATTTGGCCACGATGGTTTGATCAAAATTTGGGTGTCCTCCTAACTCATAAGCTGTGGACTTTTACAAAGGCTAAGGTGATAGTTCTCAGAATAGTATACATGTTAAGAGTAAAATTTCTAAATTGTTGTTGTGTTTACTCTTCATAGTGCTATCAAGTGGTCGGCAATTCAGTTACTAAATTGAATTTTGTGGAAAACATTGATTTAGTTTTAGTAGTAGTTTAATGAGAATTGATGCTAG
>TCONS_00000981-[scaffold_1]-[+]-[i]-[208]-[1]-novel
TTTTTAAATTTAAATCTAAATTATTCTGCCTTATTAAATATTTGAGTTTATAAACATGAAAGCATTTATTGTTGGCAATTACGGGTTGTAGAAGTCATTGTTTTGATATGCCAATTACTATCTCCTAGTTGTTTTTTATAATTTGCTCCTGTAATTAGTGGCATTATAATTACGAAGAGGAGTGCCTTTTTTTTTTCTTTAATTATTC
>TCONS_00000987-[scaffold_1]-[+]-[i]-[342]-[1]-novel
AAATGAGGAAATGTATTTGTCTCTATGTTCATTTGGTTTTTGTTTCCACTTCATCACATTCTTTCATATGGTCCTTTTAGATGGGTTTGTAAGCCATTTGGAGGGCTACAAATTTTTCTTTTTTATCACGATTTACTTGGAGCAATGGGCTATCAACTTTGCAAATATTTTTTTATAGGAAAATGTTATTTCAACTGAGTCATACCCTGAGTCAAACAGCAGCACTTTGAAATGCACTGTTTTACTTAAGCTAAATATATATAGATCGTGATGTTTACAGCCACAACTCTCTCCAACCACAGAGCATCCCTACAACCATTCTCCTGAAATCGCCCAATCGCC
>TCONS_00000988-[scaffold_1]-[+]-[i]-[271]-[1]-novel
CCACAGAGCATGACTCCCCACAACCACATTCTCCTAAAATCACCCAATCGCATAGCCACTGCCACTGCCACCACCCACAGCCATCTTGCCACAGCCACAACCAACGTGATATTTCTGCACCTGGGTTTATTTATTATATATATGCATGATGAATTTAAATATTCGTTCTTTCATATTTTTGATGAAAAATGAGGCCTAAGCTAATTGATTTAGTTTTTGATAAAATGGGAAGACTTTTTTTTGTTAAGTTGCACATATTCTCGAACGACAC
>TCONS_00001008-[scaffold_1]-[+]-[u]-[235]-[1]-novel
ATACACTACTGTATTGGGCGAACTCTGCGCTTGTAAAGGTGTGTATACACAATGAAGTAATGTTTTAACCTGTTCTCATTGCTGTTTTTGCTCAGCCATTATCATTTTCTAGAGCTGGAGTAGGCTGGCGCGTTGTTTGAGAACCATTGAGCAGCTTCCTGTTAACTTGTAGCATTGTTGGTGTTGTTTCATTTATTACTTCAACAAAAACAAACCATGCAGTCTTTTAGTTTAT
>TCONS_00001009-[scaffold_1]-[+]-[u]-[244]-[1]-novel
GATCGGTGACCTTGCCTATTTATAATATATTTGCATGTTGGAGGAAAAAAGAGACCAACATAATACCAATGCCACCGGCCATAGCCATTGGAAAATGAAAAGAAATTTAAGCACTTTGGTTTGTGCTTTTAGTATAAAGACGTGAAAGATAAAGTTGATCAAATAGCTGGGATGCTTTTTGCTTCAAAAATGATAAATGACAAGACACTTTTCTCTTACAATTAGTTGGAGGAAAGGACAATGC
>TCONS_00001014-[scaffold_1]-[+]-[i]-[264]-[1]-novel
CTTAGATTTAATTAATTTGTGTTAACTTTATAATTTTGACAATGTTCAGACTGTAGTGCACGATATATTTAAAGTTAGGCCCCAGTATTTGGGCTACACTAAATTAATTGATTTGCTACACTGCTTTTGGCTTAAACAAGCATGACTTCATCGACATGAGCCATCCTTTGTTGTGGGGTATATGCAATTATCTAAGAAGATGAAAATTTTTGTAACCATTATGAACCCCAGGAAAGTTTGTGCCAACAATAGGGTAATAATAAG
>TCONS_00001026-[scaffold_1]-[+]-[x]-[853]-[2]-novel
TGTCTTTGACTAAACACCACATTGCCATGCCTCCCTGCCACGTCGCTCACCCATTCCCTCCGTCCCACGTGGAATGTAAATTCACACTCGGATGCAGATCCAACGGCGCAGACTTTTCTCCTCACCCTAATCCTGATTTTTTTGTTTGGGACCCACCCTCCAGATCCTTCCTCCTCACGTTTTTGCCGCTGTAGAGAAAAGCCCAGAGTCAAAATCTCTCAAAGAAGAAACAAAATGGAGGAAACGAGGAAGAGAGAAAGAGAACAAAACTTCAACCAAAACGACGACGTCTCATCGGCAGCCTTGAAAATGCCACGAGCTACCCTTGAAGATGGCGGTGACGGCGGAGGAGATTTAGGAGACGACATAATGGCGTGGCTTTCGATGGACGACGACACG…
>TCONS_00001028-[scaffold_1]-[+]-[u]-[556]-[1]-novel
GGGCTCACTTCGCACAGACCTTCAAATTGATTACATTCCACCAGAATTCCAGCTCCCTCGTGTTTAATGGTGCGCATCGTTGCCTTCAATGAAACCAAAGTCTTGCCAAGGGAAAGATCCCCTCGTAGAGTAACAGATTCATTTCCGACCATGAACTTCATCACCTGTGTCTTCCAATTTGTGTGTGTCATCCCCAAAGTTTCAAGCCACTGAACTCCTAATATAACATCCAAGCTCCCCAACCCAAGCGGCAAGAATTCCTCTACAATATCTATTCCCTGTAGATGAATAGTCACTCCCCGACATAAACCTTCTCCCTTTACAGCCGCTCCAGTACCCATAGTCACCCCATAAGCCCCAGTTTTAACAATGGGTATCTGCATCTTACTAACCAAATCT…
>TCONS_00001029-[scaffold_1]-[+]-[u]-[604]-[1]-novel
AGTTCGAACCTCCCATATCCTCCTGAAGTTTGATGAACTGTTCGAATCGTTTGTTCATCGTCTGTATTTCATCCTTCAACGATCCCATTTCCCGTTGAAACTCCTCCTGCGCAGCAACCATCGCCTCCTCCATGGAATCCATTCGTTGAGCAACATTTTTGCCAATCATTTTCAAGGTACGTGACTGCTCTGATACCAATTTGATAAGCCCTGAACTGAAATGGTTAAATAAACAACCCAGTAGAGAGCAGAATGTTGTTGGAAGTAGGAAAACTTGTATTTATCAGCAGAAATAAACCAAAACACCCAAGCATTCGAGAGGCTTGGTATCTCTCCCAAAATGAGCAAGCTCACTACAAAATAATTCTCTAGATCCCCTTCCCAAAAACCAGCTCCTCC…
>TCONS_00001046-[scaffold_1]-[+]-[u]-[434]-[1]-novel
ACTTAGACTTGGTCTAACACAAGCTAAAAACTTGGGATTCTTCTTAGGAGTTCGCTGAGATCTTCTTGGCCTATCAATACTTCCCCCGCCAATTGGATCCTTGTCCTCAAGGTCCAGATAAGGAAACTGATTACGCAGCAGTGATGAGTCTTCCCATGTAGCATCTTCTTTGGGCAACTGCTTCCACTTCACCAAGCTCTCCTCGATGAATTTATTGCCTTGCTTAATCCAGCGTGTATCGAGGATAGTCTCTGGTTCTACGGAAGCCACACCTTCATCAGTAATAGGTGAAAGCTCTAAAGTAACTTGTGGAGGACCCCCAACATATTTCTTCAAGAGAGAGACATGAAAAACAGGGTGAATTTTGGTGCCTGCTGGTAGGTGTAATTGGTAAGCAAC…
>TCONS_00001047-[scaffold_1]-[+]-[u]-[548]-[1]-novel
GATAAAGATGGGGTCGCGGTCACTAATGATTGAGTTCGGCATGCCATGGAGTTTGATGATGTGCTCTACAAATTGTTCAGCTACAATCTTTGCAGAAAATGGATGAGATAAGGCAACAAAATGAGCATACTTACTTAGTCGATCTACGACCACCAAAATACTATCCTTGCCGTGGGAGGAGGGAAGACCTTCAATAAAATCTAGACTAATATCATCCCACACTTGACAGGGAATGGGAAGTGGCTGAAGTAATCCCGCTGGGGCCAGAGTTTCAGTTTTTGTTTTTTGGCAAACTTCACATTGCGTAATGTAGTCTTGGACGGACCGGTACATGGACGGCCAATAAAATTGTTGAGCTAACCTTTTGAATGTCCTCAATACACCAGAATGCCCTGCCAT…
>TCONS_00001051-[scaffold_1]-[+]-[u]-[568]-[1]-novel
CCTCAAGCACGGTGACGCCGTCGTTAGTTCATAGGTTTGATGCATGTTTTTTTATGACTTTGGTTTTGGCCTTATTGTTATAACGGGTATTATTGTTGGGTGTAAATTATATAATTAGTTGAATATGGGCTGACTTAGGCTGTGTAAATAGAATTATTAGCAACTTTGTTGCCAATATTTTGATAAAGAAACTAAGAGTTGTAAATGGTAGAAAAAAGTTGCTTTCTTTTGTTGGGGCCGTGTCTATTTATTGAGTTATTCAATTGTTTGAATAATAGAAAGTGTTCTAAATGTGATAAGTTTTCCATGTTGGACAAGTGGAACATCAAGTCTACTTAATTCTGATTGTAATTAAGTGTTCAAAGATGATAATTAATGTGGAATATTCCGAAAAGACTC…
>TCONS_00001054-[scaffold_1]-[+]-[i]-[227]-[1]-novel
ACACTCATTTAACCTCATTTTATCAATGGGTTTATAGAACTGTTGGGGTTGTAGACATATCCTTTAATTGGCAATGCAGAGGGTTGGCTTATTGCACATTGTTGAATTTGAGATTTGCAAGTGGGTTACAATCTTAAAAACTGAAGGCTGCTTCAAATTTGGAAGAAAATGTGCTGGGTCTAGCAGGAACTAATTTGGAAATTTTGGCTAATTTTTGCATGGAGTCC
>TCONS_00001055-[scaffold_1]-[+]-[i]-[394]-[1]-novel
TTTGACTTGGTGAGTAATATTCTATTGAAATTGACTATATTTGAATTGGAACCTCGGTAGTTCGGCACTCACTTGAATTCTTCTCCTCCTCTTTAAGCCTTGCTGAAAGAAATAGTCATGAGGTGTCTGTATGCAGAATGTGGAGTTGATTATTCAAACAAGTGATTTTCCTTTTTTGTTTTTGTTGGACTTATCAGTTGTGTTGTTAATATAAAGTTTCTTGTTTTTTAAACAATTAAATGGTGAAAGGTCCTATAAAAAAGAATAAAAAAATAAGAAAGGGAAACAAATGAAAAAAGAAAACTATTAATTGGTTAAGAGTGCTAAAAGTCCAAAGTTTATCTTGAAATGCTTGGGGAGTCTTCTTGACCCAATGGTGAATATAATATTGTGC
>TCONS_00001056-[scaffold_1]-[+]-[i]-[267]-[2]-novel
TGTTTTGGTGTTTTTTGTAGCGACTTTTTTGCTATATTTGATTATTTGGGTGACAACAGTAGGGATTCCTTGATCCTTGTGTCTTGTGGTCACATATTTTTCCTGCATGTATGATTAAGTAAAATTTTCTGCATTCATATATTTTATTATGTAATTTTGTGCAGTAATGGTTCTTTACTATGTGCGTAGCAACTTGACAAATACTCTTAATGCTAGAGTTGGTTTTTATTCTATCATGTTGCTTATAGCTCAGAAGCTTTTTAGCCT
>TCONS_00001063-[scaffold_1]-[+]-[u]-[449]-[1]-novel
TTTCCTACACTCATCCGCCACTTCATTGGCCACCAAAACTGCATAAAAAATCTTCTTTCCTTTTATAAAAGCTGCCTGAGATGAAGAAATGGTCTCTGCCAAAACTTCCTTAAGACTTTATTAATCACACCTCTGTTATAGAATTCTTCAAAACCTTTCAACAGATCCTTCTTCAAAGAACCCTAACATTTCTGAAATAAAGCCTTTAAATAGCCATCCGGTACTGGAGATTTTTCAAAACAGCAATCAGATATAGCTTTCCTAATCTCTTCCACTTCAAAAGGTCTCTAATTTATTAGCCTCACACCTTAAAATAGGCGTCCAATTTAAACCAAGAATTTACGGTCTACTAGTCCCAACTCCAGAATATAAGAGCTTGAAATAATCAACAATTTTTTC…
>TCONS_00001064-[scaffold_1]-[+]-[u]-[306]-[1]-novel
TACCCACTAGCTTCCTATCAACGAAATCCTTTTTAGTCTCTTGGAGAATCACAATATCAGGCCTGAAATTGATGACTGTTCCAACTTAGAATCTTCACGGAATTCTATTATAGCCAAATCCACCTTCACTAATAGCTTCCTTAGCCTACTTGCTGCAGTCTTTACAACTGGTTTGCTGAAGTTACAAGTTCATTTTTCCCAGCAATTCCTTAATTTTTAACCTCTCTTCATCTTCTACACCTAGTTCCTTTAACAACAATTCACAATTAACAGGTTGCACCTTACTAGATTCTCGTTTCCTCTCTC
>TCONS_00001066-[scaffold_1]-[+]-[i]-[228]-[1]-novel
GCCAGTTTTAATTTCAATAAATCAAGGCCCCCCAATAGAGCATTGTGGTATTTCATGCGTTGGGACCATTTTGTGACATACATTGATGCGTGGAAATTGGCCCCAACAAAATATACAATGACAAAACATTAATTAACGTCATTATCTGCCTTATATTCTAAAGTGGTTCCATGCTGCTATGAATCAATTGTCATCAAATCTATTTTTCCTGCATTTTATATCATCCCC
>TCONS_00001067-[scaffold_1]-[+]-[i]-[515]-[1]-novel
CTCATATTTGTTGTTTAGCTTCTTGTTACTTTTTAGACCAATATTCCCTACTCATTGTGATGTCACGTAAAGTGAATCTGAGGTAAAACATGGTGCTGAAGTGTAACTAGTTGCAGTTCGCATGCATTTACCCATCTATAGATGTAGTCGGTAATGAAACAATTTAGGTACCTATTTATTGTCGTCAGATAATTTTGCTTTCAACAGTAGATGTATCAGCATGGATGGATGGATAAATGAATGTTTAGAAGTTTGGCATTCTTGCTGATAGAAGTCATGAGTTACTGAGATACATGCCAATTAAAACCCAATAGCTAGCCAAGGAATTATCATGTGATAATCTGTGGATGCATCATGTGTGCATATGCATTTGTCATTCAGTTGTTGGAATTTAGTCTC…
>TCONS_00001068-[scaffold_1]-[+]-[u]-[287]-[1]-novel
AGATCATGATTTCGGAAACTTTGAATGTCAATTGATGATTTAACATGCTTAATTGGTTCACAATTTCGAATGATTTGGGCACATGTAATCTGTTTGATTAAATGTCTATTAGAAATTTGTATAGTTCAATTACTATTTTTCTCTGCATAATTTAGGAGAAAATGGTTAGAACCTGATACTTTTTCCATTTTTCCCCCTTTCTTGGTGGTTCAGTTACTTTAACCGAATAAGACAAGTAATATCATTGTTTAATGATGTTTGATTTCCAATGGGTCATTTTAATAATA
>TCONS_00001069-[scaffold_1]-[+]-[u]-[414]-[1]-novel
CACTGATCTTAAATTTCTATGCTTGTATGGTTGACTTAAAAGGAGCTTGACTCGGTGAAAATTAACTTTCAAAAAGGTTTGTGCTCCTACATTTTGCAAATTGTTAGAGTTGCTTCAAATATATTATGTTGTGATAAAATAAATGTTAGCTAGCTAAGCTAAAGCCTCAAGCCTTATATTTTTTGGTCTGCAGTCTCTCCTACCCCTGGAAATTATTTGTCATTCATATAAATTAAAGTTGCTTTTCTTTAACTTTATTAGCTACAAAACCTGCAATTTTGGCAACATAACCTTTTGAAAATCACAGCTATATTTCATTGTTTTGACTCTTCTAACTTTACTGTTGGTTGCAGCATCAAAATATAGAGAATTAGAAATAACAAGGCTCTCTAGCTTTTA…
>TCONS_00001070-[scaffold_1]-[+]-[u]-[751]-[1]-novel
CTTCAAATAAAAAATGCTTCTCTGTCTTCAATTTTGTAAAGTGTTTTCTCTCTCTTTAATTTATATTTTATTACTTTTTATTAGCGAGAGAGAAAGAAGTGATTTAATTACTATTTATTTTTCCTTTGCCTTTTGGTGGTGCTCTTATATTTTGAGATGGATTGCCTTCTTTTCTGGCATATGAATTAAATTTGGGAGAGATAGTCTCTTTTCTATTTAATAAAAATATCAACTCATGCTGTAAATTTTTTGTTTTTGTGCTTTTATTTTAGGAACTATTTCAATAATTTCATTATTATTGAATGGCATGAAACTTGCAACATTCATAGACCCTTTTCTGCTATACAATACTTGTTGGAGATAGCAATGCCACATTCTGTGATTAATTGTATTTGTTAA…
>TCONS_00001075-[scaffold_1]-[+]-[u]-[238]-[1]-novel
AGCTTGTATATATACTCCATGTATACTGTAAACTGTTAGTTTGACAAATGAAGCCCTTTTTTATTTTTATTTTTATTTTTATTTTTTTTCAAAATGCAAAACTTGATGCTACTGTTTACAAAGCCAGTGTTAGACGTGGAGATGCTTTGAATCAGATTCTTATATGTTCCTACAGTATCCAACTATTTCTAGTCATTGGCTAACAATTAACGAGATTCTGTGCAAGTGAATTTAGTAA
>TCONS_00001079-[scaffold_1]-[+]-[i]-[435]-[1]-novel
GTATCACGCGTCCATTTATCACTTCAATTCATACGATGTTATAATGAGTTGCGCATTTGGACTTTGAATTCAATTTATTGAAATTGCAGAAACTTGAATGAAACTGGGTTTTTAGAGATAGATTTAATGGTTTGGTGACTGGCTTAGTTGTTGTAGTTAATTGTGACGGTGTGTTCGATATATATATATATATATATATATATATATAAACAAACAAAACCCTATTTTGGGGTATGGAAAATATCTGTCAAGTGATTTTTCAAAATTATATCTTAATTGGTTTTCAGAAAAGTTCCTTCTTAAACCGATTGCTTCTTAAAAGGGTAAGGTACTTTGGGCTATTTGATAGTTGCTTTCGGATACCAAACGCACTCCTACATGCCAAAAATTTACTTGTTG…
>TCONS_00001083-[scaffold_1]-[+]-[i]-[428]-[1]-novel
TTTTTTTTTTGTTTCATAACCCGATGAGCTGTATTAAACTCATGATCCATAGGTTTGAATGATACATGCTATACAAAAGTTTTCAGTAATGTGAATGATTGACTTTGCAAGCTTAGTTTGATGAGTGGTGACTGGTAAGAGATGGAGAATTGGATTGGGAACTGTAATATCCATGAGAAGTTAATAATTTTACACTAAGGAGAAGATAAGAGATTTGGTTTGATGTTTTGGTCATGAACAAAGAAGAGAGATGAGTATTATATTGGAAAGTATATGAAATCTTATTGCTACTTATATGCCCTTTTCCTTCTTATAAGAATCTCTGGTTTGGAAGCTGTTATTTCGGGCAATAAAATCTGCGGAGTATCATTTCTTATTAGAGGGATACAAGGAATACAA…
>TCONS_00001086-[scaffold_1]-[+]-[i]-[225]-[1]-novel
AAAAAATTAAGATTTTAAGTAATAAGGATCTTGTTAAGCTTAAAATTTAATGATTTTATTTTATGGTTAGAGATGGAATTGAGTAATGTGTGCAAGGAAAATTTTGAGTTCGTATAAATTGTTTTCTCAATACCAAAATTTCGAAAAGCTACTCCCTCATTGCTTCAAAATGCCTTTAAGGTATTTTTGCCAGGTTGATTAGAAGAAGAAAAATTAACAAACACC
>TCONS_00001095-[scaffold_1]-[+]-[i]-[938]-[1]-novel
GTCACGTTGACAGTTAAAAGACATAAATTAATTCCAAGTGATGTTGATACATTCCAAATGGTCATTCTGTCTATAGATCAGTTGAGATACAATGAGCCAATGGAAGGTGTAATAAATTTTATCACAGTCATAATAAACCCTTTTATACAACAGAAACAATTGTTTTAATGTGTGCATCTGGATTACTTCTTTTTTGTTTATTGCTCTTCTAAAGTGAACTTTTCTTTTTCAGTAAACTCTTCTTTGGCTGGTTAAGTTTAAGACTTATGCTCCTAATTGCACTGTTGTCGATATGGGTTTGAGTATATTAATTGATTTTAGTTTTCCTCTATTATTTTCAATGTGTCTAATGCGGTTGCGTTTCAATTCTTGGTTTCAGTGAAAGATTGTCATATCTTG…
>TCONS_00001096-[scaffold_1]-[+]-[i]-[223]-[1]-novel
GTTGTCTAGAAAGCAAGCTTTGGTATAGAAATGGCCTGTTATGGATTTATTTTCAAAGCAGGTAGAAATGTGTACAAAAGATAAAAAGGAAACAGGAAGGAAAATGGAGACAGCATAGAATGAAGGCATTGCAAGTCTTGAATCCCTGTATTTGAATCAACCAACGGTTTTCATGGATCAACGTCAAATGCTGGAAGGACGTTGGCCTATACTTCAAATAGAG
>TCONS_00001097-[scaffold_1]-[+]-[u]-[409]-[1]-novel
CTAAGGAAAGGAAAAAAAGAATTGAGTTGTGCCTGTGAGGTTTAGTGTGGTGTCATCATGGAAGTCTAATTACTAGGCTCCACTGTGTCATTGAGGAAAATCTTTTTTCTTTTTCCAACTTTTTACTAGTTTCTGGTAGGGACTCTTTACCATGTTTCCACTCATCGTTGTTCTTGCACTTGTTTTCTTCTACTTTTACATTTTATTTCTTGTTTATGGACTAGGTAGTTGGTAGCAGCAGCACTTCAGGAAAATAGCTGGGCCTTGCAAGCAGGTTTGGGATTCTCTTGGGGATTTATACTGTGAAGCTTTGTTGTACCCCAAGCTGAACTTAGTGTATGTTTGGATTGAGGTATTGTGGCTTCAAAAGCACAGCTCTTCCAGGATGGAAGCACTAGG…
>TCONS_00001099-[scaffold_1]-[+]-[u]-[359]-[1]-novel
TACACCCTTTTATTTGTTTGTTTTTGTGATCCTTCAACGTTGTCCCCGCTCAACTTAACCCTGTAGTTTATAAGGCCCTTCTTGGTCATTATTTAATCCGGAAACTTTCGGGAAACCAATCTAACTTCTCTTTTGGTGAGTTTAAAAGATTGTATCAGATCAAATCAGTTGCCAAAGGAAGTGGTTGGTACTACTTGGCCGACTGGGCTCCCATTGATCCAATTATCACCCCTGATTTCCTTGGTCAACTAAGGGTTGGAAAGATTCTTAGTTTAGTTTCTAGCTTCTGAAAGCTGGTGTTCTAGTGACCCCAACACTAGCGATTCTTTTTCCACTTTCTTTCAAACTCTAGGTTGATT
>TCONS_00001103-[scaffold_1]-[+]-[u]-[486]-[1]-novel
TTTTTAATTTCAATAAACAAATATTTATGCAGATCATTAGTTCATTACTCTTATATGTTCTGTTTATTAAATCATTGGCACAAAGTAAACAAATAGAAAGAAAATTTCTTTTCTCTTTTCCCATTGGTTAGTTTAGGGACACGTTTTCAAGTCTCTGTCGTTTGCCATCTTGTGGCCACTTCACTTTAATCAAAAATGTAAACTGAACATGTTCCCAAGTGTTTCAAAACTGTAAGAAACTAAACTCAAATTCAAAGCAGCTATTGTATGTTTTCTGAAAATTCTTTAGCGGTTTTGTTTTGATAATATTAGTTTTGAGCTGAGACTATATGAGAATAGGTGCCAGGTGGTAACTTTGGTTAGTTGAGAGTAATTGAAGAGAGAGTTGCCATATTTCAA…
>TCONS_00001125-[scaffold_1]-[+]-[i]-[313]-[1]-novel
TGATAGGATTAGAAAGTAATACTGGCACTATTTAGTTTCACAATTTAATTTCATTATAAAATATGTAATTATGAGATCAAAACTATTTCTTTAGTTTGATTTTTCATAGTGGTAATTCGTCTCTGGATGCGTCTATAGTATGTGTTGATTTGTTCAATTTTTTTGATTGTTTAATGTAGCAATGCTAACAAAAATTATAACGATTAGAAACAAAAAATCACTCTAACGATAATACAAAAATGGCAGGTTTATATTCAGGAAATGTAGGAATTATTGAGGGTATTTTTGATATTTGAAATTAAAAATTTCCATC
>TCONS_00001126-[scaffold_1]-[+]-[i]-[228]-[1]-novel
TCTGATGATTGTCATTTTGTAAATTATGTTTGCTCCATATAGCTTTTTTAATGTAAATTCTATTGAAGAAAAGTGTTAGATTTATTAGGTCCAAGTTCTACTCATTTTGCACCTTCCACAGAAAGCTCCTTGCACCAATTGCATACTGTGATCTGGATATTGATATTTAGGTTGGTGTGCTGCTTCAGTCGTCGTGTGTTTAAGATTTAATCTCCAATTTTAAGAAGG
>TCONS_00001134-[scaffold_1]-[+]-[i]-[393]-[1]-novel
TGTCTTCTGATGATATCTTGGCATAAATTTAAAGTAGGGATTTTGGACAATCTATTGCAATATTTTGTAATTGGAGGGTGTTTCAGGTGGTTTATGCATGATCATAATGTATCATGGTTAATCATTTAATGCCCAATCATGTTGGTGATGCAAGTCTTATTGAAACCTGTTTCCTATAAGTACTATCCTGATTATTGGAAACTTCTACTAACACTGCCTTTAGGCCTTAGTGAAATGAGGAATCACATTACAATTAAAAATATACGAGTGAAGTTAAGTAATGCTTTCAGCTTGTTGTTCTAACTGTAAATTTTGCCAATGTTTTGTGTGTGTATAATTCACATAGCAGTTGCAGTGGTACTAGAGCGTACTGACTTCCACTATCTACTTGTT
>TCONS_00001136-[scaffold_1]-[+]-[i]-[229]-[1]-novel
ATTTGGGGAGCACTTATATTTTTTCATATCTTCAACTTTTTCTTTTTATTGCCAACGGTGATTTGGGTCAATGGCATATCGTGAAAGGCAGAAGGCCTAGGTCCATACCAAGGTGTAGTAGGAGATTAGTCTCTCTGCTGTTGGTCTGTCTGAGTCACCATATTATAGAAACTTTGTTTTATTAGCTGGTACATTTTGTGCATGTGCATTTGGGAAATATAAATGCGGC
>TCONS_00001142-[scaffold_1]-[+]-[u]-[268]-[1]-novel
GACATAAATGATTGTGAAAACAAGGATGTCTCTAGACAATGATAATTTAGGTGGTTTGCTATCTCCAGTTTTATGCCATCTTTTGATGCCATGTTATAATTCTTGCTCTGTCGTTAGATTATATGCTGATACTGGTTTTAGGAACAATGGAATTTAGGCCAATTTTCTTATTTATGCCTTCTGAGACTCTATTTTGGCTGGATTCTGACTATGTTTAATGATCCTTTTGGCCACTCACCTTGTGTTCTATTCATCACGCTTATGCTTG
>TCONS_00001143-[scaffold_1]-[+]-[u]-[453]-[1]-novel
ACACTGTAGTAAATGGCAAATTTGACACGATATATGGTGGCTCAAGAGGTTTGCAGATTAAGCCACGTACGTCTTATAGTATTATCTCAATAAACCCTCTCTGCCTGTTCATTTTCAGTTACAGCCTGATTTTTAAATCATTTTTGAAACATTATTAACGCAATGTAGTAAATGGTAAATTTGACTAGATATATGGTGGCTCAAGAGGTTTGCAGATTAAGCCACGTATGTCTTATTGTATTATCTCAATAAACCCTCTCTACCTGTTCATTTTTCAGTTACAGCCCGATGTTGTATTTTTACCTTGAAAGTCCATGATAAGTGATATCCTTGAAAAGGAAAAATTGAGAACAAAAGAAAGAAGAAAGATGAAAAAGAAGGAATATGTGAAATGCTGAA…
>TCONS_00001144-[scaffold_1]-[+]-[u]-[375]-[1]-novel
CTAAAGAAGAGGATAGGGAATTGCAGAATTGAATTTATTCTCTGCTCTTTTTCTTAGTATACATGAGACCTATATAAATAGGTAAAATACTATGCACACAAAAGGAAACCAAATAATTACATATTATACTTTCCTATTTTATAGTGTACACTACATCTATCATATCACATCTACAGCTGCCATATCCCTAATAATATGCTCATGATCCTGACTGAATAATCTCTCAGAATTCCAACACTTCCCCTCAAGCTGGCTAGAATATATCTTCCATGCTCAGCTTGCTAATTAAGTAATTGAACTGCCCTTTGTACAGACCCTTTGGGAGAACATCTGCAATTTGCTCTGCAGTGGGTATATAAGACATGCAAATCATAC
>TCONS_00001145-[scaffold_1]-[+]-[u]-[259]-[1]-novel
AAACCCTTTTGCTACAAACCTTGCCTTGTTCCTTTCAACACTGCCATCAGCTTAACATTTTACAGTAAACACCCATTTGCACCCTACAGTTTTTTTGTTCCTCGGTAGGTTCACCAACTCCCAAGTACCATTCTTTTCCAAAGCATTCATCTCTTCCATAACTGCTAACTTCCAACTCGGTTCATCAAGGGCTTCCTTGATAGTTCTTGGAACAAACAAGTCAGACACATTAGAAATAAATGCTCTATAACTATTGGAC
>TCONS_00001146-[scaffold_1]-[+]-[u]-[259]-[1]-novel
TAGAAGGAACAAGACTAAGGTTGAAATTACCTGAATCACTTGGACCTTTTTCCAGAGATTCCGATTGACTTTGTGGTAAAATGGTTGGCTGGTCTTTATTCCTCTGCCTAGTCCTCTTTCGAGTATAAACCAAATACTCAGGTTCAGGAATATTTTTGTTCTTCTGTAGTGTTTCTTCCCCTGTTTGTGAATCAACTATGTTTGGTAAAGTTTGGCTAGTATTTTGATCAGCCTGTTGTTTTGTTTGTTTTTCAACATC
>TCONS_00001147-[scaffold_1]-[+]-[u]-[563]-[1]-novel
CATCACTATGAATCAAATAAAATGGTTTGGAGGCACGGTATGGTTTTGTCAAATAAGTAGCTCTATGGCTTTTAGATAAATAGCAACTATCACAATGAAGAGAATAACAATCCAAATATTGAAACAGTTTAGGAAATAAGCGTTTTAAATAAGGAAAATTAGGATGTCCTAGCCTAAGATGCCAAAGCATTATTTTTTCATGAGCAGAAATTGAACTAACACTACCACCATAGCCTTGAGCAGTTTTATTCTCGAAAGGATTGCTAACAAAATAATAAAGACCATGGACCATTTTAGCACTGCCAATCATCTTCCCCGAGTTCCGGTCTTGGAATTCACAATGAGAGTCAAGAAAGACAACACGGCAGTTAGAGTCTTTAGAAATTTTACTGACAGATA…
>TCONS_00001148-[scaffold_1]-[+]-[u]-[264]-[1]-novel
TGTGATTGTAGTGTGCTGTTGATTTCCATTCATAGTCATTAAACAGATCTAAATCTTGCCACAGCCTCTTCAGAGAATTGAAATACTTGGTGACGTTGTCCTCTCCTTGGCGAAGTTCACCAAGCTTTGTTGTCAATTCATATATTTGGGACAGATTTCCCAAATCTGAATACATCTGGTTTACATTATCCCAGAGTTCTTTGGCTGTTGGGTAACACATGTAATTGGAGCTGATATCTTCCTCCATGGAATTTACTAGCCATG
>TCONS_00001149-[scaffold_1]-[+]-[u]-[442]-[1]-novel
TACTATGCACACAAAAGGAAACCAAATAATTACATATTATACTTTCCTATTCTTTAGTGTACACTACGTCTATCATATCACATCTACAGCTGCCATATCCCTAATAATATGCTCATGATCCTGACTGAATAATCTCTCAGATTTCCAACACTTACTATATCACCAAGTTTCAAGTAAGGTGATGAGTTTAGGTAGTAACATGAATTTTGTGAGATTATTTATAAAAAAATTACTTTGAAGAAAGATATATTGTGGAAGAGGACTTAGCTATGGAAGTTGATTTTGAGGACCCAGAATTTTGTGGTTTTTGGTTATATAGTCTTTATTTTTGTATTTTGACATGGACATGGGTTCAGGAAATTTTATAAAAATGGCAAATATAAAGCAATTGAGCTGTAT…
>TCONS_00001150-[scaffold_1]-[+]-[i]-[420]-[1]-novel
TTAAGAAGAAGCTCCTGACTCAGAAGGGTCTTACGGAAATGAATGACAAACCAATATGGATGTGCCTCTGGACCCCAATGGGAGTGGAGGCTTGACGAATTTGAGAAGGTGGATCTTCCAAAGCCTTTGTTTTTTTAACCTTCTTTTCCTTCTTGTGGAGCTGATCAAAGAGAGGAGGAGATGAGATCAAATCCTGCTTCAGATTCCTTTCGATGGAAGGAAAGGTGGGACCTCGGAACCATTAGTGGAGAAGCTTAAAAGAAAAAAGACGGATGTTTTTGTTGTTCCAGATATGAAGGTTTACGGACTTGTATTGATACTTATTATGACATTCTGTACATTCATTGCAGAATTTTTATTCTTGTCATGCCAGTTTAAAGCAAACTCAGTATGATGTTA…
>TCONS_00001151-[scaffold_1]-[+]-[i]-[468]-[2]-novel
CCTCAGTTTCTTTGCATTTCATTTGGATATCATTTGTTTATCTCTAATATTTCGTTTCTTTTTCTCTGTCCCTATGTTTTAGGTTGTTACTGCCTGTGTATATATTTATGGGGATGGATCAGTAGACCCCTAAAACTACACTTTTACACTAATTTTATATTAAAAGCATATCAGTGGTAAAGATTTAATGGTTTTAATGCATGTGATGTGATGACATGGGTATTTATCATTAATTGAGTTAGTGAGCTTTCTCTCTCTCATTTATCATTCTCCAACCTTTCTTTTTTTTTCCCCCTTTCTCCCTGACTTCTATTTCTTTTGTAACTTTATTTTTTATTCATCTCTTATCTTTTATCTATTGATTTCTCTCACAGATTTGTCCAAATGCAAATGTCTTTG…
>TCONS_00001167-[scaffold_1]-[+]-[u]-[502]-[1]-novel
AATTACAACCCAACGGCGTGACCACAAACAAACCACTGAAAGATCCACAACCACACCACACTTACGGGCTAAATCCGAATGAAATTGAATAAAACCCAGATGCCAACGACATAAACCGATGAAACCCAGTCATGTCTTGATCACGTCCAACTGCCACAACGCCGAATGTTCATGGTAATCCACTAATCCCGATGCATGACACTTTGATGCTTGAATCATGAACTTGAAATTACTTTAGTTTCCTTTGCTTGTCTACAGCTGAAGAGCTTTGATGGTTACATTTGTGTTTCATTTACCGAAAATTTCTTGATTGGGCTTAAAAAATGAGTTGAGTTTTATTGAACATGCTTGCCCTTTTTTTTTTAATTAGCCAAAATGACTGAGTTAGCGTGTGAAGGC…
>TCONS_00001174-[scaffold_1]-[+]-[u]-[305]-[1]-novel
AAGCTTTTGAAATATTGTGGAAAAAAGGAAAACTAAAAGTAAAATAACATGGCCTTGATTGGCCTTTTGTCTTTTTATAGGGCTCTTTATTTTGTTCAATGCCGAGTTACAATTGGCAAAATGAGTTGTTTATAAATAACTTGATTGGGACCATTGTAATTTTATAATTTTTGTTATAGTTTTTTCCATGTAATAAGAGAATTAGAGACTTTATAATGTGAAATGGCACATTACAAGATTATAGTTGAAGGGTGGCTTGTATTTGGTAGCATTGGTTTTAGTAGAATAATAGAATTAGATGGAAC
>TCONS_00001176-[scaffold_1]-[+]-[i]-[280]-[1]-novel
GGTTCTCATTAATTAAGTTGTATGAAAGATGTGAAATGATATTTGAATTCCAGGAAAAAGAATGGAGTTAGCTAATGAAGAAAACATTGGAGAAATAAGAACAACATAGATAGAAGTATAGGTAAAAGTAGGATTAGACCAACCATTTGACTATTGATTACTGTGCCTCAGTCAAGCATTAAGTTAATAAGCTTCCTTTGCCAGGAAAAAAATTATGATTTTAAGTAGACTCTAAGCAATAAAAGAGAAGCATCAAATCCAGCTCCAGAATAAAGTAACC
>TCONS_00001177-[scaffold_1]-[+]-[i]-[301]-[1]-novel
CTTTTCAGATGTATGTGCAAGAAAAATATTGTTCAGGGTTCAGGAAAATTCAAATCTATTCGCATTTAGATTATAAAACAAACATAACCTCAGTCTTTGAGGTTGATTCTGTCTCAACTTTTCTGAAAATTGTTAAAATTTTGATACAGTTGGGCTCTTTGGATTCTAGCTAAGATTTGTAAAAGTTTGGTTGCTATTTGTTGACCTTGGTTTGTGGACTAATATTGTTTTTGGCATCTCTTTGGACAATATTTTCAAGATACTGCCTATTTCTTTATCCACGTCATTCAAGAAGTTTTTG
>TCONS_00001190-[scaffold_1]-[+]-[u]-[635]-[1]-novel
ATTGACCACTTAACGAAAAATTTTGTGTTTCATCTTCCCTCCCTCGCAACGTTTGTTCTCTCATCTCTTACCATATCTTTTTCTCTCTTCACCAAAACCAAACCCTAGTTAAACTAAATAAATTAATCACTCTCTCTATTATGCTAGAGTAAATGAAACAAAAATAGGCACTGCAGATTAAAGATTGAAGACAAGAATACCTAAAAAGCCTTAACATATTGAAGATTGAAAATAATATTGTAATAGACGATCGAAGATCGAAGCTATTGAGGTAATCATCGTAATTTTTTAATTTCCTTTTTAGATTCGTATCTTAAACCTTGAACTTCAATTTTTCCAGTGTTGTCCTGGCTTGAAGATAAGAAATTTTCAATTGAAAATAAATTATCTGAACACTTC…
>TCONS_00001191-[scaffold_1]-[+]-[x]-[1072]-[2]-novel
CAGTGATATTATTACTTCAGCCAATAAGAATCAACACTTGTACTTCATTTAACTCTTTCTTTTTTTCTTTTTCTTTTGCCGGAAAAGAACTCTACTGAACTTAAAAATTCTTATTAATTTTGATGTACTGTAAATAATTTAGTCCATGATTTAAATAATTAGTGCAACACCGAAATGCCATTAGCTAATCTTGATGCTGAAGTAAAGAGCAACTTTAAGCATATAGCATAGTCATAGAGTCATTAACATTAAAGCCAATGCTTGGCAGCAAGCATTTTGTTAAGACACCACACATGGAATAATATATGGATTTATTCTGTCCATTAGATTATTTATTCTACATCGACATTAAGTATAGTTTTTTAAGAAGATTCACCAAAGATCAATTTTTCAAAAATA…
>TCONS_00001192-[scaffold_1]-[+]-[x]-[760]-[3]-novel
TTATGTCACTATAGTATAAAACAATTTTGATGCTAGGACATCACGTATATAACAATACTATGGTATCAAACAAATATTGATACAAGGGTATTACAAAGATAACGATACCATAGTAACAATGTTTATTCGAAAAAAATTAAAAAAAAAAAAGAAATAGAAATTTACAATTGGTACTTGAATTAAAATACTCATTGAATAATTTGAAAATTTATTACATTGTGTAGAACTACATGAACATTGAAATATAAAAAGCCAAAACATTGTGTCAAACTCAAAAGACTAAAGAGTTTACAATAAAAACTACTCGAAGGGTCAACCATCACCAACTATAATCTTGTATTTATTTCTATAGTCTTGCTCAATCCTGAAAACCTCAACATCAGATGACCTTCAACTGCC…
>TCONS_00001194-[scaffold_1]-[+]-[x]-[1195]-[2]-novel
TTATGTCACTATAGTATAAAACAATTTTGATGCTAGGACATCACGTATATAACAATACTATGGTATCAAACAAATATTGATACAAGGGTATTACAAAGATAACGATACCATAGTAACAATGTTTATTCGAAAAAAATTAAAAAAAAAAAAGAAATAGAAATTTACAATTGGTACTTGAATTAAAATACTCATTGAATAATTTGAAAATTTATTACATTGTGTAGAACTACATGAACATTGAAATATAAAAAGCCAAAACATTGTGTCAAACTCAAAAGACTAAAGAGTTTACAATAAAAACTACTCGAAGGGTCAACCATCACCAACTATAATCTTGTATTTATTTCTATAGTCTTGCTCAATCCTGAAAACCTCAACATCAGATGACCTTCAACTGCC…
>TCONS_00001209-[scaffold_1]-[+]-[i]-[300]-[1]-novel
GCCTGATCGATCTCCCAGTTTAGGGCTTGGCAGGGGTGGACCGATGGTCCCATGGTGCGGGAGTCTGGGTTATCCAAAAAAATAAATAAATAAATAAAAAAGAAAATTGCTGGATAAGACCAAAGTTCAACACTAATTATTGCAGTTTTCTTTTTAAATCATAGGTGGGCCATGACTGTAGGCTACTTTAAAAGCTGCAATCTTATTGTATATGTGATGATAATTGTATTTGACGCGGCAATGGTTGGTTCCTGTCTCATTGCTGGCCTCCAAAAAGTAACCCTTTTTTTTTTAGGGGGG
>TCONS_00001211-[scaffold_1]-[+]-[u]-[332]-[1]-novel
TTTTTTATTACCTTCTTCTACTTCATCTGTGAACTCAGACCTATCTTATTTATATGCACAAGGTGTAAGCTCTTTTGTTATTGTGATTTATATCTGTTGACTACGCCATAAGTGCAAAACTTTTTCTTTGTGTTTCACATTTTGTTCTGATATTGCTCTTAGCATTTGATTACATGGCTTGTGAAACAGACTGAGGTAGTTTTCTTTCATTTAATCTCTTAGATAGATTGATTAATGGCTTGTTATACTATTCATCATTATTTTGATTGATTTAACGACTAGCGCTTTTGAATAGCAGCACTTTCTTTGTTTTCTTATGAGAACTCTTCTCC
>TCONS_00001219-[scaffold_1]-[+]-[i]-[450]-[1]-novel
TTTTGAAATAAATCCATTCCAAAATAAAGTAGGTTGTCAAAAGAAGTTTCATGTTGCAGAATTAAAACTGTTGAGAATATTTTATGAGTATTGATACTTTTTTATTCTTCTTATAGGATAAGCACACTAGGTAGACTGTTGATAGTTAGAACTTGGAAGCATTCTGCCATTATTTTTACAAGTTGATGGCTCTTTTTCCTTAGCACAATGCATGTTTATCGCTTCCCTTGGTGATCTTACTTAATGAGTCAGGTGTGGTGACTAGTTACTGTCTTAGTTTTTTCTTGGAGGTATTTACATAGCACTGTGGTAGCCACATACCTGCATTGGAGTTTTAAACTTTGTCTTTATGTACCTAGAATTGGGAGTTAGATTAGGATGGTGTAGGGTGCTTCGAAG…
>TCONS_00001232-[scaffold_1]-[+]-[i]-[327]-[1]-novel
CTTTTCAGATCAATCTTGAAGATATGATTATTAGAAATCTCATAAATTCATACTATATAAATTGGATAAGTCAAAGCCAAAAACTGATCCATGGTTAAAGTTTACATACATAGTTCTGATACGAGACTGTGATAGCCAAAATCATGTTGTGCTCACAATTTTGTTAATGGTAGATATCTTTTCATTCTTTTCCATTTGCATGTGTACATTTGTGGTGAAAACAAACGAGAAAGTGAAACAGCTCTGGCATATTCAATTAGCTTGTCCCAGATCAATGAAAAGGTGACCTTAGTTAATTTATGCTGACTTCTTCTGTGACACAGAGTA
>TCONS_00001242-[scaffold_1]-[+]-[i]-[323]-[1]-novel
AAAATGAAGGTTGCTTTTCACCATGAAAAAATCCGCAAAGGGGAATTAAATTCAAATGAACATAGAGCTCATATAACTTTACTCCTGGATTCATCAAGTATGCAATCAAAAGCATGAATACTAGCCTGAAATTAAATTCTTTACGTCTTAATCTGGTGTGTAGTAGTATCATGAAATTGTCAGTTACGTGATATGGAGTTAAAACATTCTGGAGAATTTATAGGAGTATGCATAAATTATACAAAAACTATGATAAATAGTCTGTTTTTTTAACAGCAATTGCTGAAAGGTAGCAGGGGTTTATTGTATGTTCAGGATGGCAG
>TCONS_00001262-[scaffold_1]-[+]-[u]-[207]-[1]-novel
TGGGAATGGTTATGGTGTTTAGATGTGTGAGAAAGGTTCTGTGGGTGTGTGACAATTTATCATAAGACATAAAGTGAGATAACGGATATAAAGGATGTTGGGTACATTTTCGGGTGCCTTTTCTAATAGCAATAGGAAGATCATTGTCATTATCTTTATTAGAACTAGAAATCTTTTCTTGAGAAGGTGCAGTGTGATTAATTACCT
>TCONS_00001263-[scaffold_1]-[+]-[u]-[526]-[1]-novel
TTTATTACTAACAGGAAAAAAAGCATGTTTATGTTTTGCAAGTTCACAAATATCACAGTGAAGGTTTTCTACATCAATTCCTTTAAATAATAATGGAAACATTACTTTAAGAATGCTAAACGAAGGATGTCCAAGATGAAAGTGTTGAAGCTAGATTTTGTCTTTATTAGAAATAGAAGACTCAGAAAAATATGACAGGGGTAAATAGTTTCCAGTTCTAGTTTGCCCACTTGATTCTTCAAGATAGTAAAGCCCATTTTTCTCTCTAGCATGTCCAATCATCTTCCCCGTACCCTGGTCCTGAAATATGCAGTATGAAGGATAAAAAATAACATTACAATTCAAATCTTTTGTGATTGTATGAATAGACAAAAGGTTAGTAGACAAATTTGGTACATG…
>TCONS_00001277-[scaffold_1]-[+]-[u]-[1598]-[1]-novel
GTATAGTTTCATGTTTCCTTTTTCACTTCTTATACCTTGAAGGTGAGGAGATCAGGAAGAGTTAATGTTTGAAGTCACTCTTGTTACTAGTCTGAATTTTAGACAACCAAATATTATTTTTAACTATCATAATCAAAATTTTCCAAGTCCCTATATTGTTTATCCGATTTTTCATCTAAGTCAAACAAAAAGAAAAAAAAATGAAGTGGTGTTTTTCAAAATATTTGATTAATGAAAATGGCGTTTTTTACTTGGGTCACATTTACTGATTTATTTATTCTTTTTCATGTTTTGGAGAATGAGAACTTTGAATGAAATATGATCCGATAGAAATATTGTGAAGAATTGTTCTTTAGTTAATTTATGTAATTTTTAGCATGTTTGGTACTTCAAATTAAT…
>TCONS_00001284-[scaffold_1]-[+]-[u]-[287]-[1]-novel
GTCCTGCAAGCCGCAAGCAAGTCAAACAACTCTCGGGTCTCGGCTGGGTTCGCCACCGCAAGGTTGGATTCGCTGTCGTCGCAACTCGCAAGGTTGGGTTCAAGAAGCTTGTGAAAATTACATTTCCTTTTACTGTTGATTTTGATTTCCTTGTGTGAATTTTCTGGGTTGGGTTTTCTTCTGAGAATGTTGGGGATCATTCCTCTAGCTGAGCGTCTTGGTTTTGTAACTTGTAACTGAGCATGTTTCCTTTGCATTTTTACTGACGAGAGCTCTCCAAGCTCGAG
>TCONS_00001290-[scaffold_1]-[+]-[u]-[1470]-[1]-novel
TATTAATCTTATGTTTTTAGGATTAAATTTAAATTTACCCCCATTAATCCAATCCAATTAAGCTTGCCAAACATGAGATAAATATTTTTACCCAAAATTAATTAATTTATTATGAGTAATCATAGCTTCAAGAAATGGCTTTATAGTGATGTGTACCTGAGTACTTTAACGTTATTTAGTAACAATTTGCCGTTCACACTTGACAACTAGTGTTGTATTAGTGATAATATACATAAATATTACTTTGAACGGTCTAATATTTTCAATGTTGATGTATGTATCTGAACAAAAAATTTCTTTCAATAAAACTTATTATGTAGTTTATAATTTTTCTTTGTTTCCTATGCACTGCGTGTTATTCTTCTTTTTAGATGCGTAGGTTTGACTAGTAGTGTGGCC…
>TCONS_00001302-[scaffold_1]-[+]-[i]-[338]-[1]-novel
CTTTTGTTTCAACAACGAATCAATGCTTGTCATCTGTTCCTGTCCTTTATAAAGTGAAAAATATGAAGTTACATTTTTAGTGTTCTTAGGTTGTTTCATTTTTATGCAAGGCTAGTGCTTCTTTTTGGCTAGAATTACTGGTTAGTTTTGGCTTCTGCTTTTTCCTTCTTTTTTTTAAACAGTTTTTCGTGGGGTGCGTTTTTCATGTGCTCTTTCATTTGACCCATCCCTTGAATTTTCATGATAGCTTATGATGCTGTTAAATTTGTGATGAGGGTTTTCTGTTGTCAAGGCTCATTTTTTGTTCGACATTTTTTATTCTTGGTTAAAAATAATGG
>TCONS_00001303-[scaffold_1]-[+]-[i]-[330]-[1]-novel
AATTTTTCCAGCAATGCTTTTTTGAATGAGTCCTGATCGCATTTCAGTATCACAATGTCTTCTGTTATTTTATAAAACACCATGCTGGAGATAATTTTTTAGATTTTGAGTTTTAATATGGACTTACTTTAGTATCTTGATTATAATTATAGCTCCTAAAATGTTTTAACTACATTTACGCTTGCTCTAAATTTGTCTCTTTTCATCTTTCTTATAGCTCTTTCTAGAATGTAAAACTTCAAACCTATGTTGGTGGTTTAATTAAGTCTATATTAAGGTATTATGTGACTGATTATGTAATGCTGGTGTTTTGGATAGTCTTATTTATTT
>TCONS_00001310-[scaffold_1]-[+]-[u]-[397]-[1]-novel
TTTTAATTAAAGAAGATAAAATAAATTTTAATTATACCAAGGCGAGAATTGGAATTAAAAGTTGAAAAAATGGAAGAGGAATTAAGTGAGCTTAGAAAAGTAAAAGAGCAAATGAAAATGATGGAAGAGAAAATGAATTTTATTATCTCTCAATCAAGCTTCCAGCAAGTGCCTAACATGGTATGATTATTTTTCTTTTTGTCTCTTAAATGGAACTTATGATTGATGCATAATGCTAAATGAAATTATTTTCTTTTGCCGTTAATCTATTTAGTTATTTTGCTTCTCTTTTAAGGATAAGTTTTATGAGAATTGCTGGACTGTGGTTGTCTTAATTTGATAATAATTTGAAGGATAGTTTCATATGGTTTATTAAAAATGATGACTGAAAAAATAG
>TCONS_00001319-[scaffold_1]-[+]-[i]-[237]-[1]-novel
TTTCTTTTTGTAATGTTTGTTATATGGGTTCTTTGTTTTAACGAGATGGGATTTTGTTATAATCTGGGAGCCTTTGTTTAAGAGAGCTTAGTTCTTGTGGGTTTTCTTGAGTAAATGGAATTCTAAATTGTGATCATGACCAATGAAAACCGAATTGAGTTAGTTGTATGTATATTTTGACTTATGGTCATTGTGGATATGGGAAAAATGAGGAATTAAAATTATGGGCTTTTTTTT
>TCONS_00001320-[scaffold_1]-[+]-[i]-[707]-[1]-novel
GTGTAGTATGCCAAAAGGTAGAATTTAGTTATCAGTGTACCAAACTGTGGTGGGAGCATTATAGTTCTTAAAAAAGTGTGGATGGGGAATAGTTTGGATAGTTGGTAATGTCATTGGGCATTGCAAAGGGAGCTGTTTATATCAGGGAAGGCACTTGTTTCCCAGTGGAAGTCCTGTAGAACAATAAATAAGTTCGGAGATTCTGAAGAAGTAGAAAATGCAGTGCTATGAGCCTTACAGTAGACAATGCCGGAACCCAAGATAAGTGCATGATAGAGTAAACAATCTTCCAGATTGAGTGGTTTTTATTAACAAGATGTACATAGGATTTCCTTGATTCATTAACAAAACTTTGTTTCGTGGTAATATTACCCTTGTACATAAGCTTTGATGCAAACG…
>TCONS_00001334-[scaffold_1]-[+]-[x]-[832]-[1]-novel
GCTTGAGTTAAAAGTCTCAGTTTCAGCTACACCAAATGGTAATAAAACTACAAAAGCGAAAAAATCACCCCCACATAGCATCAACTTGGCAGTTGAGTGACATGAATTTTTTATAGGCTACATTCTGTACTTGTTGTTGTGATTTTGGTCTGTTGAGTTGGTGTGAACATGATATGAAGTGTGTAAAATAAGAGAAAACACACACATATGTATGTATGTATGAGAATGGATGTGTAATTTTTTATTGCCTTTGAAAACAAGGTTGTCATTTATGGATTGTTGTGCATGTCGTGAAGCCGATGAGGGAAAATGCTGAATCTCAATGATTTTGATTTTTTAATCAGGACAAAGTTGGCTGTACTTTCAACAAGGAGAATCCAAATAATAAAATGGGAATAC…
>TCONS_00001336-[scaffold_1]-[+]-[u]-[250]-[1]-novel
CCGAAATTGGATATTTTCATTTACATATTTTTCTATAGATTTAGTAAAGAATAAGATTATTGATTTTGGATTCAACATTCAATATGTCGAGTTCTTTGCCTACACCACACATAATGGATGATGATGGCAATTAAAATCAAGGTGATTCAGCCACTAGTGTTACTCATGGTGGGTTGCGACGTAAAGGATGTTTGAGGTCAATTGTGTGGGAGCATTTTAAGAAGAAAGAAATTAATGGGATTGATAAGGC
>TCONS_00001338-[scaffold_1]-[+]-[u]-[339]-[1]-novel
CTTGTTGAAATGAGTATTTGGTAGGGTAGTTCTGTTGGTGTTGCCCTAAGGTTGCTGTAGTCTTAGTGGACACACTTATTTCTTATTGTTATTCTTTAAGGGGCAAGTAAACCATTTCAAGCTTTCTTGAGGTCCTTGACCCCTGCAAAACTGCTTAGAGAGGTAAAGTGGCTGTTCACAGATCAAAGATTATAAGGTAAGAAATGAGAGTTCGAATAGGTGTTTGTGGCTGTTGTCTATTTTTGTTTATTTTATTGCGGAAAGGATTCGAGGTTTTGAACTTCCTAGTTTACTTTTTTATGTCAAGCTTTGTGATATGTTTCAAATATTCTTTTTGAT
>TCONS_00001339-[scaffold_1]-[+]-[u]-[559]-[1]-novel
GCTTTGCCAAGCATTTCTCTCCTCCACTTTCTTACTAAACAGTAATGTCCATCTCTTATGTCTTTCCCATCCTCATCGTCCAGAATCATGCAGTGCAATATATTAAGCTGTTTCAGGTACTTGGATCCCCTTTCCAAGAGAATCCCCAAAGTTGTGCTATACAAACAAGACTCCGATAAATCCAACACTCGAAGTCTAGGAAAGCCTTCAACAATACAGACAACTTGCCTCTCTGTAATTCTCCCGTGAACACCAAGCTCCACAAGATTCCCACAGAAATCAGCCAGTTGAGTCAAAACAGCAAAACCCTCTTCAGGATTAATCACCCGCGAATGAAAAACCCTAAGCTTCTTCCAATACATGAACGACACGCATAACGGCAAGGCCATAGAGCCAGCA…
>TCONS_00001342-[scaffold_1]-[+]-[u]-[247]-[3]-novel
CGGTCTCTCTCTCTCTCTCTCTTCATATCAACTGTTTGATTCAGGCTTGAGTTGACAAATGGGGAAAGAGGAAGTCAAGGGCAAAGCCAGCCGCTAAGAAGCGAACAGATAAACTTGACACTGTTTTCAGTTGTCGATTCTGCAACCATGAATAAGTGTTGAATGTCCTTTAACTGAAGCAATCAACTTGTAGTTATAAATGGATAGCCCCGAGTCCCCCATTAAATAGCTTTTTTCTAAATATATG
>TCONS_00001343-[scaffold_1]-[+]-[u]-[471]-[2]-novel
TTGCTTTTTCCATGGTGTTATATTTGAAAGTTTTAATTTTAGTTGAGCTTATCAAAACGAGTAAGAATGCTTGTTACTTGAGGAGACATTTTTTATTGAAGAATCCAGTCTAACTTTTATTTGCATGCTAATATCATATTTATTATTGGTCAAAGCCTGGAGTGGGTCTTTTTATTTTGTCATCCTGGTGCAATGCCCTCAAATGTGGCTTATTTTAGTACTTATTGTCATGATGAACTAATGAAGTTGAAATTTTTATGTGAGACAGGCTTGAGTTGACAAATGGGGAAAGAGGAAGTCAAGGGCAAAGCCAGCCGCTAAGAAGCGAACAGATAAACTTGACACTGTTTTCAGTTGTCGATTCTGCAACCATGAATAAGTGTTGAATGTCCTTTAACT…
>TCONS_00001345-[scaffold_1]-[+]-[i]-[252]-[1]-novel
ACATGTAAATTACTTGTTATGGTGGCTTTGGCCATTGTGCTGTATTTTTATTTTTCTCTGCAAATTCTCTCTTTCTTCAATAGCTGCTGCTATCATGTGCTGTTTTGTGCCTATTGCAAAGCGGGAAAAGAGAAGAAAAACCCTAGGTTTAGGTTGGGTCTGGGTGTTGGCTGTGAGATTTAGTCAAAGGTCCTGTGGATAGTTACAATCTTTTGGTGCATGTGCTTATTTTGGCAATGGGCAGAAGTGGTG
>TCONS_00001346-[scaffold_1]-[+]-[i]-[215]-[1]-novel
GTGGAGATGATTTTTGCTTGTCTTTGAAGGAAATCCTATTTTATATAAGCATTTAATATGATGAATTTGGCAACGGTTTCCTTTTAGACTACTTTTAAGCCTTTTGATTTAGACTAACTTAAACAATTAGGTGATCACAGAACCATGAGCTTTCGGTTACGTAATGGTTCCTACCGGAGCAAAAGCAAACATATTTTAATGTGCATAATTTTCAT
>TCONS_00001356-[scaffold_1]-[+]-[u]-[425]-[4]-novel
TTGCGTTAATTTTCGTTTCATTGGAGCAGCTGGCAGACTCAGCTTACGAGCTTTTTCTCTCCTGCTGGGTCTCTATAGTATTAACATTAGTCAAAGGTTTCCTAAGGATCTTGGAAATTTGACAAACTTGAATTTTTAGAGAGAGCAGGCTTTGGATTCTAGAGAGGCAGATTTCTTTCTCGAATTGGATTCCTTTTTATCCAACAATTTGTTTCTTCTTCAGAATTGAGTTTTGTATTGACTTGAATAAATTATGGACGGATTTCTTTTTCCCAATTCTTTGTTCTTCCCACAAATATGATTAGATATTGTCAGAATTGATTGCATATTTATTTGTATTACAGTTACAAGTCCCGGAAGATGACGTTTGAGGAGACTGAAATGGGCATGGCATATCAA…
>TCONS_00001357-[scaffold_1]-[+]-[u]-[729]-[1]-novel
AAGAATCAGTTAATTGGTATAGAATTTTAATTACAACAGTTTTATTGTTGATTTCAGCTTTCCAAATTTCAGCTTCAATACTTTCATTTTGAAGCAGTGATGATTGATTTAATCTTTAATTTCGGATGTTTCTTCATAACCGAAGAAATGAAAATGTAATTTCCAGTGGAATTTTTGTTTAGTTAATGTTACCTCCTGGTTTATAGCTTTGGATAACCTTGTTTATGGCTGAAACTTACATACATTTAAGGTTTCATATGAAAATGGAGGCAGAAAATTAAACAGGTGGTGGAAATTGATTTTAGGTTTCATTGGAGCAGCTGGCAGACTCAGCTTACGAGCTTTTTCTCTCCTGCTGGTAATTCATACTTTCCTTAAATAACTTTATAGTCTCCCATT…
>TCONS_00001358-[scaffold_1]-[+]-[u]-[499]-[1]-novel
TACGTTTTGTCAATGTTGAAAGGTTACAATAATGCAATGTTAGTGAGATGTGCAAAACAAGTTACGCTTTGAATGTGTCGAAAATTTCATTATTAGTATATATTGCTCCCTCTCTTTTGACCAAATGATGTTTTATATAATACAGGTTTTATTTTTGGATGAATGTGCAAATTTCTATGTTTTCCTCTTCATTCATAGTCAAGGTGGAATTTTCATAATAGAGTTGCATTTGCCATTTTCACTTCTTTTTGTTGCTTTAGTTCTCTTCCATTTGGGCTAGAATTATTGAATTGAGTTTTCACTTTCGCAGGGTCTCTATAGTATTAACATTAGTCAAAGGTTTCCTAAGGATCTTGGAAATTTGACAAACTTGGTGAGCTTGAATCTATACTTGAACAA…
>TCONS_00001365-[scaffold_1]-[+]-[u]-[1185]-[1]-novel
GACCACTTTCACGTCCTTCAGTTTCTCCACAAGTCTCGACCACAATGTCTTCTTCAAGGAGGTTGCTGTGTTACAGAATCTGTAACATACACACCCAAGGAGAAGAGCACACGTGTCCTGAGGAGAGAGGAAAAACCATCCAAATGCATCCAATTAAGAGCTGGCTAAGCTGGATCTGTAAGTTACAGATTCTGTAACTTAGCCAGCTCCCTTCTTCAAAGGTTATGCCTTTCTCTTTCTGTTGCAGTTACTCATGACCTTCCCTTTTCACTCTGATTTGTTGCTGGGAGAGTGAAAACCACCAAATACAAGAGGCTAAAACAATAAAAGTTAGGTCTCTTTTTGTAAAAGGTAGTTGTTTCTTAGAAAATAAGTAACCTTTTCTTTGTTCACTCTGAT…
>TCONS_00001366-[scaffold_1]-[+]-[u]-[737]-[2]-novel
GACCACTTTCACGTCCTTCAGTTTCTCCACAAGTCTCGACCACAATGTCTTCTTCAAGGAGGTTGCTGTGTTACAGAATCTGTAACATACACACCCAAGGAGAAGAGCACACGTGTCCTGAGGAGAGAGGAAAAACCATCCAAATGCATCCAATTAAGAGCTGGCTAAGCTGGATCTGTAAGTTACAGATTCTGTAACTTAGCCAGCTCCCTTCTTCAAAGGTTATGCCTTTCTCTTTCTGTTGCAGTTACTCATGACCTTCCCTTTTCACTCTGATTTGTTGCTGGGAGAGTGAAAACCACCAAATACAAGAGGCTAAAACAATAAAAGTTAGGTCTCTTTTTGTAAAAGGTAGTTGTTTCTTAGAAAATAAGTAACCTTTTCTTTGTTCACTCTGAT…
>TCONS_00001371-[scaffold_1]-[+]-[i]-[256]-[1]-novel
ATGGAATAAAGATTCACCATATGTATTGAAAATGTCGAGGGAGGTGGGCTTATCTACTTGGTGGTGATTTTGTTTACTGCTTTCCTACCCAAACTACGTTGAGGTCTTGCAGTTGCAGCCATACAAATGAGCCTCTGTAATGGCCATCTTTTTGGTATTCTGGCCCTGATAATTGCACTGTGCTCAGTGGTGAGAGTAAGGATTAAGGAGATAATTCAAGGTTGGGTTGCTGATGACTTTTTGGAGAAAGCTGTTG
>TCONS_00001372-[scaffold_1]-[+]-[i]-[219]-[1]-novel
GCCTGTTTCTATAACTGAATTCCAATTAGGAATTTAGCAAGCTCCTTCTGGTTGTCCCTTTTAGTGGAGTTTGTGCTTCTAACACAGTCCACTTTATTTTCTGTTTCAACAAAGCCTTCCAAGGATCATCCCACAACAAAGCTTTGCAAACCCAGTCTGCTTTGTTCTTCACTTGATTTGGTCAAATAACCACACTATTCTAGTAAACTTGAATTGTAG
>TCONS_00001373-[scaffold_1]-[+]-[i]-[228]-[1]-novel
CCAGAATCTTACAAAAGATCCATAAAAAACTCCCCTTTAAGAAAACCTGATAGATTTCCGCTTCCCATATTAAAAAGGAATGTAAATCGGCTGTGAAGCTTAAATGAGTAATCTTTGACCCATCACATCATGGATGAAAGTCAAGTTCTGCACCCTCAGCTGCTTTTCAATCTCCTGGACCGATACTCCATTTCTAGGACAAGCGGATAAGCTGACTTCAGCCTTAGC
>TCONS_00001376-[scaffold_1]-[+]-[x]-[789]-[2]-novel
CACAAGGGTTGATAATCAAGCATTCTAGTTTTGGCATGGCTCAAATCCCCATAGTCCACTCCTCTAGCCATAGCATTGATTTCAGGTGCAATACCTTGAGATTTGGAAAACCATCAGAGCCACAAGTCAGCTTCCTACCTGAATACGAATTTTGCTTCAGTTTGAGCACTTGAAGAAGCGGCAGCTTTTCTAGTGTCGGCATGGGATCATCCATTAGGTCAGTATTAGAAAAACTCAAGTGGGTTAGACTATGAGGAAATAGGTATTCAGCAAGGACGATTTTGGAGAGCCGTGGCATCTTGCTTTCATTCGCCAGCTTCAATGACTCGAGACAGCTCAATCTGCAGAGACTTTTCGACAGCAAAGATTGATCATAACTTAAATCTCCCTGTATTCGGA…
>TCONS_00001377-[scaffold_1]-[+]-[x]-[720]-[2]-novel
TCCACTCCTCTAGCCATAGCATTGATTTCAGGTGCAATACCTTGAGATTTGGAAAACCATCAGAGCCACAAGTCAGCTTCCTACCTGAATACGAATTTTGCTTCAGTTTGAGCACTTGAAGAAGCGGCAGCTTTTCTAGTGTCGGCATGGGATCATCCATTAGGTCAGTATTAGAAAAACTCAAGTGGGTTAGACTATGAGGAAATAGGTATTCAGCAAGGACGATTTTGGAGAGCCGTGGCATCTTGCTTTCATTCGCCAGCTTCAATGACTCGAGACAGCTCAATCTGCAGAGACTTTTCGACAGCAAAGATTGATCATAACTTAAATCTCCCTGTATTCGGAGATTTTGAAGATTAGGTAGCCTGCCCAATATATCTTCAGTACAGCAGCAAGGGT…
>TCONS_00001379-[scaffold_1]-[+]-[u]-[524]-[1]-novel
AACCGATCAACGTTTTTGAAAAACAGAGTAATTTTGCTTGCTTAGATGATTATGACTCGCACATGCATTCTTTGTTGTACTTCACTTCAAAAAGAGACCACCTTGACCCAATAGATTGGGAGAAAATTTGCAGAATGTTCAAACTTCTCAGAGTATTGGACTTGGGATCTCTTGTTCTCATCCAATATCCATCCGGAATTGAAAATTTATTTCTTTTGAGATATTTAAAGTTGAATATCCCTTCCCTCAAAATCCTGCCTTCATCATTATTAAGCAATCTTCTGAACCTTTACACCCTAGACATGCTCTTTAGCTATATAGATCATACAACAGATGAATTTTGGAAGATGAACAAACTCAGGCATCTAAATTTTGGGTCAATCACACTTCCTGCGCATC…
>TCONS_00001381-[scaffold_1]-[+]-[u]-[626]-[1]-novel
ATTTGTCTAATGTTGGAATTTCTCAGAGTATTGGACTTGGGATCTCTTGTTCTCATCCAATATCCATCCGGAATTGAAAATTTATTTCTTTTGAGATATTTAAAGTTGAATATCCCTTCCCTCAAAATCCTGCCTTCATCATTATTAAGCAATCTTCTGAACCTTTATACCCTAGACATGCCCTTTAGCTATATAGATCATACAGCAGATGAATTTTGGAAGATGAACAAACTCAGGCATCTAAATTTTGGGTCAATCACACTTCCTGCGCATCCAGGAAAATACTGCGGCTCTCTGGAAAATCTCAATTTCATTTCAGCCTTGCATCCTTGCTGCTGTACTGAAGATATATTGGGCAGACTACCTAATCTTCGAAATCTCCGGATTCGGGGAGATTTA…
>TCONS_00001382-[scaffold_1]-[+]-[u]-[322]-[1]-novel
TTCAAGTGGTTCGACACTGCAGGTACTAAATTAAGAATTTAAAGCATGTAAAACGAAAGTAAAACATATCCCAAACTTAGCAATTGTCCCCATCTCGCTGTCTTTTATACACACAAATCTCTAACCCAAACTCAAACCCAAAATTGTCTCTTGCCTTTCTCTTTCTCTTTCCTTTTTCTCTTCTCGATCTCTTCCTTTTTTTTTTTTGGTCCATTCACAAACTCGTTCATTTAACTCAAATAGATAATATAAAGCTAAAACCTAAAGTGAGGCTTTTCTTTCCTTTTTCCTTTTTTTCCCAAATTGAAAAATGGATCAAAAC
>TCONS_00001383-[scaffold_1]-[+]-[u]-[686]-[1]-novel
AACAATGCTTGACGGGAAATGGAGGTTTGCATTTACAGCGGCTGAATCTCATGAACAAGAAGTTGGCAAACTGAGGTCTATATTTTTTCCTCAAATTCATAGTTGAATTCATAGTAAGCTCAAAGCAATTGATTGAGGGAGAAAGTAAATTGAGTTTTATTTATTAGTACAATTTTTGTTATTCAGTGCTTTACACTCTTCATGACAACTTCTGCGATCTTGTCCTATTACCTTAAGGTACTACTGGATATTTGAGAAAAAATTAAAAATGATTAAGCTTATCTTTCTTTGATGGTAGAATTACAGTATGTCTCCTCACTTATTGTAGTTCATCCAATTTTATTTTTGTTGCGCAGTCTGTGGAAATCAGAGTACCACATTTAAGAGTTTTTATAAAAT…
>TCONS_00001385-[scaffold_1]-[+]-[u]-[430]-[1]-novel
TGGAGCTTATGCATTCGCAATTCTAAAACATGGGCCAATATGCTTTCTACTTGTTAATCTATTTACTTATTGTCAATTTTGCAGGTTAATTTTGAAGATGCGCAGAGAGGTTTTGTAGAGGTTGGGAAGGTATTTAAAACTTAAAGCTTTTAATTCTTCTTTCCCCTGCTTAATATATGTTTTCCCTATATAGTGTTTCAACATGACCTGATTTCATGCCGCCTCATTTATTCCAACATCCATAAACACTGAAATTGACCTGATTAGTTTTTCTCCCAAAAATCCAAGAATTATTTTTTTGTGGTATACTAATTGATTTTATGTACTTGTAGGTGGAAAAAGAAAAATGAAGCCGCTTGTGGATGTTCAGTGACATTATGTGCTTCTTTTTGTTGGTTA…
>TCONS_00001386-[scaffold_1]-[+]-[u]-[352]-[1]-novel
TGTGCTTACTTGAAAAAGATGCCTGAACAGCTCCGGTGCATAAAGAGCTTAAACAAGTTCGATTGCTGGTGGCCTCAGCCGGAGCTGAGGCAAAAGCTACGGGAATTTGAGGATAAGGAACAGTGCGGCATTCAACTATTTCCCTACGGAATTTGATTAGCCCCTATTGAATTTGATGTAAGTTTTTTCTTCTTCCCCGATTACTTCAACCTTTAATTATTGATCTAATTTCATATAAATGTTTTCTTCTCTACAATAGATTTGATAGTACGCAGTGCCTAAACTATAATCATACTATAAAGTTTTTTCTACTAATTGTGATTGCTTCTAATTTTTGTCTCAACATAAACTT
>TCONS_00001396-[scaffold_1]-[+]-[i]-[236]-[1]-novel
CTTAATGTTAAAATTTGGTTCAGCTGAGAGCTGGAGAAGTCAGAGTTTCAGAATTTGACCGCTAGTATACAAAATTGAATTAAATATTAAGATGGATTCAGGTTCATGCTTAGCAATGAAGAGGAGGATTGAGGAAAATGGAAAAGTTCTGTCTGTGTAAGGTGGCGGTTATCTTGATTACTTAGTTTATCCTTTCAGACAACTTATTTTAGGCCACACTTTTATCCTAGTCGAGG
>TCONS_00001422-[scaffold_1]-[+]-[i]-[349]-[1]-novel
CTTCCATCAAATATGTTGGGGTCTGACTAATCTGGGAATTGGTAAATGTTTCGAGTTGTCTTTGTGGAAGCTGTTTCCATTTGCTCAGTTAAATAACCTTTACTGGCTTCCAGAATTTGCAGGTCCTTATTTAGAAATAGAATTTGCTTAGTTAAATGTAACTTGCTCTGCACACTAATTTGCAAGTTTGATAATTTTGTTTCAAATGATTTAAGCAGTTAGCTTTGCTCTTAGTATTTCACTAACATATGTGTATAGGTATTATGAACCCGGGTGTTTAATTTTTGGTCCTTTTACCCAAATCCAAAATGTATGTTTGAGTGGATGTGTGGTACTTATAAAGGGAGTT
>TCONS_00001445-[scaffold_1]-[+]-[u]-[306]-[2]-novel
CATTGTTTCATTCCCACTTTGTTTAGTTTGCTTTTCTGATATATAGAAACACTTGAAGATCAAGTGAACAACAGTACCGGAAGATCTCTGTGCACGTTTTCTGTAGCATCACTTCTCAGAGAGAGCATGGAAATTGTTGCTGGTATTGCATCAAAGATTGGTGAATATTTGGTGGAGGCTACAGTGCACCAAGTTCGCTATTTATTCTGTTTAAACAGCATTGTTGATGATCTTCAGAATGAAGAGATCAATCTGAAATTGGCAGAAGATCGCATTAAACAAGAAGTAGAAAGAGAAAAAAGAAAC
>TCONS_00001455-[scaffold_1]-[+]-[i]-[584]-[1]-novel
GATTAACATTCTTTTTCCTTGTAAGTTGTAACTGTAACCAAAGAGAAGCAAATGATGATAATTAGAAAAGAAAGGGCACTGTTCCATTTTCGACATCAATATATTATATTGGTTTTAATTGGTATTGTTACTTAATGGGTTTGTTGGAGACGTAGTTTTATTGATGGAGGATTGAACACAAGCTTACTTCTTAATACATAAATTATACCAGATTAACAATTTAATGTGTGCGCACACACATACAAATAGTTGATTTTCCAATTTTATAATTTTATTTTTTATTTTAAATTGATTATTTTAAAAAATCTATAAGAAACATTTGAACGAGATGTTGAATACCAGAATCAATCAAGACGTTCCCTGTTAAGGCTCCGAAATGTGATATTATTAGCCAACGCT…
>TCONS_00001456-[scaffold_1]-[+]-[i]-[273]-[1]-novel
AATTACTCATGCATTACTCATTGGGTTTTGAACATCTCTCGGATAAGGCTTAGCATGCTATAACCATTAGTTGTATTAGGTTCTACAGTTTACATGCTCTCATAAATGCATGTTGATGTGGAAAAAAGATGAGAAATGTGTGGAAATCATTGGTAGAATATGAAATTTTTGTTGGAAATTGTGAATATCACTGTGGCATTTTATATGTTTGCACGGAATTGATTATCTTGAAGTTATTAAAGGAGAAAGAAGATATACTTGTATAATCTTGTG
>TCONS_00001458-[scaffold_1]-[+]-[i]-[387]-[1]-novel
GTTTTTGTCTTTCTATCATCATTGTCTAATCAAAGGATAATTTGTAATTATTTTTTAATATTAGTTTAAGATTAAGATTTGGGAATGAGACCTGATGTGGCTCTGAAAGATATTTATTCCTGGAACTTAGAGAGCTAGCTAAAGTTTGTTCCTTGCATCTCTTCAGTTATATTTCAATACCTGAAACTGCATCAGAGTTCTGCATATTTAACTGCATCCTTCTTTTAGTAAATTGAAATGAAGTGTAATATGGTTCTTGGCAAACCTTAAAGTCATGTTCACGAACAACTAGGTCCACTGTGTGTCATCAGTTCTGCACTGTAAAGGTCCCAATAGATGGTTTTTATGGTAATTTATGTCATTATGAAGAGCTCCTACGAATCAGAG
>TCONS_00001459-[scaffold_1]-[+]-[i]-[214]-[1]-novel
ATTTCAACAAAGACTATTGTCTCATGATTTTTTTGTTTCCCTTTTGGCTGGACTAATTTGGCAGTTGATGCAGACAGTGTTCTGTGGTTATTAATCCAGTCTGCTTAAGAGTTCCCAGACCTTAAGAATACATATATATTAATAGCCTTCAATTCTTATAATCGCTCCAAGTGAACTATTCATTAATTCACCAGCATTATGCATTATAATGGAC
>TCONS_00001460-[scaffold_1]-[+]-[i]-[243]-[1]-novel
TGTGCCGTCACCTTTTCCTTTTTCTTCTCTTGCTTAGTTTCTGGGTGTTTCTAATTACATTTAGCTATGCATGATAGTACAGAAAAATCATTTTAGTGAGTCACATGTGTGTTGATTTGATATCTTGCTCATTTCTTTTACATATTGGTGTTGTGGACTGGGGAAGTGAGAGTGCTGTATGTTGAGAACATCTCACTGCTGTCTTCAATGAGTGAAGGGGCTCATATTCATCATATTACTGAA
>TCONS_00001469-[scaffold_1]-[+]-[x]-[483]-[1]-novel
AAAAGAATGGGAAAAAACACATTGAGATGTGAAAAATACCAAGATATAAAATCATTCATTTCTTTAATAAAAACATGCAAAATTCAAGTCCAAGTTCAACACATCATACGCAAACTTCAAAAAAAATTTCAGTCAAAAGATCTTTTCCAACATAATGCTCATAGAATCACAATGAATAAACAGCTAAAATTAACGATTAATTTTTAATCATTAACCTAACGCATCTCCCTCAAAGAATCAAAAAATTAATCTGGCCTAGTGATTTCAGTGGAAACTTAAGGAATGAAAACAGGAAATGTACGTGTGGATTCCAGTCACCATTTTTTTTCCTCAATCAAAATGATATGGAAATTAACAACAATATTTAAACTTCCAAATACCCTAAAAAAAGGAATCACG…
>TCONS_00001472-[scaffold_1]-[+]-[i]-[221]-[1]-novel
ATCTTGAGCTTCAGTTCATTCCACAACTGGGTGATGGTTCTAGCTTCACAGATGATTCTGATATTTTCTCGCAATGTGAATATAGAATCAAGAGCAGCACTGAAAAGTGATTTCCGGAACTGATGTAAGATGAATGATTCATCACATTTCGATTTGCTGTAGAGATTGGATTCATTTTGGTCAATTGAGAATATATTTATTCTTGATTACATGATTTCATT
>TCONS_00001475-[scaffold_1]-[+]-[i]-[338]-[1]-novel
ATTTGTTTTGCTGTTGGGGAAATTTAGAAGGCAAAATTTGAAGAGTGAAAGAATATATACATTTATATATACTTCAGCTATATCCGTAATTGTTGTGCTTCTGTATGCTTTTGAAAGTGCAACAGCTAAAATGTTTAGTGTAAGCTAATGTTTATTTACTCGACAGCTAATCATTTCAGTTCCCTACAATTGGTACTTCTATCCAACATGTACACCTAACGTTTCGAAAGCCATTTTTTACGTTGTTTTTGTGGTCCTAAATTGGAATTCTTATTGAAATGGAGCCAAACTGTTCCTTCGATTTCGAGTAATGTAAATTCCATTCTTGTCAGCATGTG
>TCONS_00001476-[scaffold_1]-[+]-[i]-[230]-[1]-novel
TGTGAAATAAAGTGTGAAATTTGACCTTTTATCTGATGTGGTATTTCTTTGACTGTAATATATTGAGAAGGTATCTGGATGAGTATGTAATCTTTTGGTTACAGGGTTGACAACCCACATGGCCTTAACATGACAAATTTTTCCCCTGATATTTGCTAAGAGAAGGACCAGCAATGCTAACAAAATTCGAGTTTATTTTTAAACAATAACCAAAAGAAAATGTAAGCAAG
>TCONS_00001481-[scaffold_1]-[+]-[i]-[224]-[1]-novel
GGACAGAACATTTACATACTGATGAAAGTGCTGAAAATTTATGAATACAATTTCTACTTTTATTAGTATTATGACCCAGATGCCACTCATTGATGGTTCTGTTTTAAGAAGAATGAGTGATCCTCTCTGATCCTTTAGGCCAAAGAGCATTTCCACACCCATGAAGAATTTTAACTGTTACCATATCTTCTGTGGAATGAAACTTGAAGCTGACAAGCTACGAC
>TCONS_00001489-[scaffold_1]-[+]-[i]-[371]-[1]-novel
CTCATTTGCAACTTAGGTTTTAAAAGAACAAAGTAGCAGTTTCATTTTTGAACATATCGCGCATCTATGCTGATAAGTTTTGTGATTGGAATCCCAGTTAATTATGATATTCTACTTATTTCTTTGTCCAATTTTATTGGATGATGGTCGCATCAAAGAATTAGGAAAAATGAAATTTCATTAGTAAAAGACTTAAAATAACTTGGATGATAATTTTTTTATTGCATTCCCTGAGAATGTTATGAAGTGAAAACTCAACAGAATTTGCAGAGATAATGCTAGTTCAACAGAATAGCATGTCATTCGAATGTTTCATTTTCTTATGCTATTCTTTCCTGCTTGTTATTTATCCCTACCCTTCTTTCTTGTTC
>TCONS_00001490-[scaffold_1]-[+]-[i]-[214]-[1]-novel
TGTATTTGACATATACGACACAATACAGGAAAGTAGTTGTTGATATGTTTTAACTTCCCATAGGATTTCTGCTACTAAGCAGTTCAAGACTTCAGAAGCCAAGTTTTGCAGTGATACAAATGGACCTTATTGAAGGTCTCAAAGCCTGAGTGATTGTTTATATACTGCTGCATCATTTTATTTACATATTGAAGACATGTTTAGAAGTGGAGAC
>TCONS_00001507-[scaffold_1]-[+]-[u]-[353]-[1]-novel
AAAAATTGTAGTAGTCAGTTGTCTGATTTTTATTTTATTAACTTCTTTTTCATTCTAATAAAATGACAAATAGTCTTTAAAACTTTAGACAAAGTTTGAGCCTAAATCTTAGATTTTTGTTTTGTTAGTTGCTTTTTTATTTTATTTTTTGCTTGCATTAAACAAAATTCCCCAAATTAAAATCTCTGCAACTACAAGCAAAATTCTAAAATTTCTAGTGACTACACCATATTTATAAATGTGAAAACCATTTAAAATTAATCTCCTACTAAATTTACTCTGAAATCCACCCATGGCCGTACCAACCAGCCAAATGGTTTGTAATTAAAAGCAATCTCAACCCCTTTTTTTCC
>TCONS_00001512-[scaffold_1]-[+]-[u]-[456]-[1]-novel
TGAATCTCTTACAACTGATTGTGAAAAAAGGAAAACTTTCGGAGGAGGCATCGTCAGAGGATGAGTTGAGTGAAGCAGCGAAACCGAGTGATTTAGCATGTAATTTTGATGTGCTGAAGTTTGATGGAGAAAATTGCAGAAAGGCAATTGCTAGGACGGTAATGGTAAAACATTTACTTTTTAATGTTCTGTAACTGCACTTTGTCATAGTTTTAGTCTGCACTTTGCGCTAGTTTTAATCTCCCAGATTCGATAACTGTTGGTATATTAGAGGCAGCAATTGAAAACACTGTTTAGGGAGGATCCCCAAAGGGTACCTATGTCTCAATTAAATGGCTAGTGAATGGCAGTTGCATAGGAAGATGCTGAATTTTCTTTTTTACTTCCGGATAAGGGCCG…
>TCONS_00001513-[scaffold_1]-[+]-[u]-[605]-[1]-novel
TGATAACCCTAAGGTTGAAGAGATGATCAAAGAGGTTAAAGAGCCCTTGTCGCGTCTTTATGAGTTGTACGGTGCATTGAACACTTCCGGTGACTCCAAAGCTCCTATCGATGCTCAAGCAAGTGGAACGGATATGGAAAATGGAAAAGACAAAGATGATTCTGAGTGGAGGTCTCCTTATAAGAAGTATTTGAAAGGAAAATATGGCACTAAGCTGACAATTCAAGATGATAGGTACTTGTCGGGAACTAATGAGTTTTTCGAATGGCAACTTCAAACAATCTAAAATGGTGGAAAGTATGTTCTCAGAAGTACCCTATTTTAATAGCGAGGGATCTATTTTTTATTAGAGTATCTGAGTTTTCATTTAACACTGATGGGCGGATTCTTGATTTGTTT…
>TCONS_00001514-[scaffold_1]-[+]-[u]-[670]-[5]-novel
GATAACCCTAAGGTTGAAGAGATGATCAAAGAGGTTAAAGAGCCCTTGTCGCGTCTTTATGAGTTGTACGGTGCATTGAACACTTCCGGTGACTCCAAAGCTCCTATCGATGCTCAAGCAAGTGGAACGGATATGGAAAATGGAAAAGACAAAGATGATTCTGAGTGGAGGTCTCCTTATAAGAAGTATTTGAAAGGAAAATATGGCACTAAGCTGACAATTCAAGATGATAGATAATTTCACCCAGGAGATGGAGATTAATGATTTAATTGAATCTGAGCTTTGAGGATCATGACAAGGAATGGAGCATCTGGCATATGGCTATGAATTAATATGATATTCTTGCTAATTGTTTTAATAAGTTGGCGGGTAATGTTTTAAGGATTGGAAACTATGAGG…
>TCONS_00001522-[scaffold_1]-[+]-[u]-[839]-[2]-novel
GGAGGCTAGAACCGTATAGCAATTACAGCTAGCTTGACCTTTGGCTGTGAAGATGCACTCTCCTTGCTCCTTAAATTACTTTGCCGGATTGTTAATCTTGGTCAATGCTTTGGAGCATGTGATTTAGATATAAAAATGGCAAGTTGACATCTGCCTCCAAGCCATCATAAAGGCTTTAAGAAGCTCAATTTGCCAAAGAGAACAATGTATGCGCACATGAACAGGTGCATAAACGCACACGGTGGTAGAGAAGAAGCCTTGAGTGCACCCGATGTATATAAGTAAAACCCATTCAAGAAAACTTTGCATCCAATAATGCAGACAGAGTGCCACAAAGCATGCATAGTCCATGTGATGAAAACATGGTATACCAAAGATTATGATTTTATAGTTTTGTGT…
>TCONS_00001532-[scaffold_1]-[+]-[i]-[295]-[1]-novel
TTCCCTTTACTAGCCAATGTGGGACACGACTAAACAGTCACTCTAGTGCTTCAATTTTCAATTATGCTTGGTCATCCTTTGACAATTCAACAAATGAAATAGTATTATAATATTAACTCTTTTGAACCCTTATTAGTTATGACTTCTATACTTTACACTGCCATAGTTGTAGAAGGTATTTACTTAAGAAGCCAGTGGTTAATTGCTGAATTGTAGAAAAGATGTTATGCAGTTGTGGGTGGATAAGGCAATTCAATACTTTTCATTATGTGGTTTCCTATTTATATTAACATTG
>TCONS_00001539-[scaffold_1]-[+]-[i]-[569]-[1]-novel
ATAGGATTCTTAGAATAATCAACATCAGAGTTATGGTAAGCTTCAATGGTTGTGAAAGGAGGTATACGAATTTGATATAGTTGGCCGTACATGCAACTTAGTAAGTTTGTTGCCCCCTGTTACTGCATTGAGTGCGAGTTTCGTGCAACCAGCATGCATTCTCTAAAACTAGGAACAGGAATGACTTATAGTTATGCCAGTAATGCCACAAAACAGAAAAATATACGATGCATGAAATGAGCTGAGTTAAAAGCTGTGATGGTTTTGAGAACTTATAACTATTTATTGCTCCAATACATCCAAAAAGAGAATAGCCTCAGTTGCTTTTACGCTAAGTTCTAGGAGATCCAACAAGATAAGTGCTTCGTAGCTACTGCATCAGAGCAAGCATCTTTATTT…
>TCONS_00001540-[scaffold_1]-[+]-[i]-[249]-[1]-novel
GGAAAAAGAAACACAAATCAGTTTAAGTAAGATAATAATTTGTCCTACTGAAAGAAGTAGAAATATAAAGCTTCTTATCTAAGCATAACTTATCCTACATCATATTCTTATGCTTGTTTAAGTTAGATTAGTATTTTTATTTGGTTTTGGATTATAGCTCAATTCAAATCTGAGACTGCACAAACGAAATTCAGATTATTGAGTTGTTTTCCTCTTAAACCTTTCTTCCCTTCCCTCTGAATTTTCTTT
>TCONS_00001560-[scaffold_1]-[+]-[i]-[569]-[1]-novel
TGCATATAGAAGTAGTATATTCAAATACTTTAATTTGTCATAATTTATTGAAAAGACGTATTATATTCCAAGAGTACTGAAGATTCTCTCCTTCCACATTATACTAATTTCCCATATTAATTAATTATATTGTTTTGGTGACTGGTGAACAACACAACTATATATGTGTAGGTAGATTTAAGTAGGTTCTGGATGCCCAAAAGTCTAATCTTGAAGCTATCAGATAATGTGACATTTCATCACCTAAAAGTGATTGAGAAGTTGGGAGTCACATTAATCTTTACCAGCATAATCCCTTAAAGAAAAAGAAAATATGCACAAACTTTTCCTTTTTGTCGGATGCTTGTGACATCTCAAAAGAATATTTTCCTTGATTTAGAACATGTGTAACAAGATAAC…
>TCONS_00001568-[scaffold_1]-[+]-[i]-[310]-[1]-novel
ATGTGTGCTAAGTTGAAATGATGCAATCATAGCTATTTCATCATTTATCTCTTTTCAGGTGTTTTGACACAATGTGTTGACAAAATGTTTTATGTCATGATAATTTTAAGCAGAGAGCACAAGGCTAACTTTCTGTAGTCCCTGATGTAATTATAATTCTGTAACCATCTGCAGAATGATCTTCTACATAGCATATCATGCAGTAGAAACATGAACTTATGAAACTATATAAATGTTTCAGACTCTTCATAATTCTTTAAGTGAAATAACGTGAAGGTGTCTCTTATATAAATTCCTGTTATCAAGAACC
>TCONS_00001574-[scaffold_1]-[+]-[x]-[504]-[1]-novel
TTTTTGAAGTAAGAGAATTTCATTATTTGATGGCAGAATACATAAAAAGTTCTGTTCTACATTATCATAAAAACATGCTCTCCTTTTGATAAGAGTAGTATCCCATCAATGTCCCAGATGTCATTGAGGCATTAAGGAACCCCTAGTAAACCAGATCAAAGTTTTGATAAAGTTTAACCAACAAAAATGTATCAAAGCACAGTAAGGTACTATTGAAATGTGGTAATCTAGGCATATTAGAGACCATCCATCAGATGATACTATTTAGATAAGCAACAGAAGCCAACGAAAAGTCAGTAACAGCGATTACTACCCATTGAAGGAAATGGGAGAATTAGAAGGCCCAATCGACAAATTCAAAGGCATTCAACAGAATCAACCCAAAAATAAAATAAACTG…
>TCONS_00001577-[scaffold_1]-[+]-[x]-[486]-[1]-novel
CATATGTAGCAGCATCTTCAAAGCGAAATCCATTCCATGGTCCAAGACGGAATAACCTCACCGATCCACTGTAAATACAAATTTGAGGCATCACATGAATGTCAAGTCTTAAAGTAAAGTTTCCTGGGTATGGATCATTAATCGTTCTCCACGAAGTTTGATAAAGTTCCCCGCCAGTCTTTAAATCCCATCCCAACTTCATGCCCGGTAACAGAGTGTCTGATGGGTAGTCAAAGCTCTGCCACAGATAGCTTCCTTCAGAAGTATTACTGCTAAAATTGTCCCTTAGAACAAGGTTTCCGGTATCTAACAGCTGTGCCACTGGACTTTTTAGTTCTCTAGACACGTTTGAAGACCAGATAGTCCCATTTGCTTGGTTGAGAAGGACAAGGTTCCCAT…
>TCONS_00001599-[scaffold_1]-[+]-[u]-[603]-[1]-novel
AATCCGGTCCGTTTAAATCCGATCCGTGGATTGGTGGATTGGATATGGATTGAAAATTTAAAAATCCGCAATCGATGGATTGGATATGGATTTACTTCTGTAAATCCGCAGAAATCCGTGAATCCGCAAAAAAAAAAAAAAAAAAAAAATATATATATATATATAATTAAAAAATTATTATAAATTTAATTAAAAAATTATAAATGTGACATTACATTGTTACATAAGTACTATAACATATCTTAGCCATTACCCAATAATAATATAAAATGAAAAATAATTAAATAATCAAATATACAAATATAACTTGTAAAAATTGTAAAATAAAATAAAAGCAAAATCACACGCACTAGTAAAAGTAAAGTAACATAACGCCAAGTCACTAACAATTTGTAAAGT…
>TCONS_00001646-[scaffold_1]-[+]-[i]-[352]-[1]-novel
CCAATTTTCATTTCCTAATGCTGTTTTCAGAGTATGGAAGTAGTATAGACATATGCATACTTTTCAGCAGTCTAAGCTCCTTATCGCATGTCATGTAGCTAATTGCAGGGACAACTTCTGTTTGGAAGTAGATTTATGGTATTGCTAGGATAAGGTATCTTTAGAGTCAAAAGACTGACCATTTAGAATGTTATGGGCCAATACAATTCATGCTTCAGTCACCCATTCCACTCTGTTTATAGACAGCATTGTTTGATTGTAATTCATAAGTGAGTGTAGTTGATTTCTCATTTTTTCATTTTCTCTTTCGGCTTGTATTGTGGTATGTTTATTGACTCCGTGCTGTCACCAG
>TCONS_00001661-[scaffold_1]-[+]-[u]-[532]-[1]-novel
AATTCCCCCATTTTACGTTTTACGTTTCAAAAGGATTTAAATAATTACCGATCTCTGTGGACACGACCCTGCTCAATCACTATACACAATTTATTTAGAGTAGGAATTTATTTTTGTTGGCTTCGACAACCATCAATTACTGTTAAAAAATTTCTTTAGAAATAATATATTAGTATATAGTTTTGTGTTTAGTTTGCATTAAGTTTTTTTTGGTTGAAAATAAAATTTATTTTATCCTACCCAAGAATTTAGGACGTGCATTTGAAATTTTGAATATTATTTATTTTTTCCAAGCCTTGTTTTCTATTATCATTTATTTAATATTATTATTATTATTATTGTATGCAAGGACCCTTGAAATATAGCAGCATTTGAACTCTAGTTTTTGGAAGCTGTAAA…
>TCONS_00001662-[scaffold_1]-[+]-[u]-[301]-[1]-novel
TCACAATGAAGAATAAAAAAATAATATTATGCATTTGATTGCAGAGACCCGAAAATCTAGCAGCATGTGATGTCTAGCTTTTGAAAGTTGTAAATTGATTCAATTTTGTATTGGTTTTCTTTGATGCTAAAAGTTTTTAAAATCATTTTCCCACAAGCTTGTAAAAAATTCTCATAAACCTGTTTGGATGAATGGAATTTTTTATTTGATTAATTGTTTTAGTGCACTGCATAAATTATTAGGGTATTGTAATTTCATTCACAAACAAACGCCAACATACCATTTAAAAAATAATAAAAAT
>TCONS_00001686-[scaffold_1]-[+]-[u]-[273]-[1]-novel
CTAAAATTTTGAATTCAGGGTTATTGTTTCACCACTGTGAGTTGCTTTCTCCATTTTTGCAATTCTTTCCTCTTAATTTGCTTTGAAATATTTGCTCGTTGGATTTATTTCCTCTTCATTTATAATCTATTTGGTGATTTTGTGTTGTGTAGCTTGTACCTTAGTCTCTCCCTTTCCTTTCATAATATTATAAAATATGTCGTGCACTTTGGCCTTTCGTTTCTTGATTTTCTTGGTTAATGAATTTGGAGAAAGAGTGAATTATGGGTAAGG
>TCONS_00001696-[scaffold_1]-[+]-[u]-[259]-[1]-novel
AGGGTAGTGAACTCGTTGATGTAGTCCCGAATGCTACCCGTTTGCTTGAGGCGACATAAGCGCGCTCGCGCTTCTTTCTCCGCATTGCTTGGGGCGAACTGCTTTCGGAGTTCTTGCTTGAAGTCGGCCCAAGTGTCGATGGCGCAAATGCCCTTGCCCATCTCGCCATGCTTGCGACGCCACCATAGTTGTGCAGCGCCTCTAAGATAGGTGGGTGCAGTGCCCACTTTCGATGCCTCATCTCGTACACCCATGGCAT
>TCONS_00001697-[scaffold_1]-[+]-[u]-[358]-[1]-novel
TCAGACTCTACATCACAAATCAGCCTAAGCCTCACAAAATTTCTTAATTGAAAAAAATCCAGAGCCCTTACAGCATCACAACTGATGGAAACCCTACGTCAACAAACTCGACAGTCGTCAATCAACTGTCGTTGCAAGCTACTGGTTGCTCAACAAGCCCCAATTTCTCACTCAATAGTCGTCACTCAAACGCTGCCATTTCCTATTCATTATTTGCTTTATCTAAATTAAAAAATCAAAATCACTTGAAAGATGTTGGGCTACGAGAACATGAGGAGCAAATATGTCGAAAAATTCGAGGTAGATTTGGAAGGCGGAGAGGGGGAAACGCTTTACCCCAGTCTCAGCTACGGAGAGA
>TCONS_00001698-[scaffold_1]-[+]-[u]-[213]-[1]-novel
CTTAATTCATTATGCGAATTGGTTATCTTAGTAATTTTGTTAATTTAATATTTCGCCGAATTTTATGTGTGCTTATACTGAAATTAGGTAGGTATATACTTGGGAATGCTGTTAATTGATGATTAGCACAAACGGTTTCTTTTGTTTGCTTTGTGTTGTCCTTATTGATTCTATCGTGCTGAGTTTGCTTGGTTGGGATTTTGATGGAATTTT
>TCONS_00001708-[scaffold_1]-[+]-[x]-[470]-[1]-novel
TTTTTTTGTGTTTTTATTGAAAATTTTGAAATCGTTGTCTTAGGATTAATTTGTTGTGTGAGCTAATTAATTAATGATGATTTTTTGAAAACAGAAATTATGGTTGTACAATTGGCAAATTTCAGTGCTATATATATATTAATAATTTTATATTGACAATGAGTTGACTTATGGCTCTTTGCAAGTAAAAAAATTATAATTATTATTCTTATTTCTTTCTTAAAAAAGACATGAATTTTTAATCATGTTTAGTAAGTTGTTTTTTTTTTCAGCACCCATTTGTTTAATGATACTTCTTTTTCCTTATTTTTAATTTGATGCCTCTTGAATCATAATAAATTGGTGAAGCAGAGAATGGTTGTTGGACCAAATGGGCAAACATGTTCCTCAATTAAATAA…
>TCONS_00001722-[scaffold_1]-[+]-[x]-[919]-[3]-novel
CTGAACAAGGAACGTAGATACATTCTTCCGCTGGTCACCTTGGAGTTGAATGACCTGTCCTAGTTCAGGATCCTGGACCACTGTTCCATTGCAGCAAAATTCCTTTTTGAGGTCCTTGAGGATTTTGTTGTAACTAAATTCTTTCTTCAACCCCTGGACAGTTGTCAGGCTTTTCCTACCATTCCGTTGCTGAACACGGATATGCACATACTCTTTTGAACCAGCACCTGAGTCCTCAGCCTTTGCATCAGCAAACGGGTCAAAGGCAGCAGGAACCTGGATATCAAAATCAGACATGAACCTCAGCTGATGCAAGGGGCCCAACAACCGGAATGCTCAGACCTGGATCACAACAAAGACAAAATCAAATCAGAAACTGCTCGAATAAAAACGAATTCA…
>TCONS_00001723-[scaffold_1]-[+]-[x]-[382]-[4]-novel
CTGAACAAGGAACGTAGATACATTCTTCCGCTGGTCACCTTGGAGTTGAATGACCTGTCCTAGTTCAGGATCCTGGACCACTGTTCCATTGCAGCAAAATTCCTTTTTGAGGTCCTTGAGGATTTTGTTGTAACTAAATTCTTTCTTCAACCCCTGGACAGTTGTCAGGCTTTTCCTACCATTCCGTTGCTGAACACGGATATGCACATACTCTTTTGAACCAGCACCTGAGTCCTCAGCCTTTGCATCAGCAAACGGGTCAAAGGCAGCAGGAACCTGGATATCAAAATCAGACATGAACCTCAGCTGATGCAAGGGGCCCAACAACCGGAATGCTCAGACCTGATCCGAAGATTAGGGTTTAATAATCGAGATAGTCCGA
>TCONS_00001754-[scaffold_1]-[+]-[i]-[386]-[1]-novel
ATTAACGAAACTGTTAATATTAAATTACACAGTTTCTGCTGTTTCTACGTTTATTTATTTCTAATTTTTTATTTTTGGTAATTTAATGCTGTTATAATTCTGTACGAAACGAGAGTAAACATTAGGTATTGCATGAATGAATTGGAGTTTTAGAAGATGAACTCGGAGTTGATTTTCGGTGTTTGGATTTCAGATTGTTGCATCGAGATCACTTTCTGATATTGTCTTGTAAATCATACGCTGTTTTATTGTAGTTTTGATGGTTGCTTAATTCCAATTTCACTTAAATTAGATAAATAAATAGGTTATTTTTGTTGCTAATCTAATTTACATTGATTTTGATGCCTTGTTCATTTGTCATTTTGGTCTGATAATTTTCTTAATGC
>TCONS_00001755-[scaffold_1]-[+]-[i]-[333]-[1]-novel
GTGTTTGGGTTCGGGTATCATGATCGCCGCTCCAAACCCGCCCCATTGCCATCACTATTTGCAGTTTTTACTATCTTCTTATATCTTTTCATTATAATTTTCTTCTTTTTCTGAGAGAACAAAAGCCAGCTGCAACTGCTCACCGCCGACTCGTTGGTCGTTATCAGATTCAGCTCTCAACGACGATGAGATAATGCTGCCTCAAATTCTTGTTTATTGCATAAATATAAACTTAACTCTGTACTTTGTGTTGCTTATTTAGCTTGCATTTGATGTTTTACTGGTAGATAGGTTTTGCGTACTTTGTGTTTGAAGGAATGGCTTAGTGAGCTG
>TCONS_00001765-[scaffold_1]-[+]-[u]-[281]-[1]-novel
TATCGATTGGAAGTCTTGCCTGCTGCTTTGAATTTCTGCTATCGTCCACCATATCTCTGTTTTGTTGCTGACTTTGTTGTTGGCTAAGTCAGCCACCATGCTGCAATCAGTTTCGACAATCACATTTGTGAAGCTAGCTTTGCTTGCCACCTCCATTCCCCATTGGACAGCTTTGGCTTCTGCTATCGAGACATCTCCTTGAAAATTAATGCTTTTCACAGCTGCAACTACCACTTGGCCTTGCGAGTTTCTGATCACAGCCCCTAAGCCTGCCATTTGAC
>TCONS_00001768-[scaffold_1]-[+]-[i]-[218]-[1]-novel
AATGGCTCATTCCCTGCTGTGGTGAACTTCAATTGATCTGAATATACTTTTCTAAGCCATGATGACATTGAATGATGCCACATTAGTCTAAATAATCAATTTGTTCTTGACGTCTAGAAAGGGACCAACTGATTGACTTGAGTTTATAGATATCATCAATAGTTAGATTTTGTGTTTAGTTAATTACACTTCCATTGACTTCTGATTACTCTTTTCAT
>TCONS_00001769-[scaffold_1]-[+]-[u]-[752]-[2]-novel
GGTAAAAGCAATGTCAAATAACCGAAGGAAAAATAAAAAGAAAAGAAAAGTGTAAGTAATTGGGAAATCAGTCGAAATCACTGCATCGCTCGTGGCTGTGGCACAGTGGGGAAGACGTACTAATTGTCTCCTCGCGATCAATGGCAAGACCCCAAATTTGGTGACTGCTCAGGCATGTTCGGACGCCGATTACATGGACAGAAAGTTGCAGAACTTCATGTCTATGAGATCACCGACTGAGATAATGGCATGGGAGCTTAACTTCGAGTAAGCAACAAATGTGCGAATTCAGCTGGTGATGTTGTATGTTATAGCAACAAAGTGAGTCAGTTTGTTATGAAGATAAATTTATTTTGAAGTTGATACAGATCCTCGAACTATGCAAATGAGAACATATGA…
>TCONS_00001770-[scaffold_1]-[+]-[u]-[768]-[1]-novel
GGTAAATCTTTTAGATTTATGTTGGACACCGATTATTGTTCTTACGGATTGTATGAAGAGTTTAATTGTTAGCAGTCGATATAGTGAAATAAGTGAATAATTGTTATAAAATGAATTGTTGAAGTTATTATTTTCACTTACTTTTACTTCCCATATGCAAAATTATATTATTTTTTGTTATGCTTGTTAATAACTGGTGGTTGTTGCTTGTGTTGCGAAAGTTGCAGAACTTCATGTCTATGAGATCACCGACTGAGATAATGGCATGGGAGCTTAACTTCGAGTAAGCAACAAATGTGCGAATTCAGCTGGTGATGTTGTATGTTATAGCAACAAAGTGAGTCAGTTTGTTATGAAGATAAATTTATTTTGAAGTTGATACAGATCCTCGAACTATGC…
>TCONS_00001771-[scaffold_1]-[+]-[u]-[325]-[1]-novel
CTGGCAGTTGATTAAGTTTGTGGAATTATTTAGCTGAAAATGAAATGACAATAAAATAAAAAATGAAGCAATTTACTACTATTGCTAATAAAATATCTCGACTTGGCTTGATGTTCATCACGTGTTGTTAGTTTCATATACTATAGATACAAACCTCTCCGTTTTTTGTCTTTATAAGGTATCTTCGTTTGGACTTTATGTGAATGAAGATGCATTTATGTTCGTAACGTTATTAATGTGAAATTTGTTTTTACACATTGAACCAGAAACAATGCACACCGAAATTGGTGCTTGCATTATAGGTAAGCTTTGTGGTAAGTCTTTG
>TCONS_00001772-[scaffold_1]-[+]-[x]-[632]-[1]-novel
TAATAATTTAATTCGAGCGTTGAGAAGGGAAAATGGAGAGGGACTATGCATTATCACAGATGGGGATAATGGGGTTCTTGAAGCCATCGAAGATTGCATTCCTCTGGCTCACTGTAGACAATGCTGCTGCAGCATTTACAATCAGATGTTGGTACAATTCCCTGATCCACCTGTGAAAGACTTATTCTGGGCTGCCTGTCGTAGCACGTCGGAAGTGCAATTCACAAGGTACATTAAAATGATACAAAGTTCAAGCATTGAATGCCATCAGTGGCTGTTTCAAACACAATGGAAGAAATGGGCGTTGCATTGCATGCCAGTTTGGGTCAAATGCACAAATGTAACCATCATGCTCACAGTATACCTTCGAAACAGTTTCGCAAAATTTTTTAGCCTTAG…
>TCONS_00001779-[scaffold_1]-[+]-[x]-[315]-[1]-novel
GGCACTATTATTTTTCCTTAAAAAATCTGCTCCATATTCATGTTCTATTTGATTGCTAGGTGGAGTAGGAAAACAATGTTAAACAAAAGTTTATAATACAATTCTTCTGGATACAGATTGTGGGGTGACCTAATTTTAGAACACCTTAAAAGGATCATTAAACAGGCAGAGCCGCAGAGCTTTCCTTAGAAAAGAATGCTATTCAAGGTGTCCATTAGGAAAAAAACTTGAACCAGCATGCGGTTCACAGTGAACAGCCTCCTTCTGCTCATTTTCAGAGATCCTTTTGTTCTTTATAAATAAATTCGAGTTGGT
>TCONS_00001847-[scaffold_1]-[+]-[i]-[209]-[1]-novel
AAATTGATTCCAACCTACCTTGGACAGGTTCCAAAACTAGAAAGTTCTATTGTTGTAAGTTTGTTGATTTACAGCATGGATGAGTCAAATATGCTATGAAACATCAAAATATAAACAAGTCTATGAGTCTGAATTTTTCTTTTGTTTTCTGATAAGAAACAGAGGTAACAGCTTTATGAATTATTGTTAAAACGTTTTGTCTTGAAGTT
>TCONS_00001858-[scaffold_1]-[+]-[u]-[332]-[1]-novel
AGTAAAATGTCATTTGCTCACTTGTGATCTATTATGAATGTATATTTTGTGCAAACACGGCCTAAACTGACCCTGAATTATACAGGATCATTTACTTTAGAGATAGAAATTAAAAATATCTCCCATGGCATTTTTCTCACATATTTTCGGCTGTTTTTCGGAATCCTTCGACGGAAAACGGTACGTGTGCAACGGCGACGTCTGTGTCTTAAAGGATCAGAAGAAATGCGGGTGGAAGAGTTTGAAGAACGAGAAAAAACATAGAGTGTGGATTGCATTTTCCGGAATTTTAAGGAGAAAGGAAGCAAGTTTTTAGTGATTATTTTCAGCTG
>TCONS_00001867-[scaffold_1]-[+]-[x]-[412]-[1]-novel
TTGTACAGGCAGGCAACTTCACAGTCTTTATGTCTGTTGGATGAATTTGGTAAAGGTACCCTTACAGAAGGTTAGTCTTGCATTTGATTTGAAATTTCTTGTACATTGCTCTTGCAATATGGCAGATATGATTCTTTGCATTAATCTCCTCTATGTTCATCTCAGATGGCATTGGCCTTCTTGGTGGAACCATAAATTATTTTGTCACGTGTGATGTACCCCCGAAGGTTTGACTTCTTCCTTCCTGCAAAAATTGACATTATGGGTGACTTTTGATGGATGAAGCTGAATTGGTTTGCAGGTGCTGGTGTGTACTCACTTGACTGAGTTACTAAATGAAGGTTGCTTACCAAAGGTATGCCTTGCAAGGTTTCTGCCTAAGTTATTGTCATTTCACAG…
>TCONS_00001873-[scaffold_1]-[+]-[i]-[240]-[1]-novel
TAAGTCTTTAACTTATATTACACTGCCTTATTACTTGCAGAGTTATAGTAAGGTCTGTTATTTGTTACTGTTGAGCCAAAATGCATTCTAAGTATCAATGGGGAGTGTCAAATATCGTATTAATCAGATAATCGTGTCCATTTGATTTATGAAATCATGTTTTCATACATATCTAACATAATTTTGTTCGAATAGCTCCAATGTTGCTAAACTTATGACTTGGAGAGTGAAATGAGTAGT
>TCONS_00001923-[scaffold_1]-[+]-[u]-[346]-[1]-novel
TTTAAGAAAAGTTTAGAACTCATTATAGCCATTTGCAGTTTTCTTATCAGATCACTCAAATATTTCTACCAATACAATATCCTGAACTTTCTTCTTTGTCGCCATGTGCTTTTGATATTGTGAAACTCATATGAGAAGTTTTGAGTAGTTGACAAATTTTAATGAATGTAGCTACTAGTGAAAATGAGTTGGGAGACAAATTTATTTAATTGATGTGATATTTGAGATTTGACATATCAATGGTTTAGGCAAAAACGAATAGGGTTATTTGTGGATTTTGGTGTTAATACAAGTAATATCATATTTTAAATTATTTTATGCGTATGTATAGAAAAAGGGTTTTAAG
>TCONS_00001927-[scaffold_1]-[+]-[i]-[246]-[1]-novel
TTATTGATAATCTCCTCGCAATTGTCTTGACCTTGTATCCTCAAATCTCTACTGGTTCATTCAATTGTTTCAGTGTGCATTGTAGACTGCTTCATTTGGCTATTCCTTATTTTGATTTTGAATTGGTGATACTCTAGCTTCTTTTCAGCGAATTTGTATAATTTTATATTTTAAGCTCACTTAAATTTGTGACAATTTAAAATAGTTTTTTTTTATTTTGCAGAATATTACTGCAATTGCCTGAAC
>TCONS_00001947-[scaffold_1]-[+]-[i]-[401]-[1]-novel
GTCACGTACAAGCCCAATCAGTGAAATTTAAGTTACAGAAACTAAACCCGATTCCCTAAACTCATGGAGTAGCCTAGAATTTTTATAAGATTTTTCTATGTGACTAGTATGCTTTTAATGATGATATTACTGATATAAATTTGTATCTCCTGGTCCCTTTCTTTTTTTTTGAAGCTGATAAATGTGAAATGATGAGGAGATTTAGAAAAGTTAAGATGTAATTTGAAGTTGGAGACTGGAAATGCGTGGGATAACCTCTTAAAGTTCCATTTTAACCATATGCACACACATAGTGTATGCTGGTTGCAGATTGTGTGCATAAAGTTGCATTTGTGCTAACTATTTTTGGCCAGAGTCCGACTACCATCTTCATAATTTCTTATTTCAAAGCTCCAGCTA…
>TCONS_00001952-[scaffold_1]-[+]-[i]-[216]-[1]-novel
TTTTTTTTCCCTCCTTTTTGCTGTGGATAGCATTAGAAGTTTGCGTTTTCTTATTAACATTTTTGCAGTACTTTCTTTCTTTAATTTTGATTGCTGATGTTCTATTTGAGGTTTTTGAATGTCCCCTTTGCTTAGGTTGCTACTAAAATTGACAATTAACCACAAAGGTTTGAACTTTCTGTTTGATGTCGTTTCTCTGTCAATAGCTTGCTTCAA
>TCONS_00001985-[scaffold_1]-[+]-[i]-[387]-[1]-novel
TTAAAGTTTTGTTTGTTTTCATGATTTTGTTATTCTTGCAGCTGTACCCATCAATGCTTCTTAGGTTTTTATGTTAAAGTACTGCCGCAATATAGCATATGTTTGCTATGAGCCTTTGTTTCTGACCTGTATTATGTTGTTTGATGAGATCTGGTATGTGGATAATGGCTTTTGAGCTCATTAGAAGTGAATTTTGCTAGTTGTAACGGTGCTTGAATTGAAAATTAGTGGTGGGTTGGTACTTCTCTAAGGATTTGGTTATGTTGTTTCTTTGGCAATCGTGGTTTATTTATTGAAGCAATGTTAATCAGTTGCAGGTCAGTTGATGGGAATGTGCAATGTTTTTTATTTACTATATGATTATGCTGGATATGGGTTGAACAGAGA
>TCONS_00001988-[scaffold_1]-[+]-[x]-[322]-[1]-novel
AAAGAACTCGCGGGATTAAAACTCATCATCAATGAAATAAATGCAATTTGCTTCAAAGTCGGGTCCACTACTAAAATGCCCAGTGGCAAGAGAACAATATTTCATTATCACCCATATTTCTCGCCTCAATCCACTCCAATCTTGGCCAACCCTACCTGTAAACCTAAAAATATAGGGTATCCTTGGAATCGTAGAACAAGCAACAATTCACCCTCCAACTCCACCAAGTAGCCTGTTCTACTAAGCTTCTTAACATCAGTGACAAGCAGTTTTATTGCTTCAGCCCCAGAGTTAACAAAATTTATATGCAAGAGGGCACCAT
>TCONS_00001996-[scaffold_1]-[+]-[u]-[523]-[4]-novel
ATTAACTCGGCCACAAGATGCAGCATAGAGGCAACACTTGGAATGACTTGCTGGTATCCTGGGCATTTCATTAGCCTGAATGCAGATGGAACCGCTTGCCTAAATTGCCTAAAGCAGTATTCAAATATGTAGTCTTCAAGTTTGTTCCTCATTGCCAGTGTTAGGAAGAAAATAATAATATAGAGCCTTGTCCTTTCTGCATGTGAGTCTCATGGATCAAACCACATCTGGCATTTGCTATATTTTCAACAGCCATTGGAGGGCCATGAATCATTGATATGTGGGTCTTTATACTCAATCAGAAAAGCCAGCACTCATTCTAGCTAGCAGTGCAGCAGATATGGAGTTAACGACTCAATGTTAAGGGAACCTAATAAATAACCTGTCTCAATCTCTCTG…
>TCONS_00001997-[scaffold_1]-[+]-[i]-[1946]-[1]-novel
GTTTCCATTTTTATTGTAAAGTTTCTAATTTTTTTTTTTAAGTTTCTATATTCGTAATTTCCTCTTTTTTTGTGGGGTTGCTTTTGATTTAATTCGACCGATTTGAGCGTTGATTGTGTTGATTTTCGGCTCAACTTGAGATTTACTGAAATGGGTTTATTGTTCATTGATGTGATCTTTGATTGATTTGGATGTAACTTTGATGAGCTTGAATGATGCTAAATTTTGTGTTCAATTTCTAAGTTCTGCTTGTTATTTTATGGTTCGTGTTCATCTTTGATTGCGATTAATGAATTGCGTACTATTTCATTTGTTTCTGCTACACTTGTAATTGATTACTTTTTCTTGTGATAATTTTGGTTTTTAATCAAATAGTACATGATTAAGAAGTTTTCTGGA…
>TCONS_00002021-[scaffold_1]-[+]-[i]-[201]-[1]-novel
GTAAAGTTTGTATTTTATTTTATAGCGATGAGTTGATTGTTGTATGATGTTTTATTTCATACAAAAACTTTGAAAGTTTTGATATTTTGGAAACTTCTTATTTGTAGTGTTATGTTTTGCTAATTGAATATGTAAATACTAAAATTCATTGCTGTAAGATTTGAGTTGTTGTTGCATCATTAAGAAAACTGTTGCTGTTGC
>TCONS_00002029-[scaffold_1]-[+]-[i]-[219]-[1]-novel
AATTCTTTGCTTCTCTCCATCTGCCATTAAAAGAAAAAGTCAGATAATGGTAACAGATTTGTTAGTTTTGAACCACATTAAAAGGAAAACACTCTATGTTTTTGAACACCAGCAAATCATGTTAGGCTGAATATGAGCAATTCATCCATTTATTTGGTTTAATATTTAGATATTTATAATTTTGGTGCTTCTTTTGGTTCACATATATAAAACTTTGGG
>TCONS_00002044-[scaffold_1]-[+]-[u]-[330]-[1]-novel
CTTTTATTAGACCATGTGAAAAGATAACCCCTCCACCCCATGTCAACTAATCCACATTCTTTTAACACATCCATGAAATCCATCATTAAAAACGGATCTTTTGGTAGCCCTCCACTCTTTTCCTTTTGATCCAAAATTTCATTAAAGTCACCACTACACAGCCATGGTAATTTGAATAATGAGGACAGTCGCCGTAGCAAATTCCATGTGTGTACTTTTTGAGCTGCCTCTGGGTGTCCGTATATTCCAGTGTATCTCCACCATTTCCCATTCCTTTGTTTAACAATTGCATCAATATGGTGGCTACTACAGGAGGTAATTTGAAGGTCC
>TCONS_00002049-[scaffold_1]-[+]-[x]-[271]-[1]-novel
AAAAAAAAAAAAATAAATAAATAAATAAAAGGGGAAAAAGAAATCAAGATGTGTTTCGGAACGAAGACGTGCATGTTGTGCATTTGTTTGATCGCAGTGGTGATTCTGATCGGATTGCTATTCGGATTCGGAGTATTCAAGAAGGCGTTTCACAAGGTTAAGGATAACATTCATGCTTGCGATCCTGCTGCTAACGCCTCTCTCTGTGGAACCGCAACTGGAAGGCCGTTTCTCTACGTTCCTCCTCCCAGTCCTTTTTAGACCAGACCCC
>TCONS_00002067-[scaffold_1]-[+]-[i]-[209]-[1]-novel
TGGTAGTTTGCCTCAAATGCTCTGTCTACCTCTCTCTATTTAAACCTCCTTTTCACATGACACTTTCATGTCTCCTCTACTAGGAACTGTTTTTACATTCCTGATAATCTAACTTTAAGGGTTATATTAGTAGTAGGCGTCACATTTGGAGGTTACTGGGTTGATGGACACTTATTGTTATTCCTGAGTTCTTGGAATGTTGATGTGCA
>TCONS_00002082-[scaffold_1]-[+]-[i]-[647]-[1]-novel
GGAGTTTTAGTGAAAACCATGGCAAAAACAGAAACAAGATATTAAATAGAGTGCTGGAAGAAGCAAAATTCTCTGTTATTATTGGGATTTCCTTCCGTCTTAGTTTTTAATCTTGCTTAATCAGTCCCACAACTACTTGTAAGAGTTACATCTGTGTTGGCGTCATGGATTTTGCATACAGTTGAACTTCTAAATACAACTGCATTACGATAATAACAGAGTGATAAACATATATGTCTCATTGTTCTTGGTTATAAAAACATGCCAATTTAAGCAAGTGAATGACTTTGAAAATTGACATGTTGATATTACCCGTATGGATGAAATTGCTTCAGCTGTTTAGAATAACCCGATTGTTAGATTTTGAGTGAACCACAAGGTTGACTCAATTCTAAAGAT…
>TCONS_00002083-[scaffold_1]-[+]-[i]-[371]-[1]-novel
GGATAAGAACTAAATAATACATGATAAGAATTTTAATATTAAAATTAGATAATCTCTATTGGCTCAACATTAATATTTAAACATGATGGTGTTCGTGCATAATAAAACCTATGAAACTGAATGTTAAGTTTGCATAATGGTGTTCAAGCATCAATGAAGCCAAAGTTAAATGGTAGGGTCTCTTTGTATTAACAATATTAATGATAATAAAAATGGGAGGGTGTTCATTTCCATATGAAAAGGAACATTTTGTATTCATTAGAGGAATTGAAAGGAGGTTGGGCCATCAAATAAACCATGGAAAATTAATTATCAGAATAATAATATCTCACTATGGTTGGTAAGGATGAGAAGAATCGAATTTGTTCAGT
>TCONS_00002085-[scaffold_1]-[+]-[i]-[234]-[1]-novel
TGATTATCACTCTTAACTAGAGTGAATTACTCAATCTATGGTCCTTAGTGTCATGGCTCTTCATTGCATAAATGGACAATAGTATGCATCATTTATTTGTTAGTGTGCAGCAATATGACTCTGGTATGAACATGGCTTATGGATACGTGCAGACATACGTAGCTATTTCTGACCTGCGATTGACTCACGAAAGATGATATGTGTTTCTCTGACACCTTTGTTTTTGTGTTGTAG
>TCONS_00002090-[scaffold_1]-[+]-[i]-[219]-[1]-novel
GTTGGATGATTGGTGGTCTGTTGTTAATTTATTTATATTAGGCACCATTAACTTCTTTTATGCTTGCCATGGATGCACAACGGGGATTTCCATTTGAGTTATTGCTCACTGATATGGCAGTGGTTCAGATCTCAATGCTTTGATACCGTGTAACTAATTGATATAATTACAGCTCGACAGTTTCTTCAAACTAGTTGACAGTTGGAGACAAGAATGAAC
>TCONS_00002091-[scaffold_1]-[+]-[i]-[380]-[1]-novel
GATTTGCTGGTCTTATTAAGGTTTCAATGTTTTGGTTCTTTGTATTTAAATACCATTATGCAAACTATGAGACCTGTCTGCCTTCTCTTTATTTGGCTAAAACTTCATCCGGTGTGACGTGGAGCATAGAAGTATTATATACATTTACTTTTGAGGTCATTATGTTTCTTCCTTGCTTTTATTTCAATCGACTCCTTTCATAATTTCCTTTGTTCTTTTTTCCTTCTTTTCCTCTAGGTGATTGAATGCCTTTACATGAACTCCTTTCATTATCCTCTTCTGCTGCTGGTCCACCAATAGAGCTGACCTTCTTAATAAAACTTAGAATAAGAAAAACGAGTACGATTGACATTCCTTCAATTTCTTTTTCCTCTGAATAG
>TCONS_00002100-[scaffold_1]-[+]-[i]-[219]-[1]-novel
GCATTATGTTATTACCCTGATGGGATCATGTGGGCTATATTTGGGATTGAGCTGAAGTGATGTGGCTTTTAATCCATAGCTGTTGTGGGATTAAATTGCTAGCTGACAAAATATAACTGTATAGGTGGGTGGTAATTATTTAGCTACCAAGTAAAAGTGGGTTGTTTGCTAAAGATTTTAGCTGTTGTCTTTCTAAGATAAGCTGAAGCACAACAGTCC
>TCONS_00002129-[scaffold_1]-[+]-[i]-[247]-[1]-novel
TAATGTTTGAAGCTTTTAAGCAATGGTCATATACTCTTAGGATCAAATGCGTGCTGGATTGGTAGTATTGAAGATGGGTAGAATGGAGGATAATTCCTCAAAGAAAAAGGGAGTGTCAATATAAATTGAGTACCATGTAAAACAGCCATTGATGCACTGGCAGACAAAATATAGAAAGTGATAGGTAACATCAGGCGTCCAGTTGCTAAACTAGTCTCCCAACATTATAGCTCCATGCTTTACTTGC
>TCONS_00002145-[scaffold_1]-[+]-[i]-[495]-[1]-novel
AGTTAGATTCTGAGCATTAATCAAAATGGCTGGGTAGAATAAACCCAGTTTGTATTGCTTAGTAGCTTTTGGAATCTCAGAAAGATTAAAATACTGACCCCCATTGGGTTCATTGTACTTTGACTACTCCCTGCTTGGTGATTCAGTACCCTTAGAGATTCCTCCACTTTATGCAGTATTGCAAGTTATTTCATTTAAAACATCATCAATTGCCTTGTGCAACATTGGTAGTATGTTCAACATTTGTCCTGCCTTCTTCAAAGCCAAAAAGTGATCCCTGTCCATTATTGCTTTTGAAGGGGTGTTTTGAATCTCAAAGTAAAAGCACGTTTAGTTGTTGTATTACAAATACATTTATTGTGGGGGAAGAAACACATGCAACTCTCGTACACATTTAAT…
>TCONS_00002150-[scaffold_1]-[+]-[i]-[262]-[1]-novel
TGCTAGGTCAGAACTTCGATCCTCAGCTGGATTTACCTTTTCAATCTGAACTTTCTTGGAATCTGATAGCTTCATGTTTGCTGATTATATGATACTTGCCTTCCTGGTTATTGCTTCCGTGAGACTATGTTTTTCATTTCTGGATGCCATTTTGGAAAAGAATAAATGTTGCTCTTGTCATAACCTAGTATAGTGAATACAAATATCAGTAGGGGTTTCCCAGTACCAAATGCGGCATTTTCTTTTCTTGTACTAATTAGAC
>TCONS_00002151-[scaffold_1]-[+]-[i]-[514]-[1]-novel
ATTCACTCATTTGTGCACTTTCATCTGATTGCTGCTCTTCCTAATCTGTTAAAATCCACCATTTTGTACACTTTTTTTCAGCTTACAATTCTATTAGGGTTGCTTTGTCAGTGTTAGTTTATGATCCTTAAATAATTTCTGAAGTGTAAAGAAAATATGAACTTAATTCATGACCGATTAGATAACTAATAGATGAAAATTTTTGTAGTTCAATCTAGAACTTCTTGTTTATGGTGTCCTGCTTCACAAGTATTTTTTTAGGCTCTGTGTGATTGTCCTGAGTTATTATTAGGTGATATCATGCTTGGTGGAGTTCAGGACTATCATTGCTTTTCTTAGCTGGGTGAAATTTCTGACAACGCCGTAAATGTGCCAACCTAATGCGAGCAGGATCTCAAG…
>TCONS_00002153-[scaffold_1]-[+]-[i]-[300]-[1]-novel
TTTTTTCCATTTGAATGGCTAAGATTTTTTCAAGTTAGTGTTTTTAGGTGATTTACGCATTGATTATGTCATTTCCATAAAACAAACTTATGTAGAAATTGGAGTTGATGATGAGGAGATTAAAGGGCTAAGCGAGTCAAAACCCGGATACGTATGCCTGTGGTCTTGGTTTAAATTGTGCAAATTCAAATTTTTGCCTGTTGCTATCATGTCAGACTAAGTGGTCTTGGAGATACATGAAAGTAAACCATTAGGCATAGGGATAATTTTTGTGCAACCTTTTGGATTTGCATAATTTAT
>TCONS_00002155-[scaffold_1]-[+]-[u]-[215]-[1]-novel
AGGTAATCGGCTAATTGATCGCTATAGATTCGCTTTATCTCTCGCTCACTCAAAATCGATCTCTTTTGATTTCTTTAGACTAATAACTTCGCAAATTATATCCCATTTTCAAAACCAACGGTTTTTTATTTTCATTTCATTAAACGAAACCGAAAAAACAGAAATGCCCGCAGGTTCGGTTAAGCCACTAAAACACAGCTGCTGCGATCATCCAT
>TCONS_00002167-[scaffold_1]-[+]-[i]-[402]-[1]-novel
GTAACTGAATTTGATCAACTATCTTTCAATCATATATTTGAGTTTTTGTTTTAATTCACTATCTAATAAGTCTTATATTATGTGCTTCAACTTTGGCATCTGTTGCACAATGGTTGAAGTTCCACCTTTTGGAATCTGGAACTCATTGGTAGGATTAATTTTCATTTTTTGTAGTTACATAGATTAATAATTATTTTGGTATGTTTTATACAATGGAAGCTAATACTTCTGTTGATTTATTGAATCTTTCCAGTCCCCATATGTTAGGTTATAAAGTTGATGTTCATTGTCTTGCACAATCTTCTACTTTATAGCCCCTATTGTGTAATATGTAGCTGCAGAAAAAGCGTATCAAGCATTATACTGATATACAGTATTTTAACAATGGCTGCTTTGAGT…
>TCONS_00002173-[scaffold_1]-[+]-[i]-[317]-[1]-novel
TTTTCCAGTTCTTCAGTAAGGTAAATTAAGTAATAAATTCAGGTTATTAAATCCTTCAGAAGAAAAGGGTTCTTCATCTAGTAGGTGACCTGTGTAATGGTTATGATTTCGACATAGTCATAGGTGGCACACTAAAGATCAATTAATGACTATAACTACTTGTAGTAACGTCTTAACAGAAAATGCTTTCTTTTATATTGTGACTGGCAGAGAACAGGACCTAATTTGAAGATAAATATAGTTGCTGACATGGTAATTTGCTCACAAATGATTAATCTCTCCCCCTCTCTGTAAATAGGTCACTTCCTCAAATTGTC
>TCONS_00002179-[scaffold_1]-[+]-[i]-[229]-[1]-novel
AAACTTGCTAGTCTTGGTCATTGACTGTATCACATGGTGCATTATTGTTTCAACCTTTTCCATGGAGTCTAGGACTTACTGTTGTTTGTATTTTCAATTAGGTTATTTTCATAAAAAATAATTACTGTGTGTACTTAGAATATATTGTAGCAGATACTAGGGAGCAGTTTGCAATCAGGTTAGTTGTTGAAATGGTACTTAACATATGCAATTTGGGTTCTCCGGTGAC
>TCONS_00002181-[scaffold_1]-[+]-[i]-[244]-[1]-novel
CGTTTGTACAAAACTATACTCGTACAATTATTTTATTCTTTTTTTTATCATTTTGTCTGTTCTTTGATGGTTTAAACTTCTGTTTAGAGTAGATTTTTCAAAAGTTTTCTGATACTTGATGAAGTACTATTGGATGAATTATGCATGAGTGTTTTGATTGTTAGGAATCATACAATTTTGGATCATTTGTTTGTAAATTTCATTTTTTGTTAATACAACAAATTTCCAGCTCTGAATTTTCTCT
>TCONS_00002190-[scaffold_1]-[+]-[x]-[409]-[1]-novel
ATGGTAGAGATGAAGTTTTAGCGTTCCTGTTTATGTGGCAACTGCAATGAGTGTTTTTGGCATGTGAAGTCCTTGAGACTATAGATGTTGAGTGTGTGAACATTTTGTATACCATCTTTCCGGAGTTTACAGTGTTGGAAAGCACGTGCATGTAAATTGTGCTCGTGCCATTGTAGGTCTTGTTCCCGAACTTTGTTTGGTTCTACGCTAATTTCTTTGCCGACAACTAACGTCACTTTAATAAAGAAGGTTTGAAAGTTGGTGAATTTTGCGTGGATCATCTGCAAGCGGACCAATTTGTTTTTCCTCTTTTTGGAGGAAAATCTGCCCGTATACAATTTCAGAAATAAATGATCAGATGGAGAAACTTCCCTACCAGATTTATTAAAATCCGAAAAA…
>TCONS_00002211-[scaffold_1]-[+]-[i]-[351]-[1]-novel
TATGTCTATAATGTTCCAACTCTGTTGTTTCTGTTCATTATGTCTATTTAAGTGCTTTCTACTTCTCGTGCCTGTGTGAAATTCCTCAAAGTTCTTTGACTGCATGGCACCAGAGCCAATGGCCCGGAAACTCGGTATTATAAGTTTGCACTAAACAGTCTTCTCCTCATGCTTTGTGTTAAACCTTTTATCAAGCTGGGACTTCTTTATTTTGTGGCTATCTGACCACTTTGTAACTCTTCTATAATGTCAATAAATGGTTTCAGATCCTTATAAAGAAATAATAAAATGGTGGATTCATTTTTTAGCAAATTTCTCACTACAGATTGCATATTTTTGTTGGAAATTGGG
>TCONS_00002212-[scaffold_1]-[+]-[i]-[769]-[1]-novel
ACAAACTTGTGCTACCCCCACGGTGGGTTTTAGCTTTGCTTCAAGAGTAGCAATCATCAATGGAACTTTTTTACTTTAATAGTCTACTAATTTTAACCCTTCATAGTGTAATATTTATTTATGCAGCAACTCTATACATATTTAACTGTTTGTATGAAGATTAAACTCCAATGTGGTTCAACCCTTAGGATAAGTATCTTTTGCCAGAATTACCAGTACAATTGCAGCTGAAGCTGGACACTTTTGACTAAAGTTCCTTGTGAGGTGCCAATTTTTTGAACTGTGGCTCAAGGAAGGATTCACTTGTGATATATTACAAAGGAGTAAATCTAGTGTTTGTTTATTGCCTAAATGGAGTGTGGTGTGTAGAGGAAGGCTGAGAAAATTGATCATTTCTTT…
>TCONS_00002224-[scaffold_1]-[+]-[i]-[322]-[1]-novel
GATTTTTTAAGCTGATCTCATTATATTTGAATCAATTTAGTGCTTGCTCTGGTTGTTCTTGAAGTTAAAAAATAATGGTAAAATATAAAACTTAGCTTCTTTATTTGTTCATATATTGTTAAAATAAGCAAATTTTGATTTTGTGATCGTTTATTTTTGTCATTCTTGATCTTGTTGCATTGTCTTGCATGGACGAGATATGTTGATAAAACATCGAATTTAAGTGTTTTGCTTGGAAGTCATAATAATTACCGCCGTAGTGAGTTTGATTATTTGATGATTTTAGTTTACGTGATAATTCTTTTTTCTGGTAAATTTAAAG
>TCONS_00002240-[scaffold_1]-[+]-[i]-[281]-[1]-novel
AAATTGTTGTTTTGACATCAAGCAACAGCCATATGTTATAGATTACGTTTTGATTTATGATTGATTTGTTATGGATTTACTATATATCAATGGTATAATATCTATTTCTACGTAAGTCAAACACAGGATCATTTAGTCTCAACTCTCAAATAAGAAACCACCATGCTCCCTTTTTTTGTCTGTATCTCTCCTTGTATAAGTACATCCATCTTTTATTGTCACATGGTCATACATGTATACTCAGGCACTCAAACACCAAATAAAATCGGAATCATTCTAAC
>TCONS_00002245-[scaffold_1]-[+]-[u]-[254]-[1]-novel
TTCAAAAGGTTTTATTTGTATAAAAAAGGTTTCGAAGTTTTAAAAACGCTAAAAAGTACTCTTGCTTGAAACGAATTCGATGTGTTTATTGTACACATTAGATGAGTGTAGAATTTTCAGTCCTCCTTTTTTACATTGGATGATTACTTATTTGATATTGATTTTAATCTCAATTTGGAAGAGTATTTTTTCGCAAATAAATTCGTATAAGTATAATTCTAAAATTTAAAATATTTGAGCATTGAGTACATAAG
>TCONS_00002248-[scaffold_1]-[+]-[x]-[284]-[1]-novel
TATGCCGATAAGCACAACTGTATTAGCGTGGGGTAGTGTAGTGACATTGCATATGGTTGGCTGCTATATATCCTTTACAACTACCTACTACATGCAATCAGAAGGTACTGGCATTCAAGAAGAGGACGACTTAAGAGTACATTAAATCTGGCCTCCCTTGAAATGGTTAATTTGCATGCCTGCGCTACATCCAATTAAGAGATATGTGTGTTTGTCTTTCTGTTGTAGATAAAAGCAGCGGAGATATATTTTCCCAAACGCGACACTTGATCATTCCCCAGAAC
>TCONS_00002277-[scaffold_1]-[+]-[i]-[349]-[1]-novel
CTTCATCACATTTTGTGATATTTAATTGCTTTTTTTGATACTTTGGTTTTGTATCAGATGTTACATTATGCAAGTGATGACTGATGATGCGTCCAACTTGGAAGAAGAAAATTTTACTTGAAATAATGTAAACTCCATTTTATGCATAGATGAGTAATTAGGTGCTAGCTTAAATTGCATATCCCGAGGCATTATAAAAACAGTTCACTTTATTTCTTTTTAATAAATTGCTTTGTCATTTGACTTGTTGGCATATCTAAAATGAATTAAACTCTTTAGTGGCTGAGATTGGGGGTGAATCGTGTTGTGTTTTAATGGACGAGCTTCATGGAAGATGTGAATTGAAGTA
>TCONS_00002291-[scaffold_1]-[+]-[i]-[233]-[1]-novel
ATTCAGTTTTTGCTTACTTGCACGAGATGCCTAGATAATTGATAGGGCTGTATGACGTTTGTAATCTTGTCGAAATATGCAGTGACGTTTTATCGCTTGTGTTTGTCCGATGAATTCATTTTGTGGGGTTATATATGTTATTAACCGCAGAGCTTTTTGTTTTCGGTAATTGAAGTGTTATGGATTTGTGTCGACAGAACTGAAGAAGTATTTAGTAGGAGTTAATTTTTTTG
>TCONS_00002304-[scaffold_1]-[+]-[i]-[406]-[1]-novel
AATTGTAGGTGGCGGCAGCTCTAGACCCAATCTAAATCTATGCAGCTCCACTCTACTTAAGTTAATTTCAAAACCATCACCAGTGTATTCTGTAGACCACTTTGTTCTATGATTTTATAAGGTGCCTAACCTTATCCTTAAGGTTCTTTATTTCTTCATATGTTGTTCACAAATGAATTACTATCATCAGTTTCATCTCTGAATGATTGTGCAATTTTATGTGCTTATCTTGTTTTATAAACAAATTTAGGTGCTTCATCTTCCCTGCAAGTATATTTTCTACTACTCTTAGCCGAACAAGAATCCTCAACTTTATACATGGCATTTTTTTCTTATTAAAGTCTTTTCCCTTCCTATTTTGTGTAAAGGTACTTTTTCCTGTCAAATCTAAGCTTGATT…
>TCONS_00002305-[scaffold_1]-[+]-[x]-[228]-[1]-novel
CTTAAATCTGATTTTGTATTAATTCCTCTCGTATTGGAATGAAAGTTGTCTTGAATCTTTTCTCTACATGTTTTAAACTTTTGATCCTGGAGTACAGGGAAGCAAATGGATTTTACATGTTTAGTTAATGAATGAACATTCAATCACCAAGCAGTTTAAACCTGAATGGAACAGAGTGATTTTCACATGCTGGGTTAATTTCTTGTTTTAACATATCAAGCCCAAAAG
>TCONS_00002309-[scaffold_1]-[+]-[i]-[218]-[1]-novel
GTTGAAAGCCTTTTTATAGGAAATATTTTTAGAGGCTGCATAACTAGTGATAACTTCCCCCCTTTCTCTCAATTCATCTTTTCCAGTTTCTTGTCAGAAAAGACTGGTGAATGTTGCCCTAGAGTTTTCTTCTATGGTCTTTAATTGCTTGGTGAACTGTGTGAACAACTTACTTTTGGAAGAGAAACGTCAATACAATCATTTTCAGAGTAGACGGT
>TCONS_00002310-[scaffold_1]-[+]-[i]-[289]-[1]-novel
GCATGCAATCTGTATTCTGTATCGTAATTCACTTGGTTCAATCTCATCATTTTGTGCTGCCGATTACAAACAATGTTGCTGAACCATTCCATTAGAATCAGAATTGCATTCTATTTGTGTACACACGACTCTTTTTTTTGCCCCAGCACTATGCTTTATTAAATAGCTTTTGCATTTCATGGGTTTTACTACTTGTGCTTTGAAAATTATTTACCTTATAATTTGTCTTGTGAGGTTATCTTTGTTTTCTTTCTATCCTTGTTTCAGTAATGATAACCAACTCTTCAAC
>TCONS_00002321-[scaffold_1]-[+]-[i]-[229]-[1]-novel
TATTAAAGCCAGTACAAGCCTCAATTCAATTGAATAGTGGCCTTATAAAGCATTAAAGTTTTGCAATATGAATTGTTTGCCTGTCAGTGATTCGACGTGTTTAAGTGGATTGAGTCCTGTATAAGTACAAGACAGTGGCTCTTTTTTTCATATGGACTGTTAAAAAGGATTCGGTGGAAACTCTACTCTATGATAGTAGCATTTATAAAATGAAAGCCTAAAAGTTTAT
>TCONS_00002325-[scaffold_1]-[+]-[i]-[212]-[1]-novel
TCCTTGTTTGTATACTGAGTTGTGGCCTTTAGTTATGCCCTTGGCTAGTGTGCATGTGCCTGTCTTTTTGATAAACAGGTTCGTTATGTTTTAACATGCTAACATTGATGATCTTAGAGATGGGGAATAATACAGTAAAATCTTGCTAATTGTGGTCCGGGGTTTGATTCTTCAGTGCTGAAAACCTGCAGGAAAAGCCGTGTGTTTCCTGC
>TCONS_00002346-[scaffold_1]-[+]-[x]-[634]-[1]-novel
AAAGAGAGTAATGGTCCACACATTTACCTCAAAATTTATGAGAGGAAAGTATTTGGCTGAAAGCAGAAGATGCATGCTTTCTCGCTGTGCTCCCAGCTTCATATTACTGACCCAACTTCACAATTCAAAATATTTGCATTTATTCGGAGAGTTCCCATAGTTGGTGCCTTCTGCTGTCTGCATTTATTTATCTTGTTTTATTTTTCTCAGTCCTCTCACTATTTTCAGATAAATGTTGAAATTCAATTATGTTGTTCCATTATTTCCCAGTTTTAACCTTTGCTTATCTGTCTGCAGGTCATTTTGGTACTTAAATTTAGGTTCAGATTTAGGCTTCAGCATTGTACTTTTAGACACAAGTGAGGAAAAGTGCACTTCTGGATTTGTATTGTGCAACTG…
>TCONS_00002353-[scaffold_1]-[+]-[i]-[258]-[1]-novel
TTCATGGCTACTGTGATCTGTTGAGCTTAATTTTATGTCTATTTCTTTAATGTGACGTAAGAAAATCTGTAGTATTTATCTGGGTAAAATGAATTGTTAGAGGCTTTCTGAGGCTTATGTAGAGAATAATAATTCTAAATTGATATTTCTGTGTTATAAACTGGGTGTAGCTAGTGTTTGGGAGCTTATATTTTTGTGGCTAATTAATTGCCTGGAGGCATTTTCTCATCGATTTTAGTTTGAGTCTTGAAAGATATG
>TCONS_00002380-[scaffold_1]-[+]-[u]-[411]-[1]-novel
TTTACCCTTCATTGAAAAAGATGGATTGATTCTTGAACTCATCTCTTTCACCTCAACAGGATCCTTAAGTTGCACTGTTGCACATCATTATCCCTCTTCTCTTTCTATTTTACTTTCCAAGTGCCCATTACTTCCTAGTCTCTACCTTATTTACTAACACTTCAATCTAGTAACTCATTAACTCTGCACAACCACTTCACTAACTCCAAGAATTTTCATTTCTTCTTTTGATACACCAATTAATTTCAAAAGAATCTTTTCTAGTATTTTTCTTGCTGTTTTTAGCTGTATTTTCCGATTCTTCAGCTTCTGCATTTTTATTTCTGTTTCTTGTTTTACATTATCACTCAGTTTGCATAATCATTCCTACCCATGCAATAAATTTTTCCTAGCACCTTT…
>TCONS_00002382-[scaffold_1]-[+]-[u]-[449]-[1]-novel
GTTGATAAGTTGCAAGTATTTGTTGACTCTATTGATTTTTTTTCCCTTTATTATAAGAAATTTGTTGATTCTAATTATTTACTAAGCATAAATATGCATATAGGACCTTTCTAATTTTTTTGCTGTAGCATTTGCTGACTTACATTTTAGCCTCGTAAGCATGCAATGTTTTATTGTGATATTGATTCTTGTAAATTTGATTTGGTTGTTGTTCAACTACGTATGAATGGAAGTGAGGGTTTAATGTTTGCTACCTTCATAGAAGTATTATTAGCCTGTTTCAGGGATAGGACACTACCTTTGTTCTTGTTGCCTGTATTCTCTTAATTAATTATTCTGACTTTTCCCTGGTTGTACTTGAATGGTATCCTTTTGTTCAAATGTTAATTTGTCTTTGAG…
>TCONS_00002383-[scaffold_1]-[+]-[u]-[628]-[1]-novel
GAAAAAGAAAAAGTTGTTAAGTTGGTGTTTATCTAACTACTCCATCAATGTACAAGTTTGAGACAATGGTAGTAAAATCATGCTAAGTAACTTTATGAGCATAGTCAAATGATGTTGGTCTGTCTACTGAGTTCTTTTATTTGATTAAAAAATGAAAGCATGCATCAGTTATAGTTTTGTAATTGCTCCATTTTCTTCTTTTGATTTTTCCTAGTTTGATTACTTTATGCTACATTTGCCTATAGTTCATATGGGAATCGGAAGAAATGGATGTGAAAATGATTTGTGCTCTGTATAACATTGTTATTTGGTGAATTCTGCCTTGTATCTTATTTTTTTGTTTGGTATTAGGAGAGCTTGCAGGTTTTGGTCATGATCAATAGAAATCAATCATTTGGC…
>TCONS_00002384-[scaffold_1]-[+]-[u]-[768]-[1]-novel
AAAATATCATTGAAGGAGATGGTATGAGTTTGGGTATTGGGGAAAATAATAAATAAGGATGAGTTTAGGTATTGGAGAAAATAATAACCTTATACATTCAGTACTATATGAATGTACATATAGAGAAGGCAGGTATTGCTTTCAGGTCTGAGGAAATATAAAACCTCACTCCTTCTCAATTCTCATCTTGAGTATTGTATTTTTATCTTGTACCTATCCCACCTATTAATATCCGCTAAAACAAGTACTATTGGGTATTAATACCTATGAAGGAATTTGCCGTAATGTTAATCTTATTTATGTCGGATCAAAGACAAGTTTACTTTGTCCTTAACAGTCAGCCTATGGGCTTATGTATGTGTATATTATGTGGAATAAGATTAAAGCCATTTGGTTAAT…
>TCONS_00002385-[scaffold_1]-[+]-[u]-[301]-[1]-novel
GAGTGTTTGTAAATCTGCTCCATTCAACAATTCATCGATGAGTTTCTAGGGTTTCTCTAGCTTTTGAATAACATTTCCTTTAGGATTTTGCGCATTTAAGGCAGATGTTTGTTGCAAAGTGATATTAAGACATTATTTATTACAGTGCAAAAGGTTAGTGCAATTAGCCTTGACACCGCTAATCTGTATAACTCCTATTAAAAAATGAGAGAGAATGTGAAGCTGAATATATGATGTATGTGAGTTTCTCAACTTGTACCATGCAATTTGCAGATGCTTTTGAGCCTGTCTTTGTCAGAAC
>TCONS_00002390-[scaffold_1]-[+]-[i]-[258]-[1]-novel
TTGATTATGAGTTATTTGTAATTCAATGCATCTGTGCCATAAGTTATAGGTAAGTTTGTTCAGTCTTTTCTGCCAAGGCCAGCTCATGACCAATTTATGGATGCTCTTTATTTCATTTAATAGCTGTCCACTTGAAAGGTTTATTGTTCCTTGTTATTGACTCATATACTGTGCCAAAACATCTGAACTTGTCTTTAGCTATCTCTTCTTACATGCAGATGCTGTAGTTCTTTTGTTGTGATGGGTCTTAATGTGAAT
>TCONS_00002395-[scaffold_1]-[+]-[i]-[334]-[1]-novel
TGGAAATATGTGCTGCAGAGTGTTACTGGTATTTTTAAATTTTAACTGTTAGAAACTGATGGTCTTATCGCTTGATAATGCCATCTTTATAAGCTATGCATCCAAAATAATAAATGATGGTAAAATGGTTGATTGGTTTCTGTAACTATACCACGTCTTTAATTTTCATAAATTAAATCGTCATTTAGTGGGGATTAGACAGTTGAAAACATAGTCAAAGCTGTCATAACATATTATCTTTTATTCATAGTCGTCATCACATATTCATCTTTTAATGAAAGGGCTATCACATTTTATCTTTTAGTTAAAGTTGTCATCAAATATTATCTTCTGG
>TCONS_00002396-[scaffold_1]-[+]-[i]-[230]-[1]-novel
AATCCAGTGACATATTGTAAAAGGACTTCTCGTGCAGAATTTTTTTTTCCCTTCTTCTTGGAAGAGACTTCTGCCTTGATTTCAACTTTTGTGGTCCGTAAGAATGGCAGAATTTGTGTTTAGGTTTATTTTCTTGTGAAGCTCTTGGCTTCTTTAATTTTTCTTCTAATATGGTGGGAAGTTAGTCTGCATTTATAAATATGCTTTACTTTTTTTCATCTTACTGCAAT
>TCONS_00002408-[scaffold_1]-[+]-[i]-[560]-[1]-novel
TGCATTGGTATTCTTCTCCACAAGCTTCACTAAATCATTATTGGAAGTGCATTCTCATAAATTGCTTAATGTTGGTTTTTCAGATTGGTTGAACTGCCTATCTGTGTTGTATATATTCATTAATGCTTAGCAGTGATTTGATTGAACTTTGAAACTTTTTCAGTGAGTCTTCTAAGCCATTGAAGATTGTGATATGCATACTTGGTTTTGTCTCCAACTTAGAGTTTTGTACTTTTGTTCACCCAAATATGTTTATGTAGGTGTTTTCTATAAGCATGTAATTTCTGAAGAAAGTCAGCTCTAGAGAAGTTTTTGGGCACTGATGTTTTCTGGCTGATTCAGATACATATATTGGAAACTACTTTGAAATGTTTTCTTTGTTTTCATGTGATGTAAGAC…
>TCONS_00002415-[scaffold_1]-[+]-[i]-[430]-[1]-novel
CTTTTCTCTATATTCATGTCTTAACCAACAGAAGTTATCTCCTACTGGATTATGGAAAGTAGGTTTATGAAGAAGCTAATGCAGTAACTATAGAGTTTGTCCTGAAGCCAGCAACTGGAATTTAGGTGCCTTCCTCTGCTTCATTGGAATTTTTTTTTTCTTTTCTCCAACATGTTCAAACTAACCTTCTTTGACTTTCTTTTCACACAGCAGTAAAATCTTCTTAATAATGGCCTCGGGTCTATCAACTTGTTGAAAAAGCCTGACCAAGCCCGTTTTGAGTGAAACATGTGGTAATTGTAACATTTGGATTTCCAACTTTTAAGCATAATTGTCAGAACTAACTAGTTTCAGATTTTGAACTTCAAACCAGAATTCTTTTACTTTGCTAAGACTTTG…
>TCONS_00002416-[scaffold_1]-[+]-[i]-[363]-[1]-novel
TCTGAGATAATGTACTGCTTTTCTGATGCAAATAGGCTTCACTCTTGTTGCTTCTAAAATAGTTAACAGTTCATGAGAAGATAAACTCGTCTTCACCATGTCTATTATCAAAACTAATACTTGCCAGATAAATTTACATCATTTCGTTGATGTTGCTATATATAGGGAAACTTTCATCCAGACCCTAAACGTTTGATCTAAATACATGTAAACAGACGTGGTTTGGTTTTTCATTAAAAAACTCTTTGCTGTTAGTTTAAGGAGTCAGTGTGTGGTCCCCTTTGGCAAAGCAACCATTCAGCTTGTCTTCCTGCTGACATGTTGAAGGTCTTGAACCGTAAATTTGGTACCCACCGAAGACCC
>TCONS_00002417-[scaffold_1]-[+]-[i]-[244]-[1]-novel
CTAAAATATGGTTGCTTGATTTACATGTGCACTTCTATCATTACATCATGGTTCTAAGTTTGAGATGACTTTGTCTTGATCTCATATGTCATATTGTGAATATTATATTTTCCCTTCTTTATGGAGGATTGATTAATACTGCTTCCTTTCTCTGGCCCAAACAGTTATCTGGATTTTGTTTGCCACCTTTGATATTTTAAGTCGGTCAGTCCTACTTGGATTATAAACTGTTAAACTCCTAAAT
>TCONS_00002427-[scaffold_1]-[+]-[i]-[462]-[1]-novel
AGATATTTCGTGTATCATTGAGGTTACGGAGGAAAATTCTTAACACTATGTTCATGAATGACATCCTGCAATCATAGCTTGAACTTGTGGTTGACATCAACTTGTTTGTGTATGTTTGAGAGGCTACTGGAGAATATAAATTGTTGAACATTTTGTATACAATAGAGTTGGGTTTAAGTTGATGATTTTCCGCAACCTGGTGCATGTTTCAGTCAGATTTTTCTTCTTATTCTTATTCCTGCTTCCCCTCTATATTGCACAACATCTTTGTAATGATTTGTCTTATTGGAAAATATTTGGATGTGAGTTATGAACCTTTTTTTCCATATGGGAGAGTGTTTCTTTTAAACCTCATAACTGAGGTATGAGTAACAGGTTATTAAATAACATAACTGGAGA…
>TCONS_00002429-[scaffold_1]-[+]-[i]-[224]-[1]-novel
TCCTGGAAATCACATATCAGATGCTGTAGTTTGAAGATGATCATTTAATCTTTGCCAAAATTCAAATTATTTTCTGGAACATTCTGTCCAATGAATATTTGAATACTTAAAACTTTTGAACTCACTGAGGGACGTTGGCTTCTCCTATTAAATTGTAAAAACATATTCACTTGTCTTATGTCACTTTGAATTTATGCTATCATTATCGTCCTTGGTGTCTTCAG
>TCONS_00002439-[scaffold_1]-[+]-[u]-[420]-[1]-novel
AGAGAATTTGAGAATAGGGAAAATGGTCCAGAGCACGTAGCGGAACATAGCGTCAACTTCTTGAGGAAGCGACATGACGACCTACAAGGGAATGACGATATCGATAATATAATTGAGTCAGAAGTTATGTTCTGACAGAACCACGGGCAGCAGTCGCGCAAGCAGCTCCAAGCTCTGATCTGTTTGGATTTGGAGAATCCAGTGCAGAAGATGAATTGAGGAGGCAGGATGAGTGTCTGGAACAAACAGACAATTACATAAGATTCTCATCAGAGAGTGTGCGCGAAGAGTTGAAGTTGAACTCTCTAGTTTATACTGTATTTTTCCATAAGCTGTACAATAACAAAAACAAGGCAGAAAATTTCATAAGGCCACAGGTTAATTGCTGCTGCGTGTTAT…
>TCONS_00002440-[scaffold_1]-[+]-[u]-[226]-[2]-novel
CTCTCGAAGTCAATGTGCTTGGGGTTGGACTTAAAAATGTAGCTCGTGATTGCTTTCTAGATGTGATCATACAGTTCCTGCGGCACATAATAGAATTAGGAGAAAAATTAAAGAGTAGATCAATACCAGGTCGTGAGTACATTGATCAAGATGACAGTATTTGTCTGTGCCCTAAAGATAATGTTTTCTTATTTAGAAATGGAATCTGCAGATAAGCAAGGAGAAG
>TCONS_00002442-[scaffold_1]-[+]-[i]-[349]-[1]-novel
CAAATTTTGTATGCTTTAACAATGTAATTAATTTAACTCTCACGATAGTGAAATGATTATAAAGATTGCAAACATGTGAGAATTTCATGCGAAACTATGGCTCCTCTAATTCTGCAAAAATCTTGGGCACATGAAGGTATATGATCTTATAATAATACTTATCAGTCTTGCACTGTGAATATCAAGAGTCTAATATGCCAAATTTTCAATGTGCTAAGAGTTCTAGTGTTTTTTAGCCAAGTAATTGACAATAAGTTTTTTCACATATGAGCATATACTATGGGTCTTCATGTCCAAATATCAATATAATCATCATTGAATTTCTTGTTTTATAGACTTTAGAAAAAAT
>TCONS_00002449-[scaffold_1]-[+]-[i]-[279]-[1]-novel
AAAATAAATTAGATTTAATGAAATGGAAAAGTAACTTATATACAAGAATTTTTCATAGTGCAGAGTACATCATAAATTCATAATTAAAATGCAGAAGGAAAAAAAGTATGTAATAATTATTTTAAAATTAATAAGACATAATGAAGTTTGTATTCTTGAATTGTATCAAGGTATACCGTCCTCAAGCATGATTTTCAAGTTTTTCTTAGATGAAAGATTGGATTATTTGAATGTTGGAGGTTTTAGACCTTCCCAAAAGGGATGCCACGATTTTGAGAG
>TCONS_00002457-[scaffold_1]-[+]-[i]-[424]-[1]-novel
TAAAGTTTCAATTTTTAGCACAGGATCTGCATAGATATTTATTTATTTATGTGTAAAGCAAGTATAGTACTTGTAGCATTCGAAGCAATCTGTTGGATTGATCGCTTATGTCAATGAATTTACTTGAAAATTCCTGAACAAGGAAACTGCTCTTTCTCTTGCTTTTTCAATTTGAGTCAATAAAGTATAATTTGTAACCCGAGGATGTATTGTGTCTGACATGGCCATCAAGTGTTTAGAATATTTACTAGCCTAAGTTGGGAAATGTAGTCTGTATTTTGGGGTTTGCCGTGTGATTTTGAAACAGAATAAACCAAAGGAGAAAGAGGAGATAAGGTTTTGTTTTGGTGTCTCAATGAATTTATTGTGTGTCATTTGTGAATTTACCTATTCAAATTT…
>TCONS_00002467-[scaffold_1]-[+]-[i]-[278]-[1]-novel
ATTGGATTGTTCTAAAGACAATCATTAGATAATTCAGAGTTCGAATAAACCTGTCCAATCCTAGATTGATTCTCAACTTGGTTATGATTGGAAGCTACCGGTTTAATTCATATTTTTATTGTTAAATCTTAGACTTCAACTTCTATTAATTGAACGGATCATGCAGCATAGGTAATACAATAGCATATGTTATTCTTTACCCTGAACAGCATCACTTACAAGTCATACCTCCACTCATCTTTTTGTTAGTGAGAAATGATTAATGTGCAAAAATGTCA
>TCONS_00002485-[scaffold_1]-[+]-[i]-[206]-[1]-novel
CTCTTTTGCAAAAACATTGGTATCATATAGCCCATGGCAATAGAAAATTCTTAGCTGGGATTGGGTTGTCCTGTGAGTTTCCATCGTTGTAACTGTTTCCTGTGATATGATAACCTTTGGGAAGAGATATTATGATCAATATTAATAAGAGGACCATAACGCATATAGCAGCAACAAAAAGTTGTTTTCCCTGGCGAACTTTATAT
>TCONS_00002496-[scaffold_1]-[+]-[i]-[239]-[1]-novel
GTTGTACTGTGAGATTTGAAGCTTCTAAAGAATTAAAATTAGGAATCATGATAGACCTGAAATTTCAAATTTGTTTTCCATTATCTTCCATAAAATATGGTTGATCTATGGGGACTATGAACTTCCCCACACAAAATTAGGCTATGCTCCTATATTAAAGATGTTCCTCTAGAGTTAGAGAGGTGAAAATTTCCCCGCACTGGGCTTTGAATGCATGCTTATGAAACTTTGATTTGCGC
>TCONS_00002497-[scaffold_1]-[+]-[x]-[276]-[1]-novel
CAGGCATTTGCTTTCTGAGCATCTGCAAAAGTTTTGGATAAATTGTTTGAATTATGCGGGTGGATAATTTACAATTCGATGCATTTGCATAATTCAGAATGCGAGTAACATCTTTGTCTACATTCTCTTATTTTAGAATTAAGCTGATTATGTTAGAGAACCGTTACTTTCATGCCAACCTGCCTCCACTTAAAATTACCAACATCTGAAGCCGTGCTGCAGAAAGCAAGTAAACATGTATCTTCATTCTTCTACTGCAACTATCGTTGTACATTT
>TCONS_00002503-[scaffold_1]-[+]-[i]-[225]-[1]-novel
TTGTGAATGACTTGCAATATCTATTAACAAAAAGGATGCGGTACTTTGATTCCCGATTTGCTAGCAAAGGTATTGCGAATGTGAAACATCAGCTTTATTTCCAAAGAGACAATTTCTTCTTTTCCTGGCCCATCCTTGAGAAGATTTTAATTTCTTAGGGTATCTATCTGGAAATCTATTTTTTATGTGCAGTTGTTGCTTGAGTTTATCCTCTGAAGGACAGTG
>TCONS_00002509-[scaffold_1]-[+]-[i]-[407]-[1]-novel
GTTAATTCCTATAAGAGTGTGCTAATGTTTCTTGTCTTTCTGACATTTATCAATGTTAAGTGGATAGAGATGATACCTAAACCTTTTAGATCATTGACATAGATTGAGGAGCTGATTGTAGAACCTTGAGGCAGAATTCGGGCTTGTGTTAAAGACAAACCTTTTTATGGTCATGCACTCATGCTCGTAGGAAAAATGCATGTGACAGATGGAGAAAGATAACCGAAGAGCACATAAGAAACAGGGAGAGAGTTGAAATAAGGTCTCTGCTCTTTCAGTAGATGATCTTTTCTTAGGGGATGATACTTCTGCTGTGGAATATTAGTATCCTCAATTTTTCATCTGCAAGTCACATCTGTTGTAATTGCAAGTACAACCCAATTTCGTAAATGTTTTCCC…
>TCONS_00002510-[scaffold_1]-[+]-[i]-[257]-[1]-novel
GGAGCACTGATAGGTGATGTACTACATTGAGAAATGAATTAATGTTTATATTTTCCTTTATGAATAGAAATTTTGATTTTGTTGTCAATGTATTATTTAGTGAGATTCTTAATAGATATTCTTGCAGAGGAATGGATATTATGTACAACATTTTGATGGATTACATCGAAAATTTTGTTTTATTTTTGTATGCCTTAAAGCTAAGACTGTGATTTTGCGGAATTGACTTGTTAGGGCTGCTATGACCTTTTTTTCCC
>TCONS_00002570-[scaffold_1]-[+]-[i]-[411]-[1]-novel
CATGACTTGTTACTAATGTAAATTTTTTAATAAAACTATCTCCAGCAATTTCTCTAATGATATTGGTGATTTTGCTATTAAATGTTTTAGGTTAACTTGCATTAAATATCCAATATTCATATTTTACAATATAATGACAACATGTGGATTTGCAACGACTTCATTTTGTGAGTATACAGCCTTGAAATTATGAAGAAGCCACCAACTCATTGTTCTTTGAAATCAATGATTTTTCTGCTGGCACTCCTAGGTTCTCCTGCAATTACAGTAATAAACTCTGTATCTGTGATCATTTGCCCTGTGTTTTGGAAATGAATTGATTTTTGTACTTGTTTTTTCCTGCCAGTGTTTGAAGAGATGGAATTCTATATGTGGAAAACAAATGAAGTTTTGGACTTC…
>TCONS_00002576-[scaffold_1]-[+]-[i]-[202]-[1]-novel
GGATCATGCAAGTAGTTGGAATGAATGCAAACTAACTATTCATGTTTTTTCTTTGGAGGCTATCCGGAGTTGTGCTAATTTTCCACATTATTCGGGCTTGTTTCAGAGTATTTATCTGTTTGCCAACATAATGTTTTACAATGTCCATTTGAATTGAGACATCTAGGAAATCACACATTGCATGTCTACTAAAATCTATAGT
>TCONS_00002577-[scaffold_1]-[+]-[x]-[691]-[1]-novel
GGGTTGAATATCGTGTTTACAGTATCAAGTTCCATTTTATTCCAGGCTTTGAGGTTGATGACTATTAAACAATCTACGGTGCTTCCTATAGTCATTGGATTGCTTGTTGTAAATTCTATCTGCCTGGTTAGAATGTTTTGGTGGATTGCATACACAGTTTTTTACTATCAGTGCAAGGAAACACAAGGAGAAGAGGTTGAATCACAAGACAGAATTTTGTATAGCAAAGTACCAACTGCACCGATTCTCAATGAACCATGATAAAGAATCTCTGTTGACGTAATTGAATTCTAAATTGTTGTGCTGTAGCAAAATTGTATTTTCCATTCTGATAATAAATCGTTTTCTTCTCCTAGCATTTGAATGTCTTTTAGGCTCTGATTAGAATTGGGGAAAGCT…
>TCONS_00002590-[scaffold_1]-[+]-[u]-[479]-[1]-novel
AATAGAAGAAACAAAAAGACGAAGATGGGCAGTTTGGGAGTGAGAAAGAAGGTGAAGCTTGTCAACTTTTCAGTTCAAAGAAATCTTTCTACTCTGCGAAGGATCATTCCTGGCTGTGATCGGGCTGATGTTGATACCTTGATTCTGAAGTCTATTGAGCAAATGTTAAAACTACAGTTACAAGTTTCTGTTCTCAAAAGCCTCTCAAATTACTTTGGGATATAATATGAAAGGGTTATTCAGAGCAACTCAAATGTTGTATCAAATGTAAGTTTCATTCACTTGTAAGATTAAGTTTCCTATGTGTATTGTGCATCTACTTTGTGTTTTAGACAAACAATAATTTAATAACTATGGTTCATAATTCTGATTTGACTGCTCAATGAGTCGATATCATAT…
>TCONS_00002600-[scaffold_1]-[+]-[i]-[428]-[1]-novel
ATAAAAGAGAAATGATATCTTTTTCTCTGTTTTAAGTAGGAAAAAATAAGAAGGAACATATTGAAGGATGAGTGGATGACAACATGAATTAAAATTTTCAGAAAAGCACATACATTTCCTTGTTTGACAGAGAGTTATTGATTTGCTGGAGAAATATCTGTAATGTAGTTCACCCAAAATGGTATAGAGGCTACTATATTTTCCTTGGGGCTACTCCATGTTTACAAGTTTATTCCACAATCATACCATTCTTTACCAAAAGGCTCCAAGTCCATTTCTCAGTTCAATAATAAATTTTGTAAGATTTCGGAAGAAGCTGCTATGTTGTTAAAATGCTTACAGAAGATTTCTGTAAGCATGTTGTTGTTAAAATGTTCATCACAACCTTTTAATGTCACT…
>TCONS_00002607-[scaffold_1]-[+]-[i]-[210]-[1]-novel
CTGCATCACGGAGATACATCTCTGCCTGCAGAATTGGTTGTTGGAAGACGTTGAAACAAAAATTTAAGACTCTTTCTGAGGCACACCATTCTCCATCTTCATCAATTGGAGCAAATGAATGAGGCATCTAGACTTTGTTTTTTCATTACTTTTTAACCAGTTCACCCTTATTATTAGTGCCTTCATAGTATATTTGTTGTTATATTGTTC
>TCONS_00002625-[scaffold_1]-[+]-[i]-[253]-[1]-novel
CACGTATTTTATGGTTTTACAAATAAATACATAATGTTTTCATTTCTATCAGAAGAGTCCTCCTGACCAAAAGTTTTATCATAATGATCTAAATTCCCTTTACAAAATTGAATTTTGAATTTGGTGATGTGAGAACATGTAACCTAACATTCTTCATGCCACTTGGACACCGAAACTCATTTAATATAAATGAGAACATAGTTGGTCCATTTGTATTTTTCAATGAAATATTTAGTTTTTACAAATCCTAGTG
>TCONS_00002627-[scaffold_1]-[+]-[u]-[368]-[1]-novel
GGCCGAGTTCGAAAATAATACAGAGCTCGCTAGGATTAATTATTAATATTCTCGGAAAAAAAGAAAACTATTATTGTGTAGAAATTCTACTCGGGAATCATGATTGTAGTTCATTCTTGTATTCATGTTAGATAACATGGTACAAAGAGAAGTTGCTGAAATTGGCTGTCAGTTTTTTTGTTGATTTTGATGCCTTATTGTTGAAGTTTTAATAAATTTGTGTTTTCTATTCATTATGGTTGAATTTAAACAATCTTCCTTGCACTCTAGAGGAATCCCATTATAATGAATAAAGTTGAAAACTGCTCTTATGTTCTTGGCACTTCTTTGAAATTTAGTTGTAATTCGCAACTCATTGTTGAAAAAAA
>TCONS_00002630-[scaffold_1]-[+]-[i]-[353]-[1]-novel
GAGAAGTTGGGTACACATCTAGTTGGTGTTATTGAAGCTTTTGACTTGGTTTCCTCCCTGTTTTGCTCATGTTATACCTTTATGACTTGGCATTTCAGTAGTTAGAATTTTGCTGCTAGTGTGCCTTTCTATTTCTGTTCTTACTTCTTAGCTTCTATATTGTTTAGTAAGCATCTGAGTGAAGTCAATAATGAAAAATGAGATATGCGGCATATGCCTTTTGGTCAACTATAGCCCTCTACCTTCATTCAAAAGCATTTGATGGCAGTTTTTTTCCTTAGTGCTTAGCTCTACTATGGCTGTGTTAGATTTAAACTAGTAATGTTTGTGGACTTGGTGTAACTCTGCTGTGT
>TCONS_00002634-[scaffold_1]-[+]-[i]-[287]-[1]-novel
GTATCAAATCAGCTGGAGAAATTGATTTGTTTCGCCCAAAGGTACACTATCAAAGATGAATGGGCAAAATAGCTTATCATTAAATGGGAGCTTGGTAATGTAACATCTGTTATACTATTGAATCACTTGATAGGTAGAGAATTTGGACTGTGGGTAGCATGGGCATATGTAATTGTTGTAGGGAGTGATTAAAATGCTTTCTGAAAGTTGATTAATTGAGTGTGGGCGCATGGAGAAGACAATATTGGAGATCATAGGAGTTCCGGTTCTTATAGTTATTTGTCTTG
>TCONS_00002635-[scaffold_1]-[+]-[i]-[326]-[1]-novel
CTTGTCTGTTTGCTATTCAGCTTTCTGTTGCCTTTGATAAGAAATCTGGAGTGGTAATTTGTATGAACAATTTGTCCTAGAGACTGAATATTACTCTTTTCTTTAGCTCTGTCTACATTTTGTGGGGAGCTTGGGAGAATATTCCTGAGGTTCCTTTTGCTGTAGCTCTTACTATTTTTTTCACTTAAATCAAGTAATACGAACATCACAACAGATTGTTTTATTTATTGATATCTCAATAAGAGATGGTGGAACAACTTGGATGAGTTCGTATGGATGCGGCTGAGCTCACAGGCTGATGAAGACATCACCATCCAACCACCCAT
>TCONS_00002652-[scaffold_1]-[+]-[i]-[794]-[1]-novel
TATGCCAGTCCTTTAGAATGGTATCAATAGCATAAATTGGTTTCATAACCTGTTAAAGTAGTGTTTTTCAAGAGGCAAGAAATTTTGGCTTTTAGAAGGACCTCTGAATTTATCTGTACAAAGTGGTTACCAAATATGTGTTCAAAATGCAATAAATTTTAGCATCTTTGAAGCGTATTATTTGCTTGTCCTTTCTGACTGCTTTAAAAGTTTTGAGTTTAGATTTGGAGGGGAGCTTATTCCTTCTCTCCTTTTATCTTATTGCACTTCAGTGATGAAATAGTTGTCCGCTAGTGTGATGTGAATTTAATGTCAGGTCAGCTTTCTATTTTAATAAAACATTGTCCACCTCTTTGGCTTGGCCGACAGATTATTTTAGCTATTGGAAAAGTGGTAATG…
>TCONS_00002658-[scaffold_1]-[+]-[u]-[253]-[1]-novel
CGCATATTTATCCAAGTCCAAGCAATGATGGGAGCTTGACAGTGTTTATAAACTTGGAAACCCATCACATGCAGCCCTTCAAGAAGTTGTTTTATGAGATCTTTCAGCACCCCAAGAATGCAAGATCTAGATATTGATATTTCAGTGATCAATCAATATGATAAACCAAGTTTGAGAGAAAAACGATCAAGGGATCCCTGGTTAGAGTGATTGAACTAGCAGTTGATGGCTGTAGGTATTGTGTGATTTCGGC
>TCONS_00002666-[scaffold_1]-[+]-[u]-[203]-[2]-novel
AGTGGACCTGATGCAGAAGACTCATTGATATGCTGACGGCAGTTGGCGGCATATCATTAGTCAATGTGCTCCTGTCAACTGGTTATTTAACCTGTCAATCGTACAAGCTTCCTGACCTTTGGATGTCATCCCGCAAGTTTCCTGACTACCTAGTTTATAACAAGTTTGTAAGATGTGATAATAATCTTCGTGTTTAGAAACGT
>TCONS_00002690-[scaffold_1]-[+]-[u]-[251]-[1]-novel
AAAAAAAAGAGAGTAAGCTTACTGTCACTTTGATTCAATTTTAACTATATTTTGTTTGAAACTGTGAATACTTCAAAGCAAAAACATTTTTTCTCTGTTTGGTTGCTGAGGAAGTGTTAGGAAAATAAAAGAATCATGTTTGTATGTATATATTGGCAGCCAAGTCAAAGTTGTATTTTGGAGTTAAGCTTGTGAATTATGCAATCGTTGTAGCTAAAGTAATGAAATTTGTTGACTAATTGGCATTAGAA
>TCONS_00002716-[scaffold_1]-[+]-[u]-[257]-[1]-novel
CACTGGCGCCGCACCAAGTTAGGATTTTAAGATGGATGAATTGAGTTTGAGCTTTTGTTTAAGAGCTTTTACTTTGCAAGACTTGAAATTTGGGATTTTTTTTTTCAATTTTCGGAGCTAATGAGAGGCTCTTGGTTTGAAATTTGTAGTATGTTCTTATGTTTCAACTTAATTAGCTTTGTTTGAGATGTTTAAGTTCCCATTTTTAATCCTTCCTTGATTTCGTTACTGGTTAACCTGCTCATTTTTTCTGCTTC
>TCONS_00002717-[scaffold_1]-[+]-[u]-[404]-[1]-novel
AGTGAACTTGGGTTAGAAGCTGATATAAACAATATGATAAGAAGTGATTAGCAAAGAGTGCAGAAAGAGTTAATCGAATTTGGTAACTACATGTTTTCCTCTTGAAAGAACCAATTCATTTAGATAAACTTGGAATCATTATAGCAAGTCAACTCTGCTGTTATTAGAAAGCTGAGAATGTTCAAGCAGTTGGTAAAATGGATTAATGGAATCTATGTGACTGTGTTAGATGGTAATCATTGATAGTCTATGGTGGAAAGAACTTTTATGCTATAGGATTATATACTGGGTGTACCTGCTTAACTAGATTTTACTGAACTATGGAATGTAGGATTATATTTTGGGTGTACCTGCTTAAATAGATTTTACTGAACTATAGAATATGCTCATGCTGGGAAA…
>TCONS_00002733-[scaffold_1]-[+]-[i]-[275]-[1]-novel
AGTCTACACAACTGTGTTTGGTGGCTGAGCCGGTGGTGAGGAGAAGAACATTGATCCGCATGGGACAAGGCAGATCATGTGGCAAATTGCAGTTGCTGGGAACTTTAATTCATTAGTTCCGATAGGGGATATTTGATTTTCTTGCTTTGATTCATCTGATTCTTTTGTGTTCTTTTATTAAATTTTCTTGCTCTAATTTCATCTGATTTGTTTGTTCTTCTTTTTCTTTTTCTCTTTTTGGATGTTTTGGGAAAATTGCAAGAATTAGGGTAGGC
>TCONS_00002742-[scaffold_1]-[+]-[i]-[518]-[1]-novel
GGACTTTGGTCCTATTTGCTGCTGTGAATCTTTTGGCTTTGAATTTTATGCGTTTATAAATGTGTTGCTGAGAAATAAAGTTATTAGTAAATTGTTCTTGCAAGTCTCTGATATTTAAAAGTTCAGAATATCGGTTGTCCTGGTGAATTTGTTATTTTTCAAAACAATAGCTTTAAACTTGCAGGAGGAATATAGAGATGGTCAGTGAACATGCTTATTAGTAAAATGTGTGTCCTATGAGGTGAAGTAGTTGTCTGAGGAAGATTGCAATTAAAGGCATTGTACATTAATTCGATAGTTTGTTTAGTTTTCTTTCTTTTCCCTCATCTAATGATTGCAAATCTGTAGTGTACACATTGTAAATGTGGTTATGTAAGGGTTCAAACGTTGACAGTTTAT…
>TCONS_00002755-[scaffold_1]-[-]-[u]-[408]-[1]-novel
TTTGCTAAAGCTTCTGAGTCTGAGATGCATCCGTTTGTCATGTATATATATTTCTGCCTATTATTTCTTTCTAATTATGCTACATCACATCGCATAACAGATGAAGAATAGTAACACTAATAGACGATGCTTAATAATTGAAGTTTTTATTAATATTATATTTATATTTATACACGTTAACTAAATATTGTTTTTACTGACAAATTAATTACACTGCTGACACAGCCACAAACCTCTCCTCTCTTACTGATTTTGATTTATGCAACCTTTGGTGTGCGTCTCGCGTTTCATGTGGATTCTCATAGAATTTAGAATTTTGAATCTGATTCTTCGTGAGGCATGTTGTGGGATGCCCTTCCCGTTAGAACAAATATGTTAAGCGATTCCGGTTAAAATTTG…
>TCONS_00002761-[scaffold_1]-[-]-[i]-[624]-[1]-novel
GCTTCCGTAGGTATTTAAAGTGCTTGCCTTTCTTATTTTTGCTTGTTTCTTTTCTGACCTCTTCATCAAATCTACCTGCACATGCAACTTTTGGAATGGATCTCTTGCTACTCACTTTCCTTTTATGGCTTCTATCTGATAGGACCTAGTGGTGTTCAGTGCATCCGAATAATTTCAGTTAAAATTGCTTGCAACATTGATTCCTTAGTAATTCCATTTTATTTTTGATGGCTCGTGTTTGTTTTCTGGGTATGTTTTATGTGCCAGAAACTCCATCACAGTTTGATACACGATTAATGCTGCCAATTCTGGCTACAGTGTGTTCTTTTGTATGCTTTATTTCACTTATCTTTTTGTTTAATACATTTTTCTTTTCTCCCCATTATCTCATTCAGTTCT…
>TCONS_00002769-[scaffold_1]-[-]-[i]-[204]-[1]-novel
TAGATTATTAGAATAATTATTCGATGACTCAAATGTATTGGTAGTGTGAGTGTCTGAGAGTTAAGTGCTCTGATATGCAACAGTCATGTGAGTTCCTGCATGGCAAAAATGTTATAGTTTCTCTGACAGCCTTCAGTATTTCAGTTAAATGTATCTGGGTCAACTGTCATTGCTTTATGTGCTTTAGCTTGTTATAGGTGTTCA
>TCONS_00002812-[scaffold_1]-[-]-[u]-[244]-[1]-novel
ATGTTAAGCAATGTTTCTGTAATTTATTATCTCAGCATATTCTGCGAGCTAAAATTATTAACAAAATGGTTAATTTAGTTAAGTTAAATGGAAGCTTTGTGGTGCTTTGTTTTGTTTTAGTTTAGGGTCTCTTCTTACTCATACTCTTCCAGCAGCAGCTTCAGATACTTTTCCTCATGATGTTGCTTTCCCATGTTGCTTGTGTCTTCTAGATTGTCTTTTAGCCTCTCAAAGCCTCCACTTT
>TCONS_00002817-[scaffold_1]-[-]-[i]-[278]-[1]-novel
TCTGAATTTATCTAAACTCATAGCTCTTGATGTACAAGATGATCCTAGGTACTAATAGGATTGATGCAAATATTTGTCCTTACCTTATAGAGTGGATTAAAGCTGTTATTACTTTCAATGCTGGCCGAAGACAAATTTGAATCGGTAATTTGAGGGATACCGTTTTCTGTTGTCTCTACCATCTGTGTTTTGTGGTAGGAAATTATTGCATTGCCTTTGTGATAGTCTTGATTCTGTTGGCAGTCTCTTTTATTAGCATCCTTGTGCTTTAAGGTTCT
>TCONS_00002833-[scaffold_1]-[-]-[i]-[475]-[1]-novel
ATCTTGTGAATATGAAAAGATAACCTTTCAGAGTATAGACTTATAATGAGATTGATGAAGGAAGTATAATTTGAAGTAATACTAATTAACTAAGTAAATTATATATGGCATTCACTAATCACATGGAGGTACTTTCCCTTTAGTTTTGCTTGAGATGAAACAATGTGCATGTTTGAGGATAGTGTGGCTATTCAGATATGTTTAGATTCCTATTTTAGTCTCAACTTCTTGGTTTCATAATTCCTTCTGTTCTGTGGGATATGGTTTATTATCTTCTTCCACCCAGATGTTGATCCTCTTCTCAAGATGTATTAAGAGAATGTAAAATTGTTAATAGATTGTGCCTCCTTATGTGATTATCTGTGGGATGTGGCTGAAGGGATTTTATGCAGATTCTTG…
>TCONS_00002834-[scaffold_1]-[-]-[i]-[307]-[1]-novel
AATTTTGTGCATTTATTATGAATTGCTAGAGATATATATGTGTTATGAATGTTGATGTTATGGACTCTTTGAAAACATTTGCTTGTAAGTAAACTAATTTCATGTATTATGTTACCTTGAGGAAAAAGTTTTTGGTGGTTTGAGTTCATTTTGGGCAAAGCTTGGGATACTTCTTGATTTTATAGGTTTTCTGGGATGTATTATTGGTTAAGAAATTAAAAGAAAGTTGGAAACAAGAGTACGATAAGCAGAAAGAGTGTGAAGGAAAAAATGATTTTGGCTGGGTGTTGGGATATCATTTGTTGAC
>TCONS_00002846-[scaffold_1]-[-]-[x]-[1482]-[8]-novel
AGGCATCATCCTATTCATCAAGTTCTTCTAATTCATCCTCATCATCAATAGGAATTTCTTCAGGATCAAGATCAGGACCTTTATGATCCAAAGTGGCAGGACTCTGGGTTGGCTCTCTTGATTCTAATGCATTTTCAAAAAGATTCGGAAGTTCTAGAAACTGCAAGAAAGACTCTGTTTGTGGATTCTGAGGATTTTCAGCAAAGGCACCAATAGACAGAGATTGAGAGGCATCATAACAGGGAACTGTCCGTACAAACTCGAAAGGTTTGGCTCCTCTTTCTTGTAGCCTGCTTCTGACCCATTGACGACAATCATTCATGTCATGCTGAACACCCCCGAAATTTGCACTTTGCGAGGTCAAAGGGAAGACAGAGTTGAAGGTCCGTGTTATAGCCA…
>TCONS_00002847-[scaffold_1]-[-]-[x]-[1292]-[9]-novel
AGGCATCATCCTATTCATCAAGTTCTTCTAATTCATCCTCATCATCAATAGGAATTTCTTCAGGATCAAGATCAGGACCTTTATGATCCAAAGTGGCAGGACTCTGGGTTGGCTCTCTTGATTCTAATGCATTTTCAAAAAGATTCGGAAGTTCTAGAAACTGCAAGAAAGACTCTGTTTGTGGATTCTGAGGATTTTCAGCAAAGGCACCAATAGACAGAGATTGAGAGGCATCATAACAGGGAACTGTCCGTACAAACTCGAAAGGTTTGGCTCCTCTTTCTTGTAGCCTGCTTCTGACCCATTGACGACAATCATTCATGTCATGCTGAACACCCCCGAAATTTGCACTTTGCGAGGTCAAAGGGAAGACAGAGTTGAAGGTCCGTGTTATAGCCA…
>TCONS_00002866-[scaffold_1]-[-]-[x]-[602]-[1]-novel
ATATGTGGAATCCAAGTCCGAAAATGACCTTAAGACCCTAATAACTTCCTCAGAAGTTAAGCCATTTCTTGGCTTCCCCTTCACCACCACCACCTCATTTGAACTTTTCATTACATACCCACAAAAACCCACTTGTTTTTTCCAGTGTTTCTTCCAGTTCACCTTCAAATTCCCGACTTTTAATCCACCAACTGAACCATTATTGTAACTTGAAGCATGTAATTTACTGTAAGTGAAAGCGAAGCTATAACTAATAGTACTACAGCAAGTACTTGAAGAGTCTATTACTAATAGAGCCATGGAGAAATACTTAATTATCAACCAAGCAATGAACAGAAGCAAGTATTTGTCGTTTTTAAGGGAAAGGTTGAATTTTGCAGGTCAGTAGACAGTAGTTTG…
>TCONS_00002877-[scaffold_1]-[-]-[u]-[1181]-[1]-novel
GTCTTGTCAGTGGTCACTTTCTCGCAGCACAGCGGCAGTCGACCTTCACTCTCGTCTTCGTTGGGTTATATTTAAAGGCATGTCCTTTTTATTTCTTTCGTTCTTGCTTCTCTTGGCTTTCTTTCTTCTCGGTTTGTTTCTTTTTCTTTTGATTCCTGATTCTTAGTTTGCTGTAGAATATTTTGGGTGTGTAAAGTTTGTATATTTGTTAGTTGAGAATCCTGTTATTGTAGCATTTTGGGCTTAAGATATATGGTTGAGTTGATCTCTCCTTTATTCTGTAATGGGTATGCTCTGCACCATTATTCTGTCCATGAGCCATTGACATGATGAAAGAAACTTCTTATGAGGCCAAAGGAGAACTTGTTTTGACGTTGGCTTTAAACTGTTAAGTTGATG…
>TCONS_00002880-[scaffold_1]-[-]-[u]-[977]-[2]-novel
TTCAGTTTCTATCTTTTTTATTTGTTTTTATGTGAAGGCATATTCTCTCTATATATCTAGAGCTATGGTGATTTTTCTCCATTTAGATATAGATTTATGGCTTTTTCCCCTTTTTCTTTTATTTTGTATGTTAAAAGATGCTCTTTTTTTATTTTCTTTTCCCAAGTTTCAGATCTGAGAACCACAGGTTGTAGATCAATCCATTCAAAAAATTGTACTATCAGTTGGTAGAGCCGACGCTGAAGGTAGAGGGTGCTTTTGTAAGTGAATATTCTTGATGGAGTTGTTACGCGTGTTTTGTACACATTGGGTGAAGAATACAAGGCAGTTGCCTAGGCTTTGAAGCTGAATGCAAGGATCTTACAGATCTGATGCATGAACCCTTTTGTGATTCAACAT…
>TCONS_00002881-[scaffold_1]-[-]-[u]-[217]-[1]-novel
TAAGTTTGATATTATCATTTTTAATAAATGTAATATTATTAAATAATATTATTTAGATAAATATAATAATATTATTTTTAAGTAATTGTAACATTATTTTATTTTTATAAATATAATTATATTATATTTAATAAAAAAATGATAAAAAAGGAAGAGAAGGGAGTGAATCCGACCTCCCCCCATGAGTGACAATTCCACCCGACACTTTAAAAATAAG
>TCONS_00002882-[scaffold_1]-[-]-[u]-[1341]-[1]-novel
TTCAGTTTCTATCTTTTTTATTTGTTTTTATGTGAAGGCATATTCTCTCTATATATCTAGAGCTATGGTGATTTTTCTCCATTTAGATATAGATTTATGGCTTTTTCCCCTTTTTCTTTTATTTTGTATGTTAAAAGATGCTCTTTTTTTATTTTCTTTTCCCAAGTTTCAGATCTGAGAACCACAGGTTGTAGATCAATCCATTCAAAAAATTGTACTATCAGTTGGTAGAGCCGACGCTGAAGGTAGAGGGTGCTTTTGTAAGTGAATATTCTTGATGGAGTTGTTACGCGTGTTTTGTACACATTGGGTGAAGGTATATTTCTTTACATGTTTAGCTCATGAGTAAGAGTTTAACTGTCTTCCCAACCGGTTACTGTGATAGATTTTCTGTAAATA…
>TCONS_00002883-[scaffold_1]-[-]-[u]-[2258]-[1]-novel
AAAGCATTATGTTTTACTCGTTGCTTGTTATGTATATGTTATTAGTATTATTATTTTTTTCTCATTCTAATTCTTGGAACATTGAAATTGACAGAAGAGAGTGAGCACACAGAGGCAGTTGTATAATTGTATACATGTTGCTTTTGCGTGCTCACTGCTCTTTCTGTCAGCTTCCAGTACCGGAATCTGACTTGGCCCTCTCCTCCGGTCAGTTTTCCATTAACATCCCCTCAAACTGAAGATGGTGATGAAAAACAAGGTGAATGGTGATGATAACTCATAGTGTATCTATTTCATTTTCGACTTTACTCAGCTTGAATTCTGATTAATTTTATGCATTCTATTATTGTTAGTTAAATGTTTGTTTAGTAGCTTGAAAGCGTGACTTTTGATGACATA…
>TCONS_00002888-[scaffold_1]-[-]-[i]-[242]-[1]-novel
TTCATTTTCTCTCTCAGGGAAAAAAAAATGACAGTTAACTGCAATTTTTCCATATGGGAATCTATTCCTTTACCTAAATTTCAACTCTGAATGTGATGCTTCCATCGGGAATCTCTGGATTTACAGGCTTTAATTTATTTTATTTTATGCTTGTGGTAGTGTGTACATGGACAATCAAGCTTTATTACTTTTGATTATTTTAACAAACCGATGAGTAAATGCATTGACCTTGTTTAATGGGC
>TCONS_00002911-[scaffold_1]-[-]-[i]-[272]-[1]-novel
TTTGAGAGTAGTAGGGGTTATGTTTCTCACATCCATATAATGGATCACAACTTCATAGTTATGTAACTTTGGGTCCAAATTTGTTTCCTAGTTTTGAAATTACCATCTGATGTTTTTGAATTTGTTTGAAATTGAGGTGGGGAGAAAAGGGATAGATAGCTGCATTAAGTCCTCAGAGCATATTTGTTTAAGTGTGGGAACATTTTATGATTGATAACCTAATATTTATAATAAAATGTATAGATTTTGCTCGTTTACAAGATTATTCAATG
>TCONS_00002936-[scaffold_1]-[-]-[i]-[203]-[1]-novel
AAAAAAAAGAAGTCTTTATTATCATTGTTCTCACCCATTTCCAGGATGTAGTCTGTGAAGTTCTGTCCCCTTTTGAAAGGAGATTCTGTTCTTACTTACTTATTTACATCCTTTCAGTCTTCTTGTCATACACTTGTAAATAAAATTCATGATTACTGCATTTTTGTTCATAATGTCATGCACCATGTCTAAAACTATAGGTT
>TCONS_00002963-[scaffold_1]-[-]-[u]-[422]-[1]-novel
TCATTTTGTTCACCTGGTTTCATTTCAATTGGTGCTTTCCAATATTGGTAATTTTTCGTGTCATTCCTTCTTTGTGATCATGCTTCATACATTTTTTTTGAAACCTTGTGGGCCTTTGCTTTGGCAAGCAAGCTTCGTTGGTTGAGGATATTTCCCTGCTGGGTTCTGGGGTCTTTCCTGTTGGTCCTGAGTCTTTGGAGGCGAAGGTTAATGTATTTTATCCGATTGTATTTGGTGGCTCTTTTGTTTCTCTAATTGATGCTGAAGAGTTTTGTGCTGTCTACATCTTCACAGCCCTCAAACGGGTACTTAATTTTAGACTACTTTAATCCCTCTCTTCATGGATAATGCACTTGTATTTATAGACTACAAAGATTTAGGCCTTACAATACAAAATAT…
>TCONS_00002970-[scaffold_1]-[-]-[u]-[714]-[2]-novel
AAAAAAGTAAAAGAAGTTGATACAAGTGGTTATAAATCCTATGTTACTATGTGATAAACCCAATCCTTATTAATGCCAAACGAGAGGAGGGCTTATCAGAAAATGGTAGCGGAGGTCACTGTTAAGAGGAATCACTTGCATAATTTTGTCTATAAAATCAGAATCTAGCTACTTGGGTCTCAAGACAGCTCAGTTCGCTAAGCTTTCCTCTTAGCTGCGGTTCAAAGCTATTTTCCTACTCAACTTTGGAGATATGGGTGAGATGGTGAGTTGGACTGTTGCAGATGCAGTAGATTATAAGGGGTTTCCTGCGGATAGGTCCAAAACTGGCGGTTGGGTTCCTGCTGCTCTTAGCTTAGGTACGGCATATTTGCATCTCTTTTGTTATGCCATCTAGCT…
>TCONS_00002998-[scaffold_1]-[-]-[i]-[316]-[1]-novel
CATCCAGTGTGGACCAGAGTAGACCTTCCTTTCTAAGTCATCAGCATTTAAAGGACCTTATTTCTTCTTGGTTCCATTTGTAGATAATTTCTTTTAATAGCAGTCATTGATCCAGGATAGGTATACTTCAAGAATGGTATTTTAATTGCATTTTATTTTTCATATTTTCTTTTCAAATCAGGATAATAACCAAGAATCGAAGTGAGTAACTGGTGTGATTGTGTTGATTTGGTATCCCTTGGTTTCTACTAATATCAACGTCTGATATTGCTGTTAATGTAATTTAATTTGGTAATGTATTCTGACAGTTTATTCA
>TCONS_00003003-[scaffold_1]-[-]-[i]-[272]-[1]-novel
GATGGAAAAGTTGTGAGTTGAGTTCACACTTATTGTGAAGTGTAACTAGAAACATATGAGGTTCAACCAAATATTTGTGGCAATATAATGTTAGGCATAGTTGTTCTAGTGAATGATAATATAGGTATGTCCAAAAATGAAGCATTTGTTTGGTGATTTGGCAGTTTGAATTGTGTTTTGTATTCGAATCAAAATTCCTTCTGGTTGGCTTCTCTTCAATTCTTGAGGAAACTGTTTACCGGATATAATAAGTTGAAATTGTTTTGAGACAG
>TCONS_00003004-[scaffold_1]-[-]-[u]-[297]-[2]-novel
GGCTTCTCATCACTGGAGTCTTAAGAAAATGAGTGGAGTGAAGCCATTAGGTTTGCTGAATTTGTACTACTTTATAGGGGAGAATTCAGTTGGATATTACTAGGTTCTATAAATTATTTGGCATAAGTGTTTTATTGGAAACTTTTTGATATTAGGACAATCTTTGGTTTACAAACTTTGATGAAATTATTATTAGTTTGTAACTCAATTCGACAATGCTTTTATTTTTTGGGAGATTCTACTTATATGAATTTTATTTTTCTATTTGTAGCTTATTTTTATAAATGAGTGCTCTTC
>TCONS_00003018-[scaffold_1]-[-]-[i]-[964]-[1]-novel
AACTGTTCTCTCCAAAAAGTATAGTACTAGTTAATGTATTGCATGCTTATTTGTGTGGTTAGAACTTCATACTTGATGCTATTAAGGACAAAGCTACATCATTTAGCTTACTTCTTACTTTGCTGGGTCCATTCGGTTTCTCGGTAGCATCCATCCATACTAGTTGTCATCCATTTGTAGAAAGGCTTAGCTTTTGCCTCAATGTCACCACCCAATGTCTTCTTTCAAAGCTAGTAACTTGAGATTGGTCTGGAAGATGCCATTATGTAAATTGCTCACTGGCAATGCCCACTAAGATATATAGTATGTTGTTTTAGGGGCCTAATCATTGCCTGATTTCACACAGTTGTTGCAGTCTGGTTCTGTTTTCATAATGAAGACTGTACTAAGCTAGTTTTT…
>TCONS_00003035-[scaffold_1]-[-]-[i]-[283]-[1]-novel
CCTTACTTTGTAATTGATTTGACATTTCTCCGTCATTTCAGGCCTCTTTAATGCTATAAAAAATCTAATTTTAAAGTGGGTTTTAGGGATTTTGGGGATTACAAAATTACAATCACATCATCAGAGACTTTTGTTTAATCTACAATTTCTTGTTGGTTCATCATGTATGTGTGAGGATAGATTGATCGTGTTCGTTATTCTTCTGTCCAATGCAGCTTATTGATTCTTGTTTGTTTCTGAGCTTAGTAAGTAACTGTATATTTGAATCTGTTTGATTTTTTTT
>TCONS_00003041-[scaffold_1]-[-]-[i]-[251]-[1]-novel
TAAGGCATCTTCTGGGAGACCGGTTTTTTGTTTGCTGTGATCTGGAAGCAGCTCCTGAGAGATGCAAGGTCCCTTAAATATAGCCGTTATTGTTACTGACAGTGAACTCATGCCTAGACACTTCCAAAATTCTGTTTTGTACATGTAAAGAAAATGATTTCTTTAACTATCGTTTAGTTAAAAACAAATGTATCAACCATCAGTATGATGTTTATGCTTGTCTTCTTTGTGCATGCTTGCAGAGGTCTGAC
>TCONS_00003098-[scaffold_1]-[-]-[u]-[352]-[2]-novel
AAAGCACTGCAGCACAGCAATCGCCTACCACCAGCAGCCGACAGCCACACCCCCACTGTCTCACAGCCATTATCTCCACTGATCGTCATGAGCCCAGCACGCAAGTTAGAAAATCATTGCAGCAGGCAACAAGTAGCCATGTGAGTCGTGAGCCCAGCACACGACACAACAACGAACCTAACACAAGCAGGGCCTGCAGCACAACGCACGCATGGACACAGCAGCAACGAACCCACTCGAAGTCTCGAACTCACGTGATCTTTGAGGAATCAAAGCAATGAATGTATGATTTAAGGGAGTGATATTACCTTGCTCATTCAAAATGTGCAAGCAAGTTTGGATCACTCCTTTG
>TCONS_00003143-[scaffold_1]-[-]-[i]-[237]-[1]-novel
TGAATCTTCCAAGTACTATACGTCTCTAATGATACTGTTAAATAATTCTTGCATCTATTCGTGTATTTCATATGCATTGTAATGATATCATGAATATTAAATGTTCAAGGTCACACTACTGTTCTCCGTTGGGTTCACATGTGGTATTTTATTTTTCATATCTTATTGATGTTGATGTCCCACCAATCCTTGTACATATCTCATACAGTTGTTTATAATCTTTTGTTTCTTAGCACC
>TCONS_00003144-[scaffold_1]-[-]-[i]-[235]-[1]-novel
TTTTTACTCATGTATTTGACATTCTGAATAATTGAAGTGCGAAAGGCTATGATGAGTTTATGCTGCTATTGTATTGGTTACGTTTGCATCATATTATTCGTTCTGTTCCCATGAATGGGAATTGTATATCTGGTCATCAGATTTATATATGGTCAAATTAACTTCTTATATGTGAATAAAACTGGTCTGTTTGACTCTTAAATATCTTTCGGAGCCGACTGATTTTAGTTCCTCC
>TCONS_00003145-[scaffold_1]-[-]-[i]-[415]-[1]-novel
GGGGAGAGGTTAGTTCTGGCCTTGGCTGCAAACTCCCTTTTCTGACCATTCAAATTGATATTTTCTTGTTTAAAAAGCGTTCATAAAGGAATGATCATTGCTTCCGCGAACTTTTTTGTCTACCATCTGTACTTATTTTTATTACGTCATAATGCTATATTTCTTGTTTACTCGTTCACCATTTTTCATTTATTAATTTATCTTAATAGTGTTTCAGTATAAGTCTGATATTTCTGGTGGGGTAGCCTTGGATCTTAGTTGCTCTTCACTAGGTCTTTTATTTCACTGATATTTTCTTTGCCGTTCGGTATGTATCTTTTCAGTAGAGCATTTTGGGAAAGTGTACTAAATATTTAATCAGTTCATCATAGTTATTTTTTCTTACAGTATTATGAAGTT…
>TCONS_00003148-[scaffold_1]-[-]-[u]-[298]-[1]-novel
TCCCACTCGCGAATGTCGATGCCCTCATCGACTATGCTTCCTTATAACAAGCAGAAGTGCAAGCCATTGTTGTCCCATCTAACAAAATGGAATCACCCCCGTGATGACCTTAATAGAGCTACCACTCAATGTAGACACTCCTAATGCCCAACCTATGGGCTCGGCCTGGAACTCCCCCCACTTGCTTCACCTGCACTTCGAGTAAGCATACCCAATTAACTTCTTTAAGTCTTGACTCCCTTTGAGCCCAGACGAGGTCTTCCCCAAGACCAGTTGAAAATCAATGCTTCAACTCCCT
>TCONS_00003149-[scaffold_1]-[-]-[u]-[239]-[1]-novel
TGCAACAAATCTCGGCTCGTTTCAAGCACTTTGCTCCCTCACTCTCCCTCTCTCTTTCTTTGAAACAAATAAACATAGAGGCTGGAATTACAGGATAAACTTTCCTCAACATCACGAAGGCTGCAATTACAGGACAATGAGCTTCAACTCCCTAACAGTCAACTCATAAACAGTACAATGTCCTACACGAATTGCCTTAACAAGACGATTACAACAGCTGTCGGAGACAAGGCTATTGC
>TCONS_00003162-[scaffold_1]-[-]-[i]-[234]-[1]-novel
TCATTTTTTTATTTTTTAAAATCTCAAATTGCTTCTTTTGCAGAAGATAAAAATAAACTGATCAACTCACATTTTTCCTTTATTTTTTGAATAAAAATGAGGGTAATTTGAGATTTTGAAAAGTGATGATTTGAAGATAGTTAAGTCTCACAATTTATGTTTTATTCTTTTCTTTTTCTATATTGCAATCTTATTGGACTGATTTTGTTCAAAGTTGTGCAAAAGAAGATTAGG
>TCONS_00003163-[scaffold_1]-[-]-[i]-[385]-[1]-novel
AGGGCCTGAGCCTGAACCTTCGCTGGTGTTTGCGAGGCAACTGTAGTGTTGTGTGTATGACGTTTAGATAATTGAATGGGTTGCGCGTGGGCCCGTGACGCGCTTTGTGTCCGTGTTCGCAGTTTAGTGTTAGCTCCTTTATTGTTCGATTTCTATAATCCACATTGGCGCGGAAAAAGATTTCGATCTGCTCTCTTTGATGGGTCCCTTTTTACCCTTTATCTTTAATTAATGGTTTTCTGCCGCAAGAAATATGTTTTACCGTGGTGAATTATATTTTCTTCTTCAATTGAATTGGTGTTTATGTTAAATTAATGTTGAAGAAAGATAGTTGCCCTTTTCAGTAATAGCATGAATTTGGATCACCTTTAGTCATTAGTCGCTG
>TCONS_00003167-[scaffold_1]-[-]-[x]-[446]-[1]-novel
GTTGCCAAACTGCTTTCTTTCTGGGTGGCATTACTTAGTGTTGCAACCAGCTAATGTGATGCTTGTAAATTCATAATTATTGGTTTTCTAGTCTTTCGTACAAATTCATTATCATCTGTTGTGAGTTATGTGTAAAACCTCCCATTAATATTCTGGGTTCAGTTCAGCATTCCTAATGACTTGAAGAGTACATACCCCACCACGGCGAATAGATTTTATCTGACGCTGTTTAAATAAATATGAATGAATTAGGCGAGAAATCCGTCCAAGACTGAACAATCATTCTAATGGTGTTTATTTATCCTAATTTTTTTTTTTATAATTTTATACTTTTGCACCCTCTTTGAATTTGGTTCATTCTTTTTCTCTGTGGGAATAAAATCCTATACTCAAAAGTCC…
>TCONS_00003178-[scaffold_1]-[-]-[u]-[780]-[3]-novel
ATGAGGTTTATCTCATATTTTGGTCTTTCATTTGTGCATCTCTGTTGGAGTGAGGTGAATATGTTTGAATTGCTTGTGGATCGTTTTTAAATAGATTGAAATTTTGAGTGTTGTGGATTTATGAGTACATCTTCGTGTTTTTGAGAAGTGTTGCAGAACGCTATTCAAGGGGCTTCTAGTAAATGATTTAGCTTCTCAATGCCTTGCTTTAGAGTGTAATTTGGTCAGTCATTTTACCAAATTGTTGTTGCAGCTTGCCAGTAGAGAATTGTTTGTGGACATCTGCGAATAAAGAGTTTTGTTGGTGTTTTGCGGTTTGCTTGTTATCTTATTTGTTTAATTTGTTGATGAGCTTACATCCTGCAGGTTTGTGTTGGAATCTTGTTTGTTTGATTTCAA…
>TCONS_00003179-[scaffold_1]-[-]-[u]-[1003]-[2]-novel
ATGAGGTTTATCTCATATTTTGGTCTTTCATTTGTGCATCTCTGTTGGAGTGAGGTGAATATGTTTGAATTGCTTGTGGATCGTTTTTAAATAGATTGAAATTTTGAGTGTTGTGGATTTATGAGTACATCTTCGTGTTTTTGAGAAGTGTTGCAGAACGCTATTCAAGGGGCTTCTAGTAAATGATTTAGCTTCTCAATGCCTTGCTTTAGAGTGTAATTTGGTCAGTCATTTTACCAAATTGTTGTTGCAGCTTGCCAGTAGAGAATTGTTTGTGGACATCTGCGAATAAAGAGTTTTGTTGGTGTTTTGCGGTTTGCTTGTTATCTTATTTGTTTAATTTGTTGATGAGCTTACATCCTGCAGGTTTGTGTTGGAATCTTGTTTGTTTGATTTCAA…
>TCONS_00003180-[scaffold_1]-[-]-[u]-[1796]-[3]-novel
GGCAATTTGTTGGTTTGTGTAGCGCTCATTGGTAATTGATCTATTGCTCATTATTATGAAGCTTTATATATTCATATAATTGGAATTTCATGGTTCCATTTAATTTATTGGTGACAAGGTGTCATTGTAGGCTGAGATTGTGGATTGGAGTTGTTTTGCCTTCAATTTTCTTTTCTCTTCATTCAATTCTTGGTTACAGAATCTTGAATTCCTGTGCGGAGAGTGGAGGTTTGAGATACCGTACAAATGGTCGTCGTGCATTTAGAGGAGTATTGGGGCTCTAAGTTTCATGGATTAATAAACTTGGAACTGTCAAGTAATCTGGAGGTTTCTGGCTTGTTATTTGCTCCTTTTTTTTTTGCATGTACAACCGTGCAAATAGTGGTCATGGATTTAGAG…
>TCONS_00003188-[scaffold_1]-[-]-[u]-[264]-[1]-novel
TATTTATGTCTTTAAATTGTGCTTATGGCTTTTGTTTAATGTGGGTTTAATAAATGTGCTTCTGTTTGTGTAGTGTGGAGAGTGTTTTGAATGCTAGTTGTTCTTACCATGCAGGTTTTGAGTTGTAGATCAAAGACAGCATTGTCTCTGGGTGGTGACCTTGTTTATGGGTAGTTTTTAGATGGAGATGATTGTTTTTACAAGGTAATATGAATACGTGATCGCACAACTCGTTGGCTATTCACAACAGGGTTTTGACTCATT
>TCONS_00003202-[scaffold_1]-[-]-[i]-[668]-[1]-novel
AGCTTTTACTAGCGGATCTTGGTTATTTGTTATTGATTATTTCTTGGAATAAACTCTAGATTTGAGTTTAATAATACTTTCAGTTTTCAAAGCTCTGTGTGAGTTTTTAAGTTTAGTTAATTTTCAGCATTCTACAAAATCAACAAGTCTTAACCCCTAGGCTCACGGTATTCTGTCGAATCAGTGTAAATTTAGACCGTTCTTTTATTCTGGTATTCTCAAGAATCAATGGAATGTTAGAACATTAAACTTCCGTTGCATCAGTTATGTGAGGAATGAAGTAAAAATTGTTAAAATAAAAGAAGGGTATTTTAGATAATTTAATCTCAATAGAGGCAATTTGCCTCTACTGAGATTTGGTAGAAACTCAAATATTTTAGGAGTAGAGGTTGTTGAGTA…
>TCONS_00003209-[scaffold_1]-[-]-[i]-[465]-[1]-novel
TTTTGTTAAAATGAGGATGTCCTCATAAAGAAGGGGCTAAATATATACATGCACACATATATACATACATACAAATCTGATTCATGAAGGGATAGTAGTAAGCAGTAAATTTGAAGGTCATGTGCAGGAATTTGTTTTACTTGGGGTTGATTTTGTTGGGATTTTCAAACTATTCACTAACCCCACCTACAATTCAGTATTACATATACAGTAAAACACGCGGACTCTGTTTGTATGTACATATGACGGTTAATTTTTTTATAGCTGATGCCTTTCATCTGAACTAATAGGTTTTGGAATAGCTGTGCGATACTGCACAACTCAGACTAAGTTGTAATGCTGCTATTCCTGAAAGGATATTATTTTGGTAGCAGTCAATTGTGTGAGTTCTCAATGTGG…
>TCONS_00003224-[scaffold_1]-[-]-[u]-[457]-[1]-novel
AAAAAAATTCTCATTGAAAGTTCCCATGAACTGAAAAATGAGTGAGATTTATCACTTATCTGCTGTAAACCCTAACCCAATGAAAGACTTTTGTTTTTATAAACATGAGGTGAGGCAAAGTGATAACTTGATTGTGAAAGAGATTCAGCCACCAAAGAATCCCATATTTCCCACCCCCCCAAAAAAAAAAAAATTCAATTATTTAAATTATTTCTCGGATATCATCATATTCATATCACCATAAAAATCGAACGGCATTGTGATCCATTGAATTCCAATCTCTTTGCATTCAATTTCTTCCATACATTTGTAAGAAAGTTGTAACTTCCTGCAGATTGTGATATGATAACTTCCTAAGTGTCTTTTCTACGTAGGTGGCTGCTCAGTCATCACCCACCA…
>TCONS_00003240-[scaffold_1]-[-]-[u]-[693]-[1]-novel
GTCTTCAACGTTCTTCTCTCATACTAACATGACTCTCAATTTGATTTTTCAATGAATAAGTGTTAGCTACCCTATAAATCGAGCTTGGTTTAGTATTAAAGTTGGGCAATTATAAATTAAAAAATACGGTACTAAAGTATTTTGTAAATATAGTTGTTGAGTCTTGAAGCTAAATTAATTTAAATCCTACCAATCATGGCCTTGCCAATAATGCAATGAAATTGAAAAGGTCAATGATTGAACAGTACTGTTTTTTAGCTTATTTATTTTTCATGTGGTACCTTAAATCTAACTGGGAAATGAGGCTGATGCATTATATGTGGTGCTGTACTATAAAAAATTTATGCATTAATTTCTTGGCGTGGTATGCTTTGGTGGTGACCTAAAGCTAGTATTATA…
>TCONS_00003242-[scaffold_1]-[-]-[u]-[333]-[1]-novel
AAGAAGAAGGTATGTTCCTTCTTTCCTACTGCCTTTTGCTTGGGTAGCTTCAAGCAACTCCGTCTTCGTCATGACATTGCTATGAAGATTAAAGAAATCAATGAAAGGTTTGATGATATTGCCACACAAAAAGATAGGTTTAAAATTGTTGAGAATGTAACTGTGCTAAGAAATCAGAGCGAGTGCGAACCACCTCCTTGATTGATGAGGGAGAGGTTTGTGGTAGAGTTGATTAGAAAAATGAGCTCTTAAGTAAGTTGTTGTGTGAAAGTAGTGAACAGCAAAGAGGCCTTCCTGTCATCCACTTGTTGGGTTAGGGGGCATAGGTAAAAC
>TCONS_00003254-[scaffold_1]-[-]-[i]-[227]-[1]-novel
CTCCACTCTTTTTCAATCCTCAATTTATATTGTAATGTTTATATGATATGTTCATTTCAACTGATTTGCATGTTCAGTAATCCGTTTGGGTATGTATTTATTTGGTCCATTGTTTCGTTAATTATTCTTGATAGGTTCAACTGTTCATCTTGTGTCATTTAATTATTCATGGATCAAGTGGATTATTGAAATGTCTCTTTAAATTATCTTACTTTTGAATATAACGT
>TCONS_00003278-[scaffold_1]-[-]-[u]-[976]-[1]-novel
GTAGATTCTGAACCCTTGAGAGCATCAGTGTCAAATTTGTAATTCCAACATTTTTATGTGAATATTTATACATTCTTTTATATGTTACACATTATGAGATTGCTACTAGTTTCAGTTATCCATTATGTTAAATATGTGATGTATAACAAACACCCCATGCCCACAACACATTCGGGGAAAAAGAAAAAAGAGGACCAGGAAAATATTTTCCTTCAATGTGCAGCAAAATTGCATAGATAACATTGAACAAATATAAAGTTTTCTTTCATGCTTATTCTTATTGATTTTGAGTCTTTGACCATATCTTAGATGAGGTATAAACCAAAAGAAGCATACCTCTACCCTAGCACACCGTCTCTTCCTTCACAAGAATAATTTCTCTAGAATAAGCTCATGCAA…
>TCONS_00003284-[scaffold_1]-[-]-[i]-[280]-[1]-novel
TCTCATACATTGATTTATGGATATTTTTCCAACATATCTAGATGAGTACGGGACAAAATATTCCATTCTTGGAGAGTTATGTTATGGGTACGATAGCATTTTTTTCATTTTCTGCTATTTCACACACAAATATCTAGCATATCTAACACTGAATATCGAGTTTGGGATAGAATGAGTTCACCAAAATGTGACATCATTGGATGTAACTTGGAATTCATGAGAACAAATGTCTATATTATAATAGCTCTATATGGGCAGAGGTTTTGGAGCTGTTGTGTAC
>TCONS_00003363-[scaffold_1]-[-]-[i]-[202]-[1]-novel
GCTTGCTGTTGCAGCCTTTCAGAGTGAATAATTTAAGGTTTTTGAAGTTGCATATATTCATAATTTAATGCCATCTTGTACTGGTCTAAATGGTTGACTTCCATTCCTGAGATTAGCGACTGCATGGAATTCTTAGTGTTTAATAATTAGATTATTGAGTCAGTATTAGAGAATTACACATTTATTATATTCAATGATGACC
>TCONS_00003374-[scaffold_1]-[-]-[x]-[525]-[1]-novel
TTTCAAAGACACCTTTAGAGTCTTCCAAAAACACTGGCCTGAGTGTCTTTGCAAATTCTAAGCTAAGCTTGAGCATCTCTAATCGCTGATGCAGGTTGTCGGGAAGCCTGGACCAACGGTGAAGAAGATTTCTGGTCTTACTATTCTAGACAACAATGCTGTGAATCTGGTATCAATTTTGCTAACAAGTTTGCTGACTTCTATTGCCTGCAAGTACATTTTTTGAAGCCATAACCGGAACTGAAGTAGCCGGAATATGGGACCGAACCAAAACAGCTCAGATTTTGCGTTGCTGTAATAAACTGTAAATCTGTGCATTTTTACGTATGAATCTAAAATCATTGGATCTGACCTAATAAAATACGTGTCCGTTTGGCTTTTTCAGAAGATCAATAAGAA…
>TCONS_00003375-[scaffold_1]-[-]-[u]-[318]-[2]-novel
CATCACACCATCATGTCATGCTCTTTATATATGGAGAGAATATTATCTTTTGCTTAATTATCTGCTTAATCCTTGTAATTTTAGGGGACAGAGAGACAGAGAGAGATCATACCCACAATCATAATGTACGCACCACCACCACCATCGGGTTATCAAGAAATGACATACCCATCCACATACTATGATCACGTTCGCAGGCGCCATGAAGAAAGAGGCTGCCTTTACGCTTGTGTGTTCGCGTTGTGCTGCTGTTTCTGCTGCTTTGAGACCTGCGAGTGTTGCTTGGAAATGCTGTGCTGTTGCTGCCCTTGAATCCAA
>TCONS_00003384-[scaffold_1]-[-]-[i]-[243]-[1]-novel
ATTAAAAAAAAAAAGAAGGATCTAGGAGGAGACTGTTGTCTATAGATCTTGATTTTTAGGATGATGTAACAGTAACACATAATGATAATGAACATTTGCTTGATCAATGCATGCCATATCTATGTAGCGGGCAGACTCAATCCGGGCCAATTTTAGACTTTAAAATGTGTTGTTCGGGTCGATTTGATCTATGGATGCCCGTATGTTATTTCGTTTTCCCTGGGTGTGGGTAGTGGGTCATGG
>TCONS_00003389-[scaffold_1]-[-]-[i]-[482]-[1]-novel
ATGCATTGATGTAATTAATAGTCAAAATGCCGCATTCGTGTATGGGAAATATTGCACTTGAATTAATAGGGAATTTCAGCGTTTTAAAGATGCAATTTGATGGAGATAGGATAATGTATTTGTGGCAATAATCGTGATATGATTTACAGTTTTTTAGTAGAAACTAGGGTCTTTGTAATGTGCTTTTTTGAAATTGATGCACCTGCTGTGGCATAAGTAGGTAGATAGGGTGGGCGTTGGGGTTTTGATTAATGGTAATGGAGTTGTCTGCGTTGTGAGCTTGTGGTTATGGCAGTGAAGATGAGGGTAGGATGTCGGTGCCATACTGCCATGGCAGTGGTTTCCCAAGGTGCTCGTGTGATGGCTTAGATGGTTGTCATTGCTGTGTGATTACAGGAG…
>TCONS_00003393-[scaffold_1]-[-]-[i]-[206]-[1]-novel
CAATTAATTGATGACAAAGATTTTTAGCATGCCATATTTGCTATAAAAGATTGCCTCCTACAGGCATGTCCATTCACATGACTTTTATTCAGGCAACTGCTGTTTCAGATGCCCTTCTTGTGTCAGAATATGGTTTTTGTTTCTTTGTTCATGCTCATTTATGGTAGTTTGAAGATATGGTGTATATTTTTAGGACTATTTATGTA
>TCONS_00003395-[scaffold_1]-[-]-[u]-[904]-[1]-novel
TATTATTTTTTTTTATTAAGAGGTAGTAATCTAAACTTTAGGCCTCAGTTTTTTCATTTTCGAGTGTATGATGGATAGGTATTGGATGTCATATGAATGATGTAGCTAAATGCTTTTTGGTTGTCTCTATTTTGGAAAATGTAGTGTCATTTATTATGAAATAGTTATTTTATATTTTGAAACTGCCTAATTAATATATTCATCACTTTATAATTTTATGGAACAAAGAGTTACACCAAGGAGAGATAGATTTGGTTAGACGCGAGTGGGCTATGTGCACATGGAAACTTGCAGTTACATTGTTACCTGATTGATAAATTTAAAATTAGTCTATAAAATTAATAGAGATATTCCTACTCTTTCAAATGCAATGGTAATTAGTAATCTAGTGATTTATTA…
>TCONS_00003396-[scaffold_1]-[-]-[u]-[293]-[1]-novel
GTGCAGTTTAGCTGCTGTTTATGTAGAAAAACGGCACCTGGAAGTTTGTAGGTGACATTTTACTACTGTTTATAAAGAAAAACAATACTTGAAAGTTTTCTAGTGCTGTTTAGCTGTTGTTATATGGCAAAAACAACACCTTGAACTTTTCAAGGGTTGTTCTGCTACTGTTTTTGTAATTGAAACTACACTTGAAAATTTTAGATGCTGTTTTGCTGTAATTTTGCTGCTAAAAGTGCACCTGAAAAGTTCCAGGTGCTGTTTTGAATCTTCTTTAGTTCTTTTTTCTTATG
>TCONS_00003398-[scaffold_1]-[-]-[u]-[351]-[1]-novel
CTTTATCATAGCCAGATTCACCACATCATTTTAAGCTACTTGATCTTGCTCAACTTATTATTAGAGATTGTTGGTGCATATTCCTGAGGTAGCACTTTCGAATTAATTCCCTTTTCCTACTTCTCAGCGATTTTCAAATTTAGAATTATAGTTTATCTTGGACATTTACTAGGAGAATGGTGATTATTACAGGAAAAGTGACAAGAATGGACAAGCAGTAAAAAATATTGGGGACGTCTGATTGGTACATTTTCTTTTTCTTGGGAATTTTGATGTTATGACAAGATCTCTGCATGTTATGTTTTAAGAACTACTTGCTTTTTATTTTTAACTATTAAAGCTGTTATGGCC
>TCONS_00003418-[scaffold_1]-[-]-[i]-[320]-[1]-novel
GCTTACCGTTCTTATTTCTTTCCTCAATATGTGCATTAACATGTTGGACAGGGTGGCTATCCACTAGTTAATTGTGTGGAGCCAATTTTATCTATGCATTATTGCTTTCTAGCTTATTTGATTATCTTCAAAGAATTATTGTTTATCCCTGGGATTTTATTGGAAAAGAACTCCCAAGTTTCTCATGGCCTTTAACTGTGAAGGCAAAGTTGACAAGTTTCTATTATTTTTGTGATTTATTTTACCTTTTTACCACGAGACTTTTTACTTATTAGAAATGTTTCAGATGAAATACAGCATTAGCGTGTTTATATAATGGC
>TCONS_00003426-[scaffold_1]-[-]-[u]-[348]-[1]-novel
ATTCTTTCTACGCGTTCAGATCCGTTCTTGTTTCTGTTTCCATCTCTGTTCGTTTTTGTTTCTAAATTTACGTTACTTTTCGTGCTTTAGTTTTGGAAATTTATTTGCTTTTTGACATTTGATTTTGATTTCTTGTAACGCTTTTTATTTATTTACTGTTAAATTCGCACAATGTATGAACATTAGCCTGTGAAATAGTATTAGCAATGCTGCATCATGTAGCTTTTGAATCTGTTTTGTCGAGTTTTGAATATGTAAATTGGGGATTTTTTTTGTTTCTTTTTTATGTTTCGATGGGATTCTAAAACGGGATTGGAGTTTTTTTCTTTTTCAATTTTTAATTTAGTT
>TCONS_00003430-[scaffold_1]-[-]-[i]-[291]-[1]-novel
ATTGCTGTTACATTGATCAATTTTAGAGTAAAGTTTTAATTTTTATTATCGGAATAAATAGAAATGTATTAGAAAGTGGTAGGAGGGGCAAGTTTGTAGTTTGACGAGGGAACTGAAAGTCTTGTCGAGTGACCGTAGAAGGAAATAAGAAGTGGAAATGGCAAATCCCAAATCCCAATTCAGTGGTTTTAATTCAAGCGTTATTCGTACATGTACTGGAACTCTTAAGTGATTGTGGTATTGATGAACGAGGGAGTATGATAACATTGCATTGTGAATTTGATGCTGTTC
>TCONS_00003441-[scaffold_1]-[-]-[i]-[531]-[1]-novel
CTAATTTCGATAATGTTAATCAATTTATAAATCACAAATCCCTATGAAAACCAATTGATTAGCTGCTTCTAGCGTCTACATTCAGAGCTGTTCTTGAAGTAAAAGCTGAAAAACCAAACTTAGCCCGGGGTAATAAAAGAAGTCCATTGGAATTTGGAGGGCATAATCGTCTTGAAAATTATTATTATTATTTTTTAATATGGTTTTAGCTGTTGACGAACTTGCAAGCCAAGAAAAGATTCCCGTCAGTCATATAATTGTTGCACGCATCTCCAGGAGTTTAACGATTCTGACACATTGTTTTTGGATTCTTTTCAACTGTTCATCAAATTCTTCTGCATGTGCGGTGTGAGTTGTGACCCTCAAATAAAAGGAACTGGCGCTGGCCTAACCAGAATA…
>TCONS_00003455-[scaffold_1]-[-]-[u]-[833]-[1]-novel
GCCTCATTGCTCTGAAGGCTAGCGAGTGTGTTCCTGGCGTTGAGCTCAGCCTCAGTCCTCTCCTCACTCAACCACTCTTTATTCAATCTCAGTGAATTGACGATGATAATCAATTGAAGTCGTTGATTACAGTCAGCTTAAGAGGAAGAGGAGAAATTCATACTCACACCAGACGCAACTCCTCTGCCCCGCCCAGCATTAGCCGATTTTGTTTCAAAATTCAAATTCTTATATATATCAACGTAAATTGATTTGCTCTGACCAAAATACCCCCAGACGCTGTACTTTCCTATTTAAAAAGCAAAGCTGGGCGCCTCTGTTATCTATCATCCTTCGATCACCGTCATTTTCTCGGTCAATTTTCAAATGAACCCTGGCTGATTTGGTACTTATTTTCAG…
>TCONS_00003459-[scaffold_1]-[-]-[u]-[645]-[1]-novel
CAATTACCATCCTAAGTCACGTAACTGAACAAACAAAGCGGCCTTCCGATCACTCTTCATTTCCAAATGAAAACCTTAATTTTTGTAAACTCAATTGGCAATTACACAAATCCATTGATTATTTCATCTCCGAATTTTCTCACTCATTTTCGATTATTTTCTCGAAAAAATAAAACACTCCTTCCCTTTTCCCGCTCGAAATGTTTTTACGATCCCAAAACTCTAGATTTATCTCCCATCAAAGCTGTTGCATCGCCCGAGTCCATGAGTTAGGGTGGGTTGGAGGATTTGAGACTCAGTGACACGGGTGAGTCAACTCCGTTGCGTGATTTTTTAATTTCCATTGGAATAGATGATAGAAAGTATGTCTTTATGTTTATTTTAGGGCTTCTATGTGCC…
>TCONS_00003460-[scaffold_1]-[-]-[u]-[244]-[1]-novel
ATTTTTTGCTGTTTCTGGATAAATTTATTACTGCTTTTGGGTTAAAGTTTCTGTTGTTTTACAGGATCCAAAACTTGTGATATTTGACATTTCTTTTTGTGCTAAATCTTCATGTACAGGTTCTTGTAAACTCGAAAATGGCTGAAAATGTAGATGAGGGTAATGAGAATGATTTCAAGGAGAATGATAATGTGAGCCAGGAAAATGAAAATTTAAGAAGAAATCGGCCTTTCATTGAGTATTT
>TCONS_00003461-[scaffold_1]-[-]-[x]-[398]-[1]-novel
CCGGAAAAGGAAAGCAGCCGCAGCCAATATTGATGATCATGAGGATTCAGCAGGATGTAGTTACATTGGCAAAGTTTGCATGGTTGATATAATTACCTTCTTGTGTAAAGAAGAGAATTTATTGAACCCGGAATATGCCCTTCAGGCCCCTGTTTCTGTTCTTTTGCCAAGGATTCTGGGATTGTCAGGCATTTGAAACCAAGTGCGAGGTTTGTAATTTATAACACTTGTTTTGCAAAAGCTTTTGTTCCTTTTCCATAATATCTTGTGTTTCCTGCCCGTAAATCTGATCATTTGCTGCATGATTGATTTTCAGCTTATTGGAGGCCGTAGACTTGTTACTGGGAGGCGTACAGAACCTTGTGATTCTTCCCGCAGGAATAAAGTTACAGCCGAAA
>TCONS_00003489-[scaffold_1]-[-]-[u]-[240]-[1]-novel
TGGCCGGAGATTCCAACAGATCGAGAAAAAATTATGCTAGGTACGCCATGACCAGTAAAGAGGTACTCCTCAACACCCCAGCAGCCAAACGAGCAAGGGTCAGGCAAGTGCCAATCATGTGGACGGATGAGGATGAGGAAGGAATTCTATACCCCCACGAGGATGCTTTAGTCATCAAGGCTACTGTCGCTAGCAAGAAGTTTGACCGGATACTGATTGATACAGGGAGCTCAGTTGATG
>TCONS_00003501-[scaffold_1]-[-]-[i]-[221]-[1]-novel
AAGACATTTAGTTTGTAGTTGGTTGAAGGCCATATTGTTGTTAATCGTAATTTGATGGCAATCCAAATATCCAATCCTCTCCTCACTCATGTGAGCAGGGTTTGAACCCATACCTCTAGTATTACTCCTAGAGGTTTTTCAGAAGGTAGGAGGTGGGCAAAGCCCAAATATAATTCTTAACCAGCTCGGAGTTGAACTCGGTGTCTAGCCAAACAAAGAGG
>TCONS_00003502-[scaffold_1]-[-]-[i]-[248]-[1]-novel
TTTATTTTGTTCCTATGACATGAAGTTGCACTGGCATTTGTGTCCCATTTTGTGTCCTTGTGTGGTTGACCTTTTCTTACCGTTGTTTCTGTCTGCATATGTTTTACTATTCATAATCCAATAACTAAAATTTAATTAAGCTTCAAAAGGTTTTGATTTTGCTCTCTGTCTTCAATGAGGAAAGTAGGGTGATTGTTTCCATGCTAAGAGCAAAAATATTTTAGGCTTCAGCATATTTTTAAAGCTAG
>TCONS_00003511-[scaffold_1]-[-]-[i]-[481]-[1]-novel
AGGTTTCTCATCTCTGAATTGCTACCCTGAGAAGAAATAGTAGCAGCTGTTTCCATCAAGATGCATTGCTTCATTTTCTATGATGGATTTAGGAACTTCACAGCAGTTGTGATGGGAAGTAGGTGATCCTGTTCTCAATTTTGGCTAAACCTTCGTAGCTAAGGCTACCCTATTGTACTGGTCATTTCAAAGTAGTATGCCTGTCTTGTGGCAATTCATGCAGAATGCAGGTGTTGCTCCCCTCAGCTTCATTTTTATATTGCATAGAGCCGTAGGTGGAGTAGCAGGAGCTACCTTTTTTCTTTTTACAAGGCTAGATAATTGATTTGATAGCATTCTCAATTAACCATACCCAATGGATACAAACGCTGGACTAAAAGCCTATGTAAAGTGAGCAAT…
>TCONS_00003535-[scaffold_1]-[-]-[i]-[827]-[1]-novel
ATTTCTTCAATTTTTTTAGAATGGAAATTGGTAATTGGAGTATGAACTTCATTGAATCCTGTCTGCAATATTCATTTAAAGATCGGTGCTTTCGTTTGGCAAGTCTTGATTTTCCATGTGTATAGTGATTTTTTCTGGATTCTGATCAGCTATTCATTTGTTCTTATTTCTCTTGCTCAATTTTGGCTGCTTTGCGTTCGAGTGTTTCTAGTTTAATTGTACTTTCTTATTACACAAATTTTGTTATCTAGCAATTAAAGTATTTTAAAGTTTTTTGGGTGGACTAATATTGAAATTGATAGTGGATTTAAGTTCATCTACTCTTTAATTTTGAAATCTTGTAAATTTTAGCATTTTCAATGTGAGAAGTGATGCAGGCTTACCAATGATCTTTTATGA…
>TCONS_00003539-[scaffold_1]-[-]-[i]-[1144]-[1]-novel
GGTTTGATTGGGGTGCCCACATTTTTTGTTCTTTTCTCTTTCTTTTTTTCATTTGTAATTGTCAATAAGGTTGACTTTGATTGCTTTAGAGATAGTAATTTGGAATTCTGTGTTTTGGAGTGTGGTCGATTCCAAAACTGAGGGATTTCTGTTAATATGTTGTAAATTGTTTTGTAATCCATGTTTCATGGGTGAAGAGTTGGTACAGAGTGTTGCTGGAGATCTCTTGAGCTCTCGGGTCATTGTTTTATGTGGGTTATTATTCTTCTCTTTATTTGATTGTATCTTAAGCTGTAGAAGATTTTATTGATGGCAAAGCGTGATCAGCACACTCCAACAACCTCTCTCCACGCATTTGTTGAGCAATTATGTGCTTGGTTGGGTCGGAATATGTGATTG…
>TCONS_00003540-[scaffold_1]-[-]-[i]-[207]-[1]-novel
TCTTTTGGGTAATCCTTGTTATACTGAGGTTTCAGTGCAATATATTGGAAAATTTGGTGTGGTTGAATTCTGACGGGCATGTCTTTACTAAGTTGACAATTCGTCATGAAGGATTATAAATGCTGGTGGACGGTGGCACTATGTCTTTCAGATCGCCGTGGTTCATTGTGTAATGGAACATGATTACATCTCCTGCGGTAACCGATA
>TCONS_00003541-[scaffold_1]-[-]-[i]-[1080]-[1]-novel
AAATTATTATCTTCGTTTCTGCTCACTGTTTAATTTTATCTAACTTACAATCGCGAAGGTTAATTTTCTAATTTTGTATCTCAAAGTTCTGATGATTATCGGAAAGAATGTGATCTAGATTTATAGATCTGATTCGCAGGCGCTGCGTTTTAAGTTTTTTATTTCGGGAATAATTACTGTTTCTGATTTACTATTTCACTTATGATTGGTTAAGATTATGAAAATAGCTACATATATCATTTATGTGCCAAAATTGTCGTTATGAAATTTGCAGCAATTTTTATGATCTTTCAGGTATTAGGAAGCCTTCTCTAAGCCCTTTTTTTTTTACCTTCCTAAATCCAGCCTTCTTGTTATACAAGGTTAGAAGGTTTGTGCTGCAAGCCAAACTTTTTAGGG…
>TCONS_00003548-[scaffold_1]-[-]-[i]-[247]-[1]-novel
AACAAAAACAGAAAAAGCGGCTATTATACAGATTATTCGTGAATCATGTAACCGATGCCACTTAATATTAAACTAACTAATTTTCAGATGTTATGAATTACAAAAGATTCTATTTGCAGTCCCTATGCTATTATTCACTGTAATATCTCCATACTGTAGAATCATTTTACCTATTGGCAAGGTTTTCTGTGAGGATATTAGTGGTCTATACACTACCGGCATTTCAACTCCTGTTCTTCTTTCAGAA
>TCONS_00003564-[scaffold_1]-[-]-[i]-[268]-[1]-novel
ACCTCTAAAGAAAACTGATTATTTGATATCAAACATTTTTTTGAATCATAGGAAGCCATGCTGATGATGCTCAAGACTGTATAATTGGTTTATTTTTATGGTTTAATTGGTGAAAGAAGTACGGCTTATGCAATTAACCCACACCTATAATACTCTTGAGGATATTTGCTCATATTAAGTTTACATTGTTGGATGTTTGAAGTAAATTCTGACTATGTTTTTTCTCACGTGTTATTACATTTCTTGAAATTCTATTGACTCTTTGCCG
>TCONS_00003571-[scaffold_1]-[-]-[i]-[214]-[1]-novel
AACTTTTGTTTTGCTTTTAACTTGTGCATCGTGTCAACTCAAAAACAATCATGCCTTTCTTAAAGAGAGGGGGTGTAAGATTGACTTATACTTTAAAATATCAGCTAGCGGCTTTTCAAAATTACACCTTTAACTTTGTACTAACTCTGTTGGATATACGGATACCAATATGAGATTCACAAATCATTTTCTTTTCCTTATTTTTTTCTTCGCT
>TCONS_00003572-[scaffold_1]-[-]-[i]-[202]-[1]-novel
AGAAGTCCAACAAATGTTGGGCTATTAGCCTTTTTGGATAGTGCTCAAACTCAATTGGTTTTATTTTATTAGTAATTAGCTTTTTGTTCCTTAAGTCCTTAGGGAATTGAGAAATAATGACATACCGTATCTAAAAAACATATTATGAAAAGAATGGCACTTGCAATGCGTTTGGAGCACTGAGCTCAGAGAAGGATTCATG
>TCONS_00003584-[scaffold_1]-[-]-[u]-[755]-[1]-novel
AATAGATGCCCAAATTTAGTTAAATTGTGAATGGGTTCAAATATGCATGCAAATGAGTAACATTTTTGCTTTCACTTTTTATTGTCTGAAAATAAGCTACCAAGATATTTGCTTTTATTAACTAGGACGAAAGGTGGCAACTAAGATTTTGCTTTGATTGTTCAAAATAATAACAAAGAAAAATGATAGACTGACAGAATATATATGTTAATTTTGCCAAACTAAGGTGACAAAACTATAAATTTTTCATGCAGATGGCATAATTTTATGTGATGACCCTTATTTGATCTAAATTTCTTTTCCACCCTGTGTTTAAGTTCTCCCAATTTATAACATAGTTTTACCCCTGAATAGAAACGTCTGAAACTAGTAATTTTACATTTATATCTTTTAACGAAT…
>TCONS_00003593-[scaffold_1]-[-]-[i]-[448]-[1]-novel
CTTCTATGGGCTTTCAGAGGATATTTTTCTACAGTTAATATTATTTTTTGCATCCTTGTGTGTGTTCCTGTCAGTTAATATTACATTTTCTTAGATTTCTAGAAGAAGGAAAAAGTTGTGTCTATTTACTAGGGGGATAATGTATCCTGGGGGTTTCAATTTTGTGCTTGTAAATACAATGCAGTCGTGTCTACTGTTTGTGATTTATTAAAATGTTCTAGTTTTATTACCTATAACAATGCTTCAGGGAATATGGCCTGCTTGACGGAAGTAATCCGTCAAAACATGGATTCTGGAAATGGTTGGTTTTATACCTTGCAGTGTGAAGATTGAGTCTAAGTGGTGTTATCATTGAAATATGTTTGGATGTAGCTTCAAAAGGAATGCACCAGAAAATTT…
>TCONS_00003609-[scaffold_1]-[-]-[i]-[288]-[1]-novel
TTAAATGTGTTGTGGAGATGAATTTATTATCCACAGGCATGTCAGTATGTGGTTTGTCATGTATATGCCCTTGATATTAAGTTTTTTCTATGATGACACATTGTGAGATCTTGCACAATCTGTGGGAGAGCTTGTAGATATACTTTTGAGGTTGTTTGCAAGGTGAATTTATTTGTTTCTATAACACATCCCGTGTTCAATTCACATGAGTTTTATATAGGCAGGCAACTTCTTCATAAATAGCTGTGCCAGGTAGAGCTATGGTGTGTAGCTATTCTGGAATGGATG
>TCONS_00003611-[scaffold_1]-[-]-[x]-[779]-[1]-novel
CTACTACCAAGGCTAGGAGACCACTCGTGTTTCTCTGCAAAGAGCAATAATTGCTCAAATCAAGGACGTTTACCCTCTCACACTACATATATTCAATGTAAAAATAACAGAAAAACGCATCTAGGGCATAGCAGTTCTTTCATCCCAGTCAATTGCAAAAACTATCATTAGTTAAAGACCCTCAGCCAAAGTGTTCCAATGTAATAGAAATTACTGACGGAATCTCATATTTCAGTATATAAGGTACAAATAAATTTGAAAATTAGAGCCATTTTTTATAAAGAGAAATGACGAGGTAGTCCTTAACAAATACAACATAAACATACAGAAAAAAGGAAAAACCAGAACATCACAAATTATGCCAATTGATGCTTATCTTTCAAAGTGTGAAGTGTCGTT…
>TCONS_00003620-[scaffold_1]-[-]-[i]-[369]-[1]-novel
GTTGGCATCATTTCCATCCTAGTACAATTGAAATTCATTTATATCATCATCTTGACATTAAAAATCTCCAATTATCAGAATATAGTCAACGGAAGTCTTTCTCTGATGAATTAATCCTTTAGTGTCATTCTTCTAGAAGCTGGAATCTAAAATAGTCCTGCAATAGAGAACCTGAAATTCACTGACTCTTTGTTATTCTTAACATTCTCAACTTATAGGGATCATTGCCTTTGCTACTTCTATCATACCACTGGCATCATTTCCATCTTAATTATCTCCAGTTATCAGAATATAGTTTAATGCAAGTCTTTCTCTGATGAATTAATCCTTTAGTGTTAATCTTCTAGAAGCTGGAATCTAACCTGAAAC
>TCONS_00003622-[scaffold_1]-[-]-[u]-[843]-[1]-novel
CCCCCCAACGGGTTTATACGGGTTTGCAATAGATCTTTCTCCTTCCCTCAACTTTCTCCTTCTTTATGCTCTCTCACGAACACAGCACTCCACACCAGGCCATCGTCCTTCGCCGCGCAACACCCAACTCCACCACCACCCCATCCCGCAACAGCACTGCCTTCTCTTTTAACTTGCTGACGCACGACACTCGACCACCATGCAATCTTCTATCGCTGCGTGACAGCCAGCTCCGTCACCACCCCACTGTGCAATACCACCGCCATGCTTGCCTTCGCCTCCTGAATCAACGAACTACAACTTTGATTTTTGAAAAGGTCTTTCTTTTTATTTCTTCTCACGATTTCTGTAACAAAATAGAGGCTAAATATCACATGTCTCTTTCTCATACTATTCCAA…
>TCONS_00003625-[scaffold_1]-[-]-[u]-[241]-[2]-novel
TAAAGAAATTGGCTCTCAGTTTCAAATACTACCAACATTGTTTCTCTTCCATGAAAGAATCTATAGTTTTACACAGCAATAAACTGAGTTAGCCATGGGTTATTAGCAGTTTCTGCACAAGGAGCAAGAAGATACCAATGAGGAGCTGAATTCAGAAGCAATTCTCTTAATTTAATCATCAAAATTTGTTGAGTCTTATTTTTCTTTTATTTTGTATCATTAGCATTTTCTTTTTTCGTTT
>TCONS_00003626-[scaffold_1]-[-]-[u]-[311]-[1]-novel
GCAAAAAAAAATAGCATGTAGAAGTCTTGAGGCGTTGCTTAGCTGCTGTTATGCAACAAAAACACCAGGTGGAAGTTTCTAGGTGTTGTTTTGCCACTGTTTGTGTAGAAAAATTGCATTTGCAAATTTGCAAGTGTTGTTTAGCTGCTGTTATGCTGCAAAAATGACACCAGGAAATTTACAGGTACTGTTTTACTAATGTTTGTGTAGAAAGACTTTAGATGTTGTTTTATATAACCTATAATTTGTTTTTCAATATGATCTACATTTTGCTTTTCTTTTTTTAACTCTTTAAAATGGGAAGATTCCCT
>TCONS_00003627-[scaffold_1]-[-]-[u]-[320]-[1]-novel
ATTTGTCTATACTTTACTATTACTTAGTTGTATCATTAGAGTGAGTTAATTTGCCCTGTAATTCTTTCAAAATTCTTGAGCTATAGTCTTTATATTTTTAATTTGTTTTGATAAATTTCTCTTGGTTCTTTAATTTTGATCCAGTCCCCACTTTAAAGATATTTTGTTTTAAACATAAGATGCATTAATTATATTGATTTAATCTTATTGGGTGATGAGCTAAATTAATTAATTATATTATATGTAGAGTTTAGTTTCCTCAATAATGGTGTGTTAGGAATGCGGTTTTATTTTAAGCATAATATGCAATTTGTTTCGCT
>TCONS_00003628-[scaffold_1]-[-]-[u]-[687]-[2]-novel
ATGAACGGCGGCACAACTTCCACAACGGTCAACAGCGGCACATGCACAACCCCCCAGCCCCGCTCACTCAGTCTCACTCTCTCACCTGACGCGAGCTCATGGCAAAAGAATTCAAAATTCAAAATACCTAATTACTAATTCCTCTCCTCTTCTGCTTCCAGAACAGTCAACGGCGGCACAACTTCCACAATGGTCAACAGCGGATGTGATTTTCAACCACCGGCCACCACTGACATGCATGAACGTCCAATCTCGTAGCCACAATCGCTAGTCTTTGTTGACGTCGTAAAGAAATTGGGTATGATGTTAATCAATCACACATGCTAAAAAAATGCTGAGAACTAATTTTTGAAATTTTGTTAATATGATTATGAAATTGGGCTTGCTTTTGTGTGAATT…
>TCONS_00003632-[scaffold_1]-[-]-[i]-[563]-[1]-novel
ATGGAAAGCCAATATATATGCGTATAAATATGCTGCCAATAAGTAGAATGCTTGATTGTGCTTGGTATTCTTTTGTACAAATTTAACAGATGTTAACTGTTGCAAAACTTTTTAAAGATCTTCTTTCCTTCACATGTGATGCTACAGCATTTGTGTGCAGGATACGTAGGTTGAAATTAACATGTGCCAATCTGACAGCTCTAACAAAATTTTAACCACTCCAAAATTGTTTTGAAGACACAGGTCTGTAGAACCCTTAATTCCTTTATAGAAGGCTGTTCTAATAACTTCTAAAAGTTTATATTTGGACTTTGAAACAGCACAATTGTGTTTGTTTTTCAATTTGTTAGTTAGTCCCAAACTTTATGGTTGGGTTAAAGATTTGGTTTCCTTGGTGTT…
>TCONS_00003651-[scaffold_1]-[-]-[i]-[229]-[1]-novel
AAATGCTGTCCTTGAGTATACCTTAGTAAACTTAGTTAATAATTTATTCCCAATATCAATTAGATCTGCTGCCTGCAAAATTTAGCATAGTTTTTGTGGTACTGAACCTAAAATTTAGACTCTTGAGGATCTTTATTGTTTGGTGTTGGTTCTTGTACAACACTTTGCTATTTTGTTGTTGAAAAGCTTAAAATCTTCTGAAGTGATATAGATGAGAATGATCAGGAAG
>TCONS_00003652-[scaffold_1]-[-]-[i]-[562]-[1]-novel
AGTACGATGTCTGACTTGTTGAATTCTAGAAGTGATTGAGGTGAGACCGTAGCTCAGATTTTAAGTTGTTATTAAGTCATGAAAGACTCTTGACTACTGGTAGGATTCATCCTTCAATACTGTGCAAGATAGGTATCTGTTCAAAGGACTTGAAGTGGATGTATTATAAGATTCTGTGAAAATAATTTGCATAAACTTTGATCCTATTGCTGAAGAAGACATGTTGATATGCATGTCGGAATCCTGTGCCTATTTCATTAATAAGGTTATTGAAAAAAGCACCCATAAGAAGTGTACAAAAACCTCTGTTAGTGCCAACAGTGAAGCATCATGGTGTCATATAACCCTGTCATGAAGACAAGCGTGTATTCTTTTTTTTCCCCACTGGGTCGTGGCAAC…
>TCONS_00003653-[scaffold_1]-[-]-[i]-[465]-[1]-novel
TTGTACACAAATTTGGGTTTACTTTATGTGTTAGCTAGCTATATTATGAGTGATTGGCTAGGAGAAAAAGTAAATACTATGAAGAAGAGACTGTGAAAGTAAATTTGACTTGATGTAGAAAAGGTGATGGGGATAGCAGAATGTATGTGAATTTAATTATATTTGGATGTGGCCTTTTGGCAATCATGATAATAACTTGATGAATTTTGCACATATAGTAATTGATTTAAAGATTTATGGGCTACAATGTATGTTTTTGGATCGAAGTGAAGTCTGTTACCAATGAAATGAACTTGACTTCAATAGATAGAAGCAAACATATTGGATAATCTCAGGGAGAGAAATATTGTGGCATCTTGAAACTTATGTTAGCATGGAGCTCTAACTAAATGTGTCAAC…
>TCONS_00003654-[scaffold_1]-[-]-[u]-[275]-[1]-novel
CAGCGAGGAAAGTCTGGAGGCTAACTCAATTTGCAGAAGATCTTCGAGAAGAGGCTGGGGAAGATTTATTAAGTTTGTTGAAGGGAAGATTATGCTCAAGGAGAAAGGTTGATATTGAATTGCTAGTGGCCATCTGTTGGGGGATTTGGAGTGCACGGAACCAATTTATTTTCAAGCTAAAGAAGGAAGATCCCCATATCGTGCTGGCCAAAGCTGAAGCTATCCTAAAGGCATATAAACGAACCCATGTGCCAGCACCAATTCACATGGATCAG
>TCONS_00003655-[scaffold_1]-[-]-[u]-[664]-[1]-novel
AAATAAATCTGTGACTTTCTAGTCTCAACCAATCTTCGACACAATTCAGAAAGGGAAGTAATATTCTGAAACTCTTGAAGAGAGTGTATATCTATCTCAAAGCACTCTAATTGTCTTCTCAAAGCCTGTAACTCAATCTTAGTGAAATCTTCAGGATAAAATCTTTCAGCAAGGCTGCAAATATCTTCAATTTTAAATGATTTAAATGCATCAATAGGATTTAAAGCTGAACTAAGAGTGAGGAGTTCCAAAGTCTGTTCAGTGAATCTATTATTCAACTCCATCAATTGAAAATCTATCACAGTATTAAATATATCATAATGATAATAATGCTCAACTGTAATATAATCATTCTGCTGACAAGAACGTCCTCTCCCTTTCATATGGCGAGCTTTCATA…
>TCONS_00003665-[scaffold_1]-[-]-[u]-[222]-[1]-novel
TGATAGTGTAAATATTTTGTTTGCAAAAATTTCTAAAAAGTACTTGAGTCAAGATGGTTAGGTATTTTATAACTTCCTTTTTACTCTTAACTGGATTCATAGAGAGTTATAACATTAACATAAATTTTTCTTTCAAAAGTGATCAACTAGACACTGATGAGATCTCACTTTTGAATCGTTCAGCTCTTTGTAATTTCATTACTATTATATGCCACAAGGAAT
>TCONS_00003666-[scaffold_1]-[-]-[u]-[785]-[1]-novel
ATCCATGGACTGATGATAACTCGGCAACTGCAGTAGAGAAAGCCGTCAAATGACCTTTTTATTTGACTTTTGATGGATTTTCAAAAGTTTTGGTAATAAAATGTCTCTTAATTTTTCATTTCAATGGCCTATTATTTGAGTTATTATCATGCATAATTGTTGGCAGAGTTAGGGTTTTAGCATTGGATTTTGGAATTTGTATTTTGGCTTTGATATGTTATTGTTGTGATGTCGATCAAGAAATTTATGACAACACTCTCCTCGAGTTTGATACTATAGCTATTGAATTTTTATGGCAGATACAGATTTTTCTTTGAAAAAAATACTTTACAACCGGTTATGCATTCATTTAGGAGCTGTAAGCTGAGCGTGAGTTCCATAATTTTCCAACCAGTCATT…
>TCONS_00003698-[scaffold_1]-[-]-[u]-[643]-[2]-novel
CTCCAAATAAGATGAATTGATGCTTTCTCTACAGAGCGGGCTCTCCGTGGCTTGTGCTTTCTCTGGTTCTTGCCTTTTTTTTGATCCATTGCTTCTTCATTTACACCACACAGGTGAGAGAACTTAACTAATATTTTTTTTAATTTATCCTCGTTATTTTCCTTTGCTTTCTAATTACTGTTGTATTTTAAGTTCATGCATTGATGATATTTCGGCTAGATCTAGCTCTATTTTCATCGATGATTGTTAGCTTATCTAGAGTAAATTTTATGTTTAAGTAATTTCTGTGAATGATTTTATTTGTCTACGATTGGATTGTTGAGCTGTAGTATATTTAGAGTGAATTTTGGTTGTTGAATTCTATTTGAGTAGCTTTTGTGATTGTATATTTAAGTAGCT…
>TCONS_00003699-[scaffold_1]-[-]-[u]-[230]-[1]-novel
AAAGATCATAACATGAGTGATTCGGCAGATTTGGATTCCTATATATCCACTCATGTGGCACTTCATTATATGATGTTGTGGTACTTCATTATATGATATATATAAGATCCATCTGTATAGATATCATCATCTACATCCATAAAGCCGTATGCTTTGGAAGAAGCTTGTAGGGTTTGGGAAGGGGTTTTGATTGATCAAAAAGATGAATCTACTTCAACCGATATGCCCTT
>TCONS_00003700-[scaffold_1]-[-]-[u]-[493]-[1]-novel
GAAAATAGACAACAAACTACATGAACACAAGGCAAATGAAATGAGCGTAGATCAAATTTTTTTTCCCTCCTCCTACGTACGTACTGAACTGCGGTGGCACTCCGTAATACTGCCCGCCACTTGTCTGGTCAGCCATTTGTCTGGTCATCTGAACCGCGGTGGCGGTCGGTAATATCTTCTACATCAGATACGCAACCAAAAATGGCACCAACGAGAATCGCTCCGCCGAGCAAAACTTTCCAAATCTTTCTGCCGAAGCTCGGTCCATCGAAAATAACAACGAGAAACCCATCCTCCATCACAGTAGTAAAGCGAGTATCTGCCTTTCTTGGCAACTTGGAACGTGCAATCAGATTCCCGCTGTCACGCTCGCTTATTATGACCTCCTTCTTGCGTGCA…
>TCONS_00003743-[scaffold_1]-[-]-[i]-[431]-[1]-novel
TTGTAGGTAATACCATTGCGGAGAAGAGGTTTAATCAATTCAAGGTTATTTCCTAGATTATTGAACACAGTGGATTGTTGAAATAGCCAAGTCATGTATTAAAATTTTTGGTTTTATAAGGAGAGGAAAAAAAATAAAATATTCTGCTTAATTGAGAGAGTAATTTTAATGTGGCTGATCATCAGATGAATTAGTGTAACATGCCTTTTAGAATAGCTTGTGTGCACTTTTGTGCAAAGTTATTGAACTTCCATGGTTCAATTTTGTAGAAGAGTGGCTTTAGGAGAGGATGAATTCAGAGCTATTTAATTTTTTTCTTGTTTCGTAAATCAGCTTCTCTTCTTGAGCTTTGTCCCCAACTTACAAACTAAAACCCGAAAGCAATAATAAAATCTCCAA…
>TCONS_00003744-[scaffold_1]-[-]-[i]-[377]-[1]-novel
GCACCTTTAGTGACTGCCCATAAGCTAAATCAGCATTGTGGAAATTGCTATGTCAAGGATTCGGGGGACTCATCTTAAAATACCTAGAACTTTTTTTTTGCAGTAAATGGCTTTTGAAAGAAACAGGAAAAAAAATGAGGAAGTTCTTGCTCATTGTCACATCACCACTTTATCAAAATGGTGAATTAACATTGGTGAAATTTACGACCCCACACAGACTTTTGCTATTTTGGCAGCCATCTTATAGCATCACCTGATGAATAAAAGTGGCTGTCTTCAACTGCCACCATAGTATGTGTCAACGACGGTTTTGAGTTACTTCAAATCGTGTCCCGTGGTTTTGAAAATAGTCATTGCGGCCTGCAGCCATTAGCCAA
>TCONS_00003746-[scaffold_1]-[-]-[u]-[688]-[2]-novel
CTCTGACTCTGAGAGTCTGTTACTTACGTGGTTAATGCACTTGCCTTGTGTTTTACAGTAACACTTAAGTCTTAAGCTATGTTATTGTCTTCGTGTCAGTTCTGGTTGTGTTTTCAATATCAATAACACTCGTATTTTCAGTTTTGAGTTTTTACAGCATCCATGAAAATAATAATACTCTCTCTCTCTCTCTCTCTCTCTCTCTCTCTTTTTTCGGGGTGCAAAGTTGAGAGTTTAAGTTCTGGGGAGAGCATTAAACAATAATCATTAAAAATAGCTCTGGTTCTTCTCACCAAACTTAAATATTATTTTGTTTTATTTTTAATTTTTCCTTCTGGGTTTGGCCTTAAACTGCCTTGTCATTGCTTTTCTTTTACTTTTTGTGGGTATTTGTTAATG…
>TCONS_00003747-[scaffold_1]-[-]-[u]-[278]-[1]-novel
GATTCATCATTTTTGTGTTACATCAGTGATTGCATGATCTGGGTTGATGTGAATTCGCCTGTGTTATTTATAAGAGCAGAAATGTGGAGAAGCTGAACATGTTTGTTCAGTGTCAGTATTGTGATCAAATTCTTAGTTTCACTGATCCAATGAGTAGAGGTGGACAATTAAGAATTAATGTGAGTGATTTGAACTCTGGCATTTCCATTATCTGCAAATGTCATTGTCTGATAAAATCAGATTGCAGAATTTGCCTGGATTCAGTTTTAAGTCCGGAG
>TCONS_00003752-[scaffold_1]-[-]-[i]-[367]-[1]-novel
CATGAAACAGACTGAAAAGGTTCAAATCTCGGAAAATATTTTGCCTCTCTCATTTTTGTAATGGAGCACCTCTACCCCATGTTAAATTGTTGAGGTTCTCAGGCTTTTATAAAATGAAAATGTGTAAATTCTCAATTGGTGTTCAAAATGAGATGCTTCTTGGGATGGAAACATCCCTGTTGCTCTAACACATTTCATCCCTCTCTTACCTTACCCTTGAAAGATGTCATGGTTTCTTGACACTTGCTATATAATTTTAGTATCTGGTTTGTTATCCTAATGTCAGGAATTATGTATATCCAGTCCATTTGTGTATTAATATTGAAAGACAGTGTTTTGTAGCTAGCAGAAGATTGTAGGAAATCAC
>TCONS_00003763-[scaffold_1]-[-]-[u]-[501]-[1]-novel
TGGGTTTTGAGGAGCGCAGAGAGAGTCACATACAGTGTTTCTGTGTGGGAGTGGGGCACTTGAACCAGAGAAAATATTAAAATAGTTTCAGTAAAAAGGGACGGAACCCAAAAGTCCAAAACCCCCAAAACCCTAAGAACATAAACAATAAACACACAACACGTTCAATACTTTGGTATTAAATGGAATAAATTGTAGTTGTTCACCATTAATTTTTTTGTTGCCTTTTATTTTTGGTTAGTTTTGGTTTGTGAGTCTCCATGGCGAGTCTCCTTCGAAACGCTTCTTTACTTAGACGCTGTCTTCTCTCAGTCTCACCACCACACCCACATCCACAGGTCACATTCTCTTTTCTTAATTTTCTTGCAAAACCATTCCTCTTTGTCTTTTCTCATTCAT…
>TCONS_00003767-[scaffold_1]-[-]-[u]-[251]-[1]-novel
AAGCGATGAGGAAAAAGAAAGAAGGTTTTTTACTACAGCTAAATGTTTCCAACACTTAAAATGAAACCCTTCCAGTGCCGAAACAAGTGCAATAAATTTTAAGCACTTACAGATATGTATTTTCGGAACCTAAAGACCTTCCTCCAAGGCAGTGCCCATGATCACAGGATACCACTGCAACCTAACTAAGGACCAGTATCGGTAAAGCCATATCGTTACCCCTATTTTCAGAAAGCAGAAATAGAGAAAAT
>TCONS_00003779-[scaffold_1]-[-]-[i]-[299]-[1]-novel
CTGGATTGAGAAGCATTAAATATTAATTTTGTTAGAATTGTCATGCACAATAAGTTTGATGGAGTTCATTTTCTAAAGGGCTTGAATTGAAATAGTTGGGAGCAAGATAGTGGTGAACTTTTTGTTCGAAGGAGAGCCACAACAATTAAGCTCTATATATAATTCTTGGGAAAGAGTTTGAACAGTAGAAGTAGAATAATCTGAGTGAAAATAAGTCATCTAAATGAAAATTGGAAATGATTCTTTCTTTCTGAACAATATTTCTGCTGTTAAAGCTCTAGTGCTTCAATTGCATCAAC
>TCONS_00003788-[scaffold_1]-[-]-[u]-[617]-[1]-novel
TGTTTCTGCATTATAATTGTGAGAGAACCTAAGGTTAAATGAGCTTTCAATTTTGTCAATTATGAACTCAATTAATGTTTCCATTTGTTCAACTATGTTTTTCTTTTGGGTTAAGCATAAAAATGACATGAAATGGTTAGATAATTTTCTTGTTGATTTTCCTAGCTGAGAGTGTTGATTACAATGTTATAAGGTATGATTTATTATTTTTGTATATTTCAACACTACTGGAATGATAGGCTTTCTCATTTTAGCTTGAAATTGTATTTGTGGATTTGTAAATTTGATTAAACGACGGATGGATTTGTTCAATATTCATTTGGATTGTACTCTTGTGCACATGTGTTGGTTTATATGGATTGACATATGGTGTTGTTTATTTGCATTAGTTGTGTGATG…
>TCONS_00003792-[scaffold_1]-[-]-[u]-[708]-[1]-novel
GTCCTTCATCACTTTCTTGCAATCATCAACCCTAGCAAAGAATTCCACCTCCTTCACTTGCTTAAATTCAGCCAATTGGAGATAAGCTTTGATATGGCTCTAATAACTGTTCTGACGCTGTTGCCTCAGGCGAGATAGCTCTTCATCTTTGTTCTTGATCACATCGTTGTTGATGCTATACTCCAATTTGAGAGATTCATGAACGGATTTGAGAGCTGCAAGCTCAGTCCTTAGCTGGATTACTTCACTGAAACCATATTTTTCTCACTTCTGGCTTTAGAACATTCACCTTTTGAATTTCGGTATAGATTGTATGCTTGGATCATGTTCATAGTGACCTATGAATGTTCAATAAAGAAATTTTATCGATGTCAGGCAATAAAGAGAGCAACAACAAAC…
>TCONS_00003799-[scaffold_1]-[-]-[i]-[344]-[1]-novel
TATCTCAGGTCTTAAATTTATTACATCATTATTACTTTTCACTCAGATAAAGACATATGCAGAAAGCACCAAGGATCTTTTTCTAATTATGTTATCTGTTAAGGAACACCCAACACGGAACTGCCATTAATCAAACTATTCTAAAAAATTACTTGTCATTTTTCTTGTAACTTCTTGGGGATGCAACAGTATTTCATTATGAATTATGATGGTTGCTAGTAGCAATGACTGACCGACTAGATGCACTAGTCTTTTCTAAAAAAAACAAAAAATAAATAATGCTTACTGCGAACCCGCATATTAGACTAGATGTGTCAACTTCCTTTGTTTGATTTCTAAGCTAC
>TCONS_00003800-[scaffold_1]-[-]-[i]-[782]-[1]-novel
GTTTTAAGGAAAATGTTTTCTTAATGTAATTTTTGGTAGGGCAGTCACTTTTAGTCAGTATGACAATTGTTTCTGTCGGTGGTTGTTAGTGGCTGGAACTGGATGGTTCTTTTTAAAGGTAACTGATGATTAATGGTTGTCATCTGTAATCATCAAAGGTATCAATGCATTTCTAAAGGAGCTTATGAACATTAAGACAAGCTGTCATTTATAAATTTAAGCTTGATTTTTTGTTGACTTGGACAATTTTTTCCACTAACTTATTTTCCAATGTTGCACTGAACATTGGAAATGCCGAAAAATGTTTTCTATCATTTTTTTCTGCAAAATATGAGTCTTCATTTATCATTTGGAATCCTTTTGCTCAGTTTACTGAGGATTGTAGAATTTCTCTGCAAT…
>TCONS_00003802-[scaffold_1]-[-]-[i]-[364]-[1]-novel
AGGTGTATGGATTTACTTTATGGGTATCAGCTTTATTTATTTAAATTACATTAGATAGTGTAGTTATAGGATTTGTGGTACCTAAAAGTAGTGTTAAATTTTTGAAGTTCATTTAGATGGTGACTGTTAGTAGAAGTTTCTATTTCCCCTTTTAAAGTTATTATGCAAATTGTTTCTATTATTGAATAATTAGGAAATTTTGGCTTTATAACTCTTTATTTCTTTTGGAGCAGAGTACTGGTTAGGTAACATGCTCCTAAAAGCTATCTTGAGGTTACACAAATTCCTCAAATCATTAAGTTTCTTCATATAATCTGATGATTAATTTGCCACAATGTTATATTTTCATCTATCTTCCCATTGA
>TCONS_00003803-[scaffold_1]-[-]-[i]-[452]-[1]-novel
ATCTGATATTTGTATTAGTTTTGATAGGAATTCCTTGAGATAAAGATTCTAGTGTTTAGCATGCTTGGTATTTCATAAAGTTTTATGAACTGCATTAGCTTGCTTAAGTAGAAACAAATATGTGGCAAAAGTTCATAATTTTGATTACTAATGTAAAGAGGTTGTAATAATTAGCCAAATTAATTTAGATTTAAGTTCTTTTGTAGGCCTTGGGATATGGCAGCTTTTGTAAGGAAAAGTTTCTATGAAACACCTAGGCATGAAGCTACTTTCTTGGGAACATGTTAACTAATTTACCCAAAACTAGCCCAAGGTAGCTGGATTTTGAAATCTTGGTTAGAAAATTACCTATCTCTTTACATAGGGGCCGTACACCAGTTTTACTTTGTAAGTTGATTT…
>TCONS_00003807-[scaffold_1]-[-]-[u]-[248]-[1]-novel
ATCGACGGGCCTCCCACGGGGGCGGCGGATGCGCAGATGTACATGAGCTCGATGGATTTGTACGACGTGGAGGCGCGTGTCTGGTTGAGAAGCCGTGCGGTTCCCGGCGGAGGATGCGTTATAGCAGCGTGTGCAGCCGTGGGGTTTATTTACGTTCTCACGAGTCACGCGGTTGAGATGTCGTTCTGGAGATTCGACGCGCGTCGAAGACACGGAGGGTTTGGCGAGTGGAGTAGGATGAAGACGCC
>TCONS_00003815-[scaffold_1]-[-]-[u]-[362]-[1]-novel
CATATATTGAGCTGCTAAATGCTTCTGGAATGGCCTTTTTCATGATTAATATACACATTTGATTTGATTTCTCCCATCCTTCCAAATCCTTCTTGACATCAGAGGTACTCTCATCTGAAAAAGATGGCGGAGAATCAACTCTTAATGTAAGGTCGAGATCCATGACTACAAGAACTATTAAGAAGTTATCTTACCATGACTCGAAGTTAGAGCCATTTAGCATAGGAATAGAATTGATGTTAGTAGTAATAGTCGCAAGAGTCATAACTAAATAGAGAACAAAAAATAAATAAAACAAGCTCATATAAGTATCAACAAAAATAAATTCAAATAAAGGTAAACCCTATCTCAAGATACCTAAT
>TCONS_00003816-[scaffold_1]-[-]-[u]-[246]-[1]-novel
ATTATTACATTAATTAATAATTAATTATCAACAAATGCGAGCGATTTGGGTGACAGCACTTGTTGACCAGGCAATAGAAACAATCACCTGAATTACATAAGATTGTATGTTCAGTGATGCAGGCAACAATCACCCAATATACAATATCCTATCACTCGGGCAAAGAGTCATTCTAAGTTTGGGCAACAATAAATGTTTCATTAAGATCCAAATAAAATTCAGTCTTTAATAACAATATAAATTTTT
>TCONS_00003817-[scaffold_1]-[-]-[u]-[369]-[1]-novel
CTTGAGGATGTTGTTCAGAATCTGCATTACAGGTAAAACGTATTGGCAAAATTCTCTTGGGATGACTTGGTTACCAACTGCAATAAGTGAGAAGACAACATCTTTGAGGTAAGGCTCCATATTCGTAGCAAACCATGAGTTTGCGGCATCTTGGCTTGCTGCCAGATTAGGCAAATCTTCATTTCTTACACCTTAAGTAACGTCAATTTGGCTGCCTCTTAGAGCATTGAGTGCTGCATCGTTGGGATCAAAGAGCCTAATCTTGCCAATGCTATATTTTTTATACGGATTGATCACATCAGTTGCAGATGGTAGGTCATTTTCAAGCTTTCCATAGCAAAATCCAATGTCATTGGAATTGGATGCTTC
>TCONS_00003820-[scaffold_1]-[-]-[u]-[273]-[1]-novel
GTTTTGTTGTATTAGGAAGAGACGCCAACTGTTTTGTTGTATTAGGAAGGGACGCTACCATTTTGCCTAGGTCGATAGGGCATAATACATATGTTACAAACTCACTATTAGCTACTGATATAATTGTAGGTGAAATTAGACAGCGAATGTTATTTGCAAAAATACACTAACTAGCTTTCTAGAGAAGACTTGAGGGGTCATAAATAGTTCTACTTCAAACTCAAAATCTTTAGGCAATGTGTAGTTTTTGTGACACAATCTTTCTAATGCACT
>TCONS_00003828-[scaffold_1]-[-]-[i]-[210]-[1]-novel
TCATTATGTCAGGAATAATAGAGCATGTAAACAATGTTTTCATTAGTAGACGTTTACAGCAAAAATTTTGTTGAATGTTGTATCACTAACCAGGAATTGTGGGGAATGAAGTTATGCAAGAAATTATTTGGAGGATTTTGTTGAAGTGATTGAGTGGAAACAAAGCAGATATGCTTTTAAATGTACTTTGGGATCTTGCATGTTAATACC
>TCONS_00003836-[scaffold_1]-[-]-[u]-[561]-[1]-novel
CAAACAAAAGCTTTGATAAACTCGAAGCTCAAAGCTTAATTATTCCCTGGTCTCTACTCACCACATTCGCATTCATGGCTGCACAAGACACACAAATTGAGAGCGAAAATAAAGACTCAAAAGAACCCAAAAACCTGTTCGCACACTTTACAAACTTATTATTTTCTGCTCCAATATTTAATAATAAGCAAGAGAGAAATAAAAGTGAAGGTGAAGAAAGAGAAGTTGCAAAAGCAAGCAAGAAACGAGAGGTGGTGAAATTTTCGGATCCTAAGCCGATTGCTCCGCTGCCGATGAAGCTCGAGGTTGAAGATTCTGAGCAGAATCCTGCTGCCCGCTAATTGGTGATTAATCTTCTTTATCAATTAATTAATTTTAGTTCTTTATGCATGACTGAGG…
>TCONS_00003842-[scaffold_1]-[-]-[i]-[419]-[1]-novel
AGGCCGTTGTGTGAAAGGTGACAAGCTTGTGAGTATGAATTTTTGAGGAAAACTGTAAGATGGAATAATGTAAACAGTTCGAAGTAAATTTGTTTGTTGGCTGTACCTTTGAACATATACTGTGGCTGTAGAATCTATACCTTACAGCAAAGACATTTTAATAGATGATGGTAAAGACTTTTAATGGAAGGACTAGATAACTCATTGCAAATCTGAAGTTTTACTAGCTTCCCCTGGCTTGAGGAGTGATTAAATGGTTGAGTTGGATTTGGCTATTTGGCTTCGACGAAGCTATGAATGCCTGATGTTTTCTAGATCTATCCCTTGACAACATTTTATCACTTTGGTTTCTTTTCATTTATGAAATCAATTCAACTTGTGAAAGGTATGTCCTTTTTT…
>TCONS_00003851-[scaffold_1]-[-]-[u]-[279]-[1]-novel
TTAGAAATTCCTATTTGAATTGTGTTTCTAATTTAGGTACGAGTCTTACTAAAATTGTTTCTAATCTTACTATAATAAGCTATAGATAGTATAAATATTGGTCCTTAGTAGCCCTTTGAGACAGATTTGTGTTATAAAAGTTTGCAGTTTTCAAAATCAGTGCAAGTTTTGAACATCTGTTGTTTCTAGGTATTATGTGGATTTGAAATTTAACTGGCTATATTAGTGCTCATCTACAGTATTTTGGTCATTCTTTGACTAAACACAGTATTGTTTTCT
>TCONS_00003852-[scaffold_1]-[-]-[u]-[397]-[1]-novel
AGTTATTTTTCCGAGTATTAACTCTTCATAAGAATTTGAAAATTATTTTACGCATCTGTAGTCTTGATTTCGCCACTGATTAGATCCAAAGAGTCTAATTAATGATTGCCAGTAGTGTAAAACAAGGGTGATGACATTTAAAGCTATTACTGATATATTTTCTAGAAGAATGATATCATATTTGTTTATTGTTGAAACAAAATGACCCACTTCCACCTCCCATTCCTGCCCCTGCCTCTAGGCCCAACCAACCTGTTGTTTGAACTTGAACAGGAAATTTAAATGATGTTTTCTTTTGTTTGTTTAAGTGTTAAGATTCATGCAATGTAAAAGGTTTTCGCCAGTATATATTTGATAATAAACTTGGTATCAAAGGTGTATTTGTGCACTAAGGAAC
>TCONS_00003853-[scaffold_1]-[-]-[u]-[309]-[1]-novel
TGTTTTCCTTTATCTAATATATTTATTGCAATTTTGTATTTGAATATGCTGCAATATAGTTTCAACTTTTGCTAGTTGGTTTAACTGGTAAAATCTCTTGTTCTGGTACAAGAGGTATAAGGTCCGAACTCTGCTAACTTTAGCGAGGAGGGGATTTAGTTTCTGTTGATGCAAGGCTTAAGAAAATTATTCAAACTTATTTTTTACTTTTTTGTTTTTATTTTTTAATAGGAAATTATTAAAAATTTTATTCATAGAATAAGAGCCACAATCCTTTTCTTTTTGCTTGTATTCTTGTTCTCAGATGGG
>TCONS_00003867-[scaffold_1]-[-]-[u]-[613]-[1]-novel
GCAGATGTTGTTTGAGTTGTTCCACAAAGTCCTAGCCTTTGAATAGCCTTCACACGCTAACTCAGTCATTTTGGCTAATTAAAAAAAAAAGGGCAAGCATGTTCAATAAAACTCAACTCATTTTTTAAGCCCAATCAAGAAATTTTCGGTAAATGAAACACAAATGTAACCATCAAAGCTCTTCAGCTGTAGACAAGCAAAGGAAACTAAAGTAATTTCAAGTTCATGATTCAAGCATCAAAGTGTCATGCATCGGGATTAGTGGATTACCATGAACATTCGGCGTTGTGGCAGTTGGACGTGATCAAGACATGACTGGGTTTCATCGGTTTATGTCGTTGGCATCTGGGTTTTATTCAATTTCATTCGGATTTAGCCCGTAAGTGTGGTGTGGTTGTG…
>TCONS_00003869-[scaffold_1]-[-]-[i]-[271]-[1]-novel
CAAATTCTTGTTACAATCAGAAGCTTTTCCTGGAGACGATTGAATGTGATAGGCAATACAAACAGTGGGTCCTCTGTGCAATTTGTCCAATGCCACTAGGCCTTCCTTACCATAAGTTCGTTCAATACACTTCAAATTCGAGGCACTTAATTGTAGTTCAACTTTTTAAAGATTTTTTCTCCAAACTGACACCCTTGTCACTGATTCCTTTCAACAACTTGTCAACATTCTTAGAAACTGATCTGAAAGATTTGAATAACTTGTCAAACTC
>TCONS_00003874-[scaffold_1]-[-]-[i]-[264]-[1]-novel
AAACAAATTTTTTGTTTTCTCTGAAACTGTTTTGTTAGCATCCGGATCGTAAGCCTTTTTCACCCTGTTTTTACTCCACTTTTCTACTTGCTACTTGCATAATTATACTTATAGTGATACTTGTACCTTTTTTTGCAAGGTATTCATATTGGGCTTGATAAGTTTGTCTACATCTCCAAATTTTCTTTTATCTTTCTTTGTATAAATATCAAGTACAAATACCTATTGCTTTCTTTATAATATATGCAACTTTTGCATTTGGCA
>TCONS_00003875-[scaffold_1]-[-]-[i]-[380]-[1]-novel
AAAGTGCCGTTGTCATTAGTAATAGCTTACTTCATTGTTTTGTGGCCTCAAAGTTGTGGAATAGGTTATGCAAAGAGGCTAACATTTTATGAGTCATTCCGGGTTCTTGTCACTCTATTCTTTTGGAGAATTCCTATGCTTTTGGTAAAGGAAAAAAGGCCAAAACTCTTTGGACTGTGCTGTGGCAGCTCTGTTTTGGGTAATATGGCAGGAAGAAATCTTCTTATTTTTGGAGGCCAAAATGTGGGACAGAGTTTGTCTTCTAGCTTTGCCTTGTGCTTCACTTTCTAAGGAGTTCCAAGATTCATCTTTTTTCCTTATTCATCTAAGCTGGGAGAGTGTTTTGAGATAGGTGTCTAGGTTGGTCAGTTATTGTAGAG
>TCONS_00003876-[scaffold_1]-[-]-[i]-[687]-[1]-novel
GTGAAATCAAGACAGAATCAGTAATAGTGCTAGTGTGCTTCCAAGCCCTTTGAATCCCATATTTCTTTATAAGAATTTCAGTGTCTCTGTTTTCAAGGATGATTTTGTCAATTGTCATGCTTTTCAGTTTCCAAAGCATTAGAATTTAAGCAGCCTAGCGACATCCTTGAGCTCTAAGAGTCTTATCTCTTCCCTAGCTATAATCCTTTTGCTTTAAACCTCAAAAATTCTTCCTCCCTTCTTAGATATTCAAATTTTCTCCGGCAGAGCTGGTTGACAGCATCCTAAAAGCAAAGAGAAAATTTAGTAGTTGGATGCAATCAGTGCACTAAAAGGAAACTGAGTGCCCAAATCTCACTCACCAGGCTGATTGGAAACTTTAAAAAATGGAAAAAAAAA…
>TCONS_00003877-[scaffold_1]-[-]-[i]-[335]-[1]-novel
CAGCATGGAAGTTGAGCTTAGATTACTAGTTGGAACTTGAAACAAAGGGATGTGTCCTGTTAGATACAGTGCATTGGTTTGAACTTGTTTGCGTAGCAGAAGCCACTTCGAGAAGGATACGTAGGAAATATATTGTTGAGGCAGAAGATAACAATATTTTTCTAATAAGAATGTGAAATTTATTTATGGTGACAAATAGCAGTTTCCGATCTTGTATCCTTGTGATCTGATTATATTTAGTGTTAGAAATAAATATTAGTAGTCCGTTATATGCGTTAAATAGAAACTATATTTGTAGTTCATAATTCTTGAAGTTTCTTTTTACTGTGCTGCCA
>TCONS_00003879-[scaffold_1]-[-]-[i]-[894]-[1]-novel
TTTTTGAAGGAAAATTTTGATAAGCATTTTATGCTCTTGGGTTGTGCAAGTTTCTAATCTGCAGTTTGTGTTTTATTTTCTTAATCACTTCTTGTTTTTATTGAAAAAGCTATAGAAGTTCTGGCATCTCTATGTGCTCCATATTACGCACCTAGTTGCATGTGAAACAAGTCATTCTCAAGCGGACAAAAATGGAGCAACCAATTCCCAACTTCTCCTTGGGTTTATTTATTTATCTATATAATTGATAGGGTGATCTGATTTTCTTTTGCTGATGGGACAAACAGCTATATAAATTTATGTTGATCCATGATCAGCTTGCTGTTATAGCATGTCACAGCTCAAAAAATGTCAAGCTTAGTGGTATTTTCTACATAAGAGTGACTTCAAATTTGTTAT…
>TCONS_00003881-[scaffold_1]-[-]-[i]-[225]-[1]-novel
CATTTCCATAGCACACAGCTTTTTCACCACTCCCGAAGGCACAACGATCTTCTGAAGCAAAGAACTTTTAAATGCTGGAATCGCCCATTAAATTAGAAGTATGATAATTAATATTGGATCTCTATTGTCAGCCTGTTGCTGGCAATTGCTATTTGGTTCATCAACCCGGATTATTTTTATCATGTTGTTACAAGAAAATAAGAAGTGCTAGAAGCCTCTCATGTA
>TCONS_00003882-[scaffold_1]-[-]-[i]-[215]-[1]-novel
AATGATGACAAAAAGGCCGGACTTACGGCTGCTACTAATTGTTCGTTTGGTAGTAGAATGATTATTCTTCCTGTAAGGTGTACGTGCTGAGCCAGTTGCTTAAATCTTTTGTCTTATTGTATTTGTTTTGATTGGGTAGCTTTAGTTTCATTCAGATCGAGTTAATATGGCCCTGGAATCCAAACAAGTTGAGTATTGGTGGCATTTGAAGCAAT
>TCONS_00003886-[scaffold_1]-[-]-[u]-[1032]-[2]-novel
TTTTTCTTTGTATAACTCTTGGTTTTATGTTAAAATGAGTGGTGAGGGGATATTGTTGTCATTGTATTTGACTCTGTCTTTAGAAATGTTTTATTAAGATTTACTTTTGCTAATATCACTTGGGTAATTCCCTGGAAATGTTTATCAAATGTCATTACTGCTTGTTTTATGCTCATTGGCCATAGTTCTTAGTCTCTAATTAGTTTGGAATATTAGAAATCTCTTTTTATGGCATATTTGTCTTTTCTTTTCGTATATCCTTGCTCTGTATTCAGAGCTGGTTGACTTCTCCTAATGTTATTTCAAATTCTCTCAAGGTTGAAGGGAGTAATGTCAAACAACCCAAGTGCTTTGAAGCTCCATATTCTTTCTATAGAGATTATGATCTCCATTCATCAT…
>TCONS_00003887-[scaffold_1]-[-]-[u]-[344]-[1]-novel
GTGTTTTACACAGCTGGTTTCTTTGATTGATTCCTTCGGTTACTTGTTTACACCACCAAGTTGAGCTAGTTTATATGCCTTTAGATCACAAACTAGCATACCACATGATTTGGTCTTTGATCCTAAAACCTTGGATGGGGTCTGGATTTTGTTTAATTGTCAATGTTTCTTGAATTGTGATTTCCTAGAGTCTGGCTTTTCAAACTACGAGACTGAAAAGTTATTTTAGTTCTTAAAAAATTAAAAAATAATAATAATCTAAGCCCTAATCTTTCCTTCCATATTCTTTCATTGCTTAGGGTCTGTGAGTCATCAGAATATGAGGGGAGGCTTTTCAGGGAGAT
>TCONS_00003888-[scaffold_1]-[-]-[u]-[440]-[2]-novel
TTTTTCACCTAAAGTATAAATACTTCATATTCTACTATTTCTTTAGAAACCCTAGCCGCTCTCACAATATCTCAGTCCTCACACACTCAAAGCCTCACCGGCCACCAGCCGAGCTGCCATCGCTATTCCAACATGACTAAACTGCTGTCGTATTGACCATCGCAAGCATAGCTACTAGGTTGATTGGAGCCGAAAATAGAGACCGCTAGAGCAGCAGGACCCGATAATTATCAAAATGTAGAAGCAGTTATGAGTCGTCAAAAGAAAGGGCTCAAAAAGCATGCATTCATCTGTGTTCTTTTGGCCTTGGTTAATTCAATTCTATTGGGTTACGCTTTTGGGGTGTAGACATTTGAGTAATGAGTGGTGCAGTTCTTTTCACAAAAGAAGATCTTGACG…
>TCONS_00003895-[scaffold_1]-[-]-[i]-[349]-[1]-novel
TGCAAATGAAAATTTTGATATGTTAATTTGGAGAATTTAGAGATTGTTTTAATGATAATTTGTGAAAATCAACTTCTCTCTTATCGCAAAAAGGTATGTTTGCCTTAAGAATTTGATTGAGCGCTGTTATTCTGTTGCTTGCTTCCCCTTTGACTAATGATAATCATTTTATATTAGCAAATATGTTATTCATAGTAGGTTGAAACATTATAGATAAAATTATATATAGAAGCTAATTTGGGGATTAAATTTGATTTGTTTTTCAATAATGAATGCTGTGAGCAACAGTACTAGTGTTAGAGGATATAGTTCTGGATAATAAAAGATTCTTTTATTGTTGGAATTAGTG
>TCONS_00003900-[scaffold_1]-[-]-[i]-[344]-[1]-novel
ATTCGTTTCAAATAACCTGGCTATTTGTCAAGCTTCCTCATCTTTTCCCTGGCTGTTTACTTTTGCTTTACCTGAATGTTTCTTATTTTACGTTTTCTTGTACTACACCAATCATCTTAGTTCCGTTCATGTCAGAATCAGTTTTTATACTGCAGTTTGATTAACAATTACTGTTTTTAAGTGTGAATGTCTGTACTGCCATTTCATAACATATGTGCCGTGTCCAGAGTTTTCCATTACACAATGTTGAAGATATTCTATTTCACTTTTCCTGCTTCTTGCTAATTTTAAAAGCTTCAACCTTATCTATTTGGATGTTTTTAGTCATCAAATTTCACCATTCT
>TCONS_00003909-[scaffold_1]-[-]-[i]-[320]-[1]-novel
CTTGCTCCTAAAATATTCTGGGCTTAAAAACAGAAATACAAAACCTAGATGGAAACTAATTGGTATTACGCATCCTAAGAATTCTAATATTGTAAGAAAAGAAATCTTAAAACTAATGGGATTCTAGCATGTCGGGTATATGGTCAAAGAATGGGATACCTTAAGAAAAATTGAATGATGAAATGTGCAAAAGTGATGTGGCATAAGGGGATTGCTTGAAAAGTCAATACAATTATTTTGTGGGCCATGTGATGCTTTTATCCAACCAAACTCTTTGTGCCACATCTTCTTTATAATAGAAATACAGTATCATTTGGAAC
>TCONS_00003914-[scaffold_1]-[-]-[u]-[431]-[1]-novel
TGCATAGTGTTTATACGAGAATATAAATAAATGGTGATGATAATTTTTTTTTTTGTTGGTTTATGGCTGTTTGATGAATATAGTTCTTAATTTGTCTGGCTTATTGGAGATTTATTGTGCTTAATTTATCAATGAAAAGCTTGTACTGGTTTGCAGATGGTAACAAATAATGGCCTGCTTTCAGGCAATACTACAACGACGTCCCAACAAGCTATAAGAGGAAGTTCACAAGCTAGGAGCTAGAGTTGTCATACAAATTTGTGAATAAATTATGTTTTTTTTTTCAAAAAAATATTATGGTTATTGTTGTAATGATTACTAGTATCAATTTGATACAATATTATGATATAAGGATTATTTGTTATGTTTATTGGTGGTTTTTTATGTCTATTTGATATG…
>TCONS_00003915-[scaffold_1]-[-]-[u]-[238]-[1]-novel
GCTCGTGCGTGGATGCTGCTCATGCATCTTCAATCCACGGTTCACTTCTCTTAAACTAGCTTTTCCCTCTTTAATTTTCATTTTTTTACTAAATTAACTTTATTTCTTTTTATTATCATTCAAAATCCACTAGAATTTTGGAGAATTTTTGGACAATTAATTAATTTTGGAGAATTTTAGACAATTAATTTCACCGAAAAAATGGGCTTACCATGGGCATAATGCTAGAAGATGACAA
>TCONS_00003922-[scaffold_1]-[-]-[i]-[210]-[1]-novel
AGTTGTTTTGGGTCCTCAGTTTTTGCTCAATTTTCTTCAAAACTGAATTTAACTGATTGTGGTATGCATTGTTTGGAATTTGCCCTTATCATTGAACTTGGATATGAATACAATACTATTTATGGCCTAGTTTTATTTATTTATTTTGGAGCACATGATTCATAATTAATCTTGTCAGAATGGCGTTACAGAATCATGAATTTATGTAGG
>TCONS_00003923-[scaffold_1]-[-]-[u]-[289]-[1]-novel
GTTGAAACAAAAATGATGTTAACAAATTATAATTATTTAAGTGATAAATGAGCATAAATGTGAACAAAGGTCAAAATTTCAAATATAGATGATGAAACTCATGATCGAATCTCGCGAGGTGTTGAGTAATGATTTCAACCAAAAAATGATATTTCAACACTTAAAGTTTTGTAACTTGCAAAAATCAATTGCATAATCAAAATGTTAATGATATCTTAATAATCTAAAAGAGTGCAAAAATAGCGTAGGACATATGTACATTCTTATTATGTTTAATTATAAATCCCAC
>TCONS_00003924-[scaffold_1]-[-]-[u]-[688]-[1]-novel
TGAAATGCGCGACCCTATTCAAGACTATTGCAGTGTCCTATAAGGTGAGGTTGATTTCGAGCTCTCCTTGAAGGTATGATATGCAATCTGCTGTTTTTTTTTAATTCTACTGTCCTCTATCATTATTTGTAAACATGTTAAGATTTTGGTTTATGCTTATTGTTCTATAGTAAGCTCACCAATGTGCAGTTTCTGATACAAATGATAAAAGGGCTATTAATATTAGATGATGTTATTTGATGATTTATATTAATGCAATCAAGTTTGTTCTTGTTCATTGTAGATGTATTCTCCATTTATCTTCCAAAGATAACTTTGTCATTAAACTGAAATTGACATAAAGGTTGCATAGAACAAGTATGCTGATTTTTTTCCTATTGAAAATAAAACTTATTTGAT…
>TCONS_00003925-[scaffold_1]-[-]-[u]-[342]-[2]-novel
CAAGATGAAGAGCTACAAAAAGCCCAGAAAGAAACCAAAGCCAGAATTCTTCATGAGGGAAAGGAATGCCGGAGACTATGAACCCAAAGGAAAACATAACGACCTTCAAAAGTAGTAGAAGGCATCCAAGATGTATCCAAAATCGAGCCAGAAAAAGAGTTTTCAGGTTTGAAGTTGTTTCCTTTGGTATTGTTTATCGTTGTAATTTATAATTGAATATTTTGAATTTGTTGTTTTAGTAAACCAAATATTTCATCATTTGTTGTTTTCAGTTCATTTTTGACAATACTTGCTCCAATACAAATCAGTGACCTGACCTGAATTAGAAATCCAAACCGCTTT
>TCONS_00003938-[scaffold_1]-[-]-[i]-[236]-[1]-novel
GATTTTTCTAACTTTGCTTTGTGGTGGTGTTTGTTGCTCTCTTTATGGTATGCTATTTTATTTTGGTGTTGTATATCTAGCCTTCTCTGGTAATCGTACATTAAAAGACAACTCAATTCTGAATACGGAAAGTGCTTTGCATGATTCAAATATCAACAAAAGCACATATGTAAAATCTGAATAATGAATGTTTTATTCAACTTGAAAACTCCCTCTCCTCATATATCTAGCCTGAA
>TCONS_00003939-[scaffold_1]-[-]-[i]-[224]-[1]-novel
TATGAGATATCTGGTCTAGTGACTGTCATGTTTTTAAGATTACTAATTAAGATGAAATAAGAGTTCCCTTCCTACGTTGGAAGTAGTTGGTGTGGATAAAAAACTCCTGAATCTAGTTGATTGTGGACAAAATACCAAGGCCCAGCATAAGTGGCCCGTAATTAATCCAACAAAAGAACTTGAAACACTTGATGATGTGCTTTAACTAATAGCCACTGGCACAT
>TCONS_00003943-[scaffold_1]-[-]-[u]-[463]-[2]-novel
ATGCTCGAGATGCTGGAAGCGTTCAAAGAAATCATCAAGTCCGTGTAAAGAGCATGGAAATGTTCAAAGTAATAGCTGCCCTTGAGCAGAAGGGAGTCTTTACCTGCATTGCTCCAATGCCGGAGAAAGCGAACTAACGTTTGAAACCAGTGAACAGGTACTGGTTTGCTTTTAAATTCCTGAAATTATGCTGGTTATTGACAATTTCATATCTCATTCTCCACTTTCATCAACTCCTCCGGCATATGTTTATTGCACAGAAAAGACAAATAGGTTCAGCTAAGTTCAGTGGAATTCTATTAGGGATTGCCTTGTTAATTAATTAATTTATTTTTATTGTTTTTCCAAAGAATAAGTGGTTGCCAATTGCGTTAATTTGTTCCTATGCATCAGCCAAAT…
>TCONS_00003944-[scaffold_1]-[-]-[u]-[359]-[2]-novel
CACTTTTTCAGCTTCCCCCCAAAACCATATTATTCTCTCCAGTTCCCATTCATCTCCCATCACCTAATTTCGTATTCTTTCCCCCACAAAATCATTGTTCCTCTATTTCCTTCTCCCCTCTCGGGCAACCAGCAATTCAGCTCAAGTTATCTTTATACTTCGTCATTTTGTTTTTGCAGGAACTGGAATTATGGGTACACAAATGGCACCAATTCTCTGGCAGCCCGCTGGAGCAAGGCCTGCCTCGTTAATTATGTAACAGAGGTGGGATTTGTCAGATGGTGATTGTGGTGGAGGAGAAAAAATAGATGGTGCCAAATTTAAACATAATAATCAAATCCTAATTGATTCGCCTAAAG
>TCONS_00003948-[scaffold_1]-[-]-[x]-[452]-[1]-novel
AAATACCACAACTCACTGATAATAGAGAACGTTTAATAATAATGCACCATTCGACTCCGTCAGCACTGCCGTCCACTCTACCGTCAATGTCCGTTTCAAGGGACAAAACCAAAGCTACGCTCTTTGTTCTATCAGCACTTTATTCTTCTCCCTGCTCCTCCTCATCTCTCTCTACTCCACGTCATCCTTCTCTCGTCGCTCTACCGTCGCACAAACCCAACCTGACTTGCCTTGCATGCCCTTCTAAGATCCCCTCCCACTTGGCCCCTCCCTCTCTCGCTTACCTCATCTCCGGCTTGGCGGGCGATGCGACCTAGATCGTCCAGTTGCTGCATGCTAATCACTAGAAGAACCAGTACTTGCTCCACTTGGACCAATCCGCCCCGTAAGCTTAGCGTG…
>TCONS_00003954-[scaffold_1]-[-]-[i]-[419]-[1]-novel
CTAGAAATGTGGCAATTGAATTTTTGAATCACAAAGAATTTGAATTTTTTATTTGGGGAATGTGCTATGTTTCATGTAATATTATGAAAAATTGCATAGATTGATGGATGATATACAAGCAGACAATAGTATCATATAGATAATGTTGTTGGCACGGTGATAGTTCAGTGGATATTAGATATATATCGAGGGAATAAACTATTACCCAAGAAATGTTAAAGATACTGTTGTTTTCCTCAAATTTTTCAAGCAATGCTTTTTTGAATGAGTCCTGATCGCATTTCAGTATCACAATGTCTTCTGTTATTTTATAAAACACCATGCTGGAGATAATTTTTTAGATTTTGAGTTTTAATATGGACTTACTTTAGTATCTTGATTATAATTATAGCTCCTAAA…
>TCONS_00003975-[scaffold_1]-[-]-[i]-[313]-[1]-novel
TGCTGAAAACTTAAATCACATAGTACCATTCATTGCACATTTTTCTGTGTGAAGTTGGTATTACATGTGAACTTTCTAGTAATCTTAAGTCGCCGAGCCACGGTTATTATTTCTTGTCATCTTTGGAGAGTTTCAAACGTGTTGGATCTAATCCTATATGCTAATTTATTTAACAAACTAAATTTGCAGGATATGTGAGTTTGTGATCTTTGGTATTTTGTATTGCTTCAGTCAGCATGTGAAATTTTCTTGATATGATTGTCAGTTTGTTATTATCATGATCTATCACCTCTTCCAAAGCACATGCGTTTTT
>TCONS_00003977-[scaffold_1]-[-]-[u]-[864]-[1]-novel
AAAGCAACCAACTCTATGTTTTAATTAAATCTACTCTTTATTTGTTGATTAATCGTTTTAGGCATAGGCTCAAAGAAAAATATTAGTGAGACTATACCAAAGTGGTACTAGAGTTTAAGAATGAAGGAACATATTCAAAAATTGGAGCTAACCGTAAACTCAATATAAAAAAAGCGCAGCAACTTCTTCTAAAGAAGAATACTGAGCTATTCTAGCATTTACCTTTAAATGGAGGAGTCAAGAGTACCTATGAAACACGGGAAGCTTCAAATGCCCCAACGGGAGGTAAAAGAAGATATGGCAGCCTACGTCCTTTCACTCCAAAGATGGTTAAGTTGGATTTTCCGCATTTTAATGGTAGTGAGGATCCTACAAGTTGGATATGTAGAGTTGATCAAT…
>TCONS_00003984-[scaffold_1]-[-]-[u]-[433]-[1]-novel
AATAAATATCATCATAATTTTTTTTTTCAAGATGATATACAATTTTTTTGAATAAAAAATAATTAATTTGCACTAGAGTTTTCCAATTTATTTTGCTAAACATAATATAATTTGAGGACCTTCCTTAAATTGAGGACCTTTTTGTGTATATTATAACCTTTTGCAAAATAAATTTTACTTGGCTATAATACAGATCTGAATAATGATAATAATCCTCTTATGGCTTTTAGATGGATACTTACAGGAGCACTGAAATTCCAAATTTGTGAGTGTTGTCTTTTATTTTGCAAACTTCAGTGAATGGTCTTTTTGTAATTTTAATTTTCATTTGATGACTAGTATTATTTCTTGGCTCAAAAATAAAATATGAACAACCGAAGTCTGCAGTAATAATTTTAA…
>TCONS_00003987-[scaffold_1]-[-]-[i]-[871]-[1]-novel
CGATATTCCTTGTCAAAACGCTGAGCAAGTTTATTATATTCACATGTTATTGTAGTGCTGCTCTTATTGTTGGTTGAAAACTGGAGTCATATACAGGTTGCTTTGTCAAAATAGGATACATGCGGTATCACATCATCTTCCTTTTATTATTATTATTTTTTTATGGTTTTAGATAATTGACTTCAGCTGCCGTTGCAAGTTCCTTGCAATTTTATGATTTTGAATAACCTCTTTATTTAATTGCTCTCTGCATAAAGAAGATTGTAACAATGACTACTTGTTCACTTGCTGTATTTTACTTAGTTCTCTCTTCATCAAGTGAACTTGTCCTTGTCGAAGTAGATATTTTTTTATTTGAACTTGTGAGACTGTTTTCATCTCAATGAAATGCTTTTGTAG…
>TCONS_00003988-[scaffold_1]-[-]-[i]-[342]-[1]-novel
TTTTTTTCTCTTCTCTTTCTTTATGATTTTGTATGTTTGTTAACAAATTTGTGTTGAATTTTGTATAATAAAAGATGGGTATGGTTTACATTCTTCTGGGTTGTCCAATAGCTTGTTAAAGTTCATCAATTTAAGATTTTTCTTCAGTTATGTGTACTATTCTATTTATGCACCAATGGGTATTTGCACAAGTTTAGGTTGATCAAGTTTGTTTGGGGGAAGATAGATATTTTGTGGTTCAATTTGTTATTGTGGGTAATGGGTGTAAGAACTGAAATTTTCAGTGTTAGGATGGACTTATTTGGTGTTCAAAAGCATGGCTGCTAGTCATATTATATTACA
>TCONS_00003996-[scaffold_1]-[-]-[u]-[234]-[1]-novel
ATTTCATATTCTTACATTAGGAAAATGACTTCAGAAAATGGTAACAAAGATGGACTTTTCTCTGTTCTTCATAGAGATTAGGGAGCACATGCTGCTTCAGGCTGCATGAATCGGCTAGAGAAATTGAGTTAGCTTTCTACTTCATTTTCATTTTGGTAAAAATTCGTTTTACATTTTACTTTTTCGTGTTCTTGGATATGAACTTTATTTGTTGGCACGTGTACTTTCTCTTTT
>TCONS_00003997-[scaffold_1]-[-]-[u]-[256]-[1]-novel
TTGAAACTGAGGCCCAAAGAGAAGCTAGAAACCGAGCTCTATCCCAAAGATAATTGACATCTTCCTCTCAAGGATCCTCGAAAATGATGTTGCTCCTTTCTGGCCAAAGAACCCATAGAGGAACCAAAACGCTACATTTCCATAGTACTCTTTGCTTTTTCTCCTTTAGCAAAAGCCGATACATGTTCAATAATCATTGAAACACTTAAGTGTAGAAAGGCCCATAAGATTTTAGCAGCTTGAAATAGGGTATTCC
>TCONS_00003999-[scaffold_1]-[-]-[u]-[359]-[1]-novel
CTGCATAAGTAATACGGTTTTTGTCTGCTAAAACATTCTTTGAGTCATAACAAATTGTCCCAAGTGATTCGATACTGTTCCTGATGGTTCTGCGGAGTTTTTTTTTTGAATTTTTTTTAATACAATTCTGTAGAAACTATTATGTGAGTCAAACGGGTCCGGAATGGTACTGATAAATATCCTGGGGCAAGGATGGTCAGATATCCTGATGGTACAGCAAGGCAAGATTCAAAACTCGTCATCCCTCATATGGAAAAAGCTTCATTTGTTAGTATGCTATTTTATTGTTTTATTATGCAGGGTGTTGCATGGTAGTTTCAGAACTAGAGTTGCCAATGAATTGAAAGTCGGCTGTATGG
>TCONS_00004030-[scaffold_1]-[-]-[i]-[318]-[1]-novel
GTGAAATTGTGAGTTGGACAGTTAATTCTAGGAGATGTGAGAATTGGCACTAGATTCATGGTTACCGTCCAAGTGCATGTCTGTTATAATACCTCTCAAGGGGAATCTTATGTGTTAAGCATAATTCCACCATGCAAAAAGTCATTTTTCTTTCAGTAAGGATTACTTTGTTTCCTGAACCTTGGTTAATTTTACCGATCAAACTTTAATAATGGGATGATCCGGACCCAATGCCGAATAGTTTCAGAAATTTTCTGGAAAGTGCTGCCATGAATCAGACCATCAATGATACAATTCTGTGACAAGAGTAAAAATTCC
>TCONS_00004035-[scaffold_1]-[-]-[i]-[407]-[1]-novel
AATGGAGATTATTTTACCCCCAAAAAAAAAAAATTGTGATGGAATATGATTGTTTCGAGCATTTGAAGTAATGTGCAGGAGGGATATTTATAAACTAAATTAATCGTGCATAAAATGAAAAGAGTAAGTTGATAATAATGCTCAGGTCCAGACGTCTAAAATCCAGACTTGAAATAGAATCAGAGTGTAACTACAGCACCATTGATTTAGTTCAAATCCAGAAATCCAGACCTGAGGATGACTCATTGATCTAATTTAAAGTTTTAAACTTAAGCAATCACAAAAAATACAATTTGTATGGCACATGATCATTGACCAAAACCAACACGAGTGATTTTGGGGAGAAATTCTTGCTGTTGAAAATCCCTTAGATGAAGCTTGAACTTCTACTAAGTTTGC…
>TCONS_00004037-[scaffold_1]-[-]-[i]-[230]-[1]-novel
GAAAGAGTGAAAAAGATTTCAATATTCAAGATGTTCTAATTGTCTGGATTTTATACTGTTTAGAAATGTAACTGATTTACCTTTTTCTATTTGGTGAGGATCATGATTAATGACATATATTGATATCTTTCAATCAGTTGATGACTCCATTGTTTGTCTGTGTGTATGTATGCAAACACTTTCTGTTCCTATTCCTATCTGTGTATTGATAATTGAACTTCTGCACAATG
>TCONS_00004061-[scaffold_1]-[-]-[i]-[457]-[1]-novel
CTAGTAGTTTGGTCTACTCTTCAAACCACCCCTCCCCTTTTGCATTATTTTCCTTATTTCTCAAAAAAAAAAAAATTCTCTCTTGGTAATTAGTGAATAACTTTCTCCCTACTGTTTGTGACATCTTTTGCTTTATCTTATCCAGCTCTTTACCATGATAACTTTCACCCCTGCCTTGTGATCCTTCCAGTTTGCCAAAAGTATCCTCCCACCAAAGAATTTGATGCAAAAATACGGGATGAAGAAGCCAGAAAGTGCATATTGTCACAATTAAAGCATGTTTTTCAGTATCAGTAAAGAAATTTTATAGTTTCAGTTTGACTTTGTTGGAAATAGTGCTTCATATCAAAATTGATTGCTTGCTGGATTTGATTATTGGGTTATGATTACATTTTAGTT…
>TCONS_00004062-[scaffold_1]-[-]-[i]-[341]-[1]-novel
AGATTTAAATTATTTGTCTTATTGAAGCTGTCCTGTGTTTTTATTTGCGACTTAACCATTAAAATGACTATGTAACATTGATTAGAGGCTGCATGTGCTCTTTTTATGAAGGAAGCAGTAGTGGCATTCCTGATGGGGTAATGAGATGCTAAGATGGGAATGTATGACCTTTTAATCATGTTTTCGCTTTAAATCGAAGTGACTACAATCCCTATGTCTTCTAAAAAGAAACTTAATTTTTCTTTAAAGATGTAAAAACACATCATTTCCATTTTTAAGTGACTATGATAATGCTTCAAATGAAAGTTGGTGTTGGTTTTTGTCAAAATCTTTTGTTAAGC
>TCONS_00004066-[scaffold_1]-[-]-[i]-[271]-[1]-novel
GTTTAACCTTAGAGGCACTATTCTTATTTGTGGCCATGGAGGTCAGTGGTTGTAGTTTGTGATAGGGTTTGATATTTAACACAGGCTTGCATATTTAAAGACGGCATTGTTTTATCTCTAGTATTTCACTTTGGTTTCAACTCCTTTATGTTATGAAAGAGGACATCAGGTGTAGATCACTACAGGTTAAAAGGCATCATGAGTTGGTAAAACTTTTGTACAATAACAGATTTTATACAATATAGGGTTGGAAACCGCAGTTCATATGGGG
>TCONS_00004069-[scaffold_1]-[-]-[x]-[614]-[1]-novel
GGAAATAAAGGTCAAAGCATTACTGATTTTTTTTAATTATTATTTTTTAAATCTAGTTGTGAAAAATTAATCTATTTTATTGGTAAAGTAAAACAAGCTTATCAAGAGATAATGCACTGCATGTTTTTCTTGAAGCAACCCAAGAAAGAATTTGTTAAATCAAATTGATCAAACAGATAGTTACAGCCAAGTTGAGCTAGGGTGCCCTTGTCCAGAAGATATAATCAGCTACGAGCCCTTTCCAGAAAAATGAAATATAGTAGTATATTGAAACTTCTCCTTCTCATGGATAATCAAAGTTTTATTTTTGCTGGGTTACGGTCTTGATTTGTGTAACTGCATAATCTCGAATAATTAGTAGCAGAGGGAAAAAGGAAAAAAAAAAAAAAACTGGTTTAT…
>TCONS_00004070-[scaffold_1]-[-]-[x]-[362]-[3]-novel
CCCTTACATTATTCTTAACCCCCACAATATTTAGGCACACTTGCAGCTTCTTATTTTTTGCTGCATGTGTTTGCTTATTAGTGACTACCACAAGTGCAGTTCACACAAGCGCAGGTGGGGCCGCACTTGCAGTTACCTTCAGTCTCAGCAGCCTGAACGTCCATGACAACAACGGTGCTGACAAAGCTCAAGTCAGTCTCGACGAAGTCAGCAGCATAGCTGCTTCCCTTCTTCACACACTGGCTCCTGTCAGCGCAGTCGCAGTTGCCGCAGGTGTCCGACATGTTGATTGAGCTTAGAACTTGGAACTTAAAACTGGAAATAGAGGGCTCTTTATTGTACGAAACTTGCTTTGCTTTGCT
>TCONS_00004082-[scaffold_1]-[-]-[x]-[996]-[1]-novel
TGAATATGATCAGTTGCTCACTCACTCTCCATGAACGAAAATGATGCAGCAAAGCAACAGAGGAGTTGTGTATCTTAATATTTTCCTTTACGTTTCCCTTTGAAGCTCTCTTGATATAATGGTGATAAAGAGTCGCAGCACGTAAATCCCTCTTCACACAAGGCTCATGACCGCGGGATCCAATAACAAATCAACACAATGACTTTTCCGTTGCCTACTAATTTTGGGTTTCTAAGGTATTGCATTATCTACTTAAGGGGAGGTTAAATAGATGGAGAACCAAGCAAAGCACAATAAGTTGGCAAAAAAATGGCACCAGTTAAAAAACGTGCATGCATTGGTCTTTTACTCTTGCTATGCTCAAGCTTCAGTTCTGCCTCCAGGATTCTCCTGGATCAC…
>TCONS_00004087-[scaffold_1]-[-]-[i]-[516]-[1]-novel
TGCCTTTACAATTATTAACATGATTTTGTGATAATCATGGATCTGTTGTACATGAGGATATTCCTTGAGTGTATCGTCAATAATCTACACCTACATGAGAGTATGGCAGTCTCTGAACCTTCAGCATATGAAACTTTAGTAAAGATAACCTGCAGTGTGTGAAAGTTCAGAAAAGATAACAATAGAAACATGTGTAAAACTCAAATGTGAGTTGAATAAAAACAGTGTTATATCAACTATGGCAAGAATGAACGCTAGACATCTTGTATAATCTAAAAGGATTTTTCCACTAGAGCCAACTGGCAAGCGCTGTTGAGGGTATGTTTTTTAAAGTTGTAGAAAAGATAATGTATGCAAAAATAGATGATGTTGGGATTATTCTTAAAATCGTGAGAATCA…
>TCONS_00004094-[scaffold_1]-[-]-[i]-[319]-[1]-novel
CAACAATCTAATTTGAAGAGATGTTTATACTATTTCCCACAACCTGATATAGCTTCTTTGAAGTTCTTGGTTGAACTGCCAAGTCTGTGGAGGCATTTTTAGTTTAGCACAATAAGTGCATAGAGCACTATTACATAAGCACGAAATGTGCACCAAGTTGGTTTTTTGATTACCTGGTCTCTGTATTCACCTACCACCAAACTTGTTATATTTGCATTAGATGTTCATTGCAGTTATTTCCCCTTGTCAAATTTTGGTTGAAAGTTCTGACATAAAACCTTAGGATTCCGAAACAAGGGGCCAGATCCATATGAGTCCA
>TCONS_00004106-[scaffold_1]-[-]-[i]-[602]-[1]-novel
GTCAGGCTTTTGGTTGCTACTTAAAGCTTGGTTGAACTTATTTTTTATCATCACAATTTACTCATTACTTGGCCATGCAATTGTGGAGGAGAGAATGGTAGATTACAGTTCTCAATAGATATCTGGATGAAGGGGAAAAAACAGCTCTGTAAAATTCAATAAATAACTTGGTGAAATGTGACTGATCAAGTTTTATTTTGGAGGGACATGGCACTGGACTCCTCTATCAACAAAGAGTCTCAACATTTTCTTTGTCCTTCTAAAATTTTTATTATTGGGCTTGTTGAACTGGAAAGCAGAATGCAAAATGTGTTCTGAAACTATGGAGCTGAGCAAGAAAGATAATCTGTTGTTCGTGATGAGATCTTACAAAATATGGTAGTTTAGTATAACATCAAA…
>TCONS_00004115-[scaffold_1]-[-]-[u]-[325]-[1]-novel
GGGATTGACGCTTTGTATCTACATCCATATTTGCATTAAAGTGGTTAGTGTTAGTGTTCACAAGTTGCTTCGGCTTCAAGATTATTATATAAGTTGAGTAAACAATAGTAATTCATATAATAATGTAGATCAACACTCGTTGAAATATATATATTTTTTAATTAGCGTGGTCTTCAAGATATTGAGTGTCTTCTTGTATAATTTTGGATAAAAGAGTAACATTGTTGGAGCTCATTTAAAGTGCATAAAGTGTTTTGAATTGTTATCACATGGATATATTAAATGAATGATAGTTAAGTAGTTTACAATTTGATTTTTGGTAAAT
>TCONS_00004116-[scaffold_1]-[-]-[u]-[390]-[1]-novel
CTTTTTTCCTCTACATGTGAAGAGTAGGTAGATTGGTAGTTGTTTCATGCATGGGTTATTTAAGTCTCTTGAAGATGTTTTGTGTAATGTGAAGCAAATGAGCACTTGGTTATGTTCATATGTTAGACACTAACAATATGGCTTACAAATGAGTGACAATTAGTAACTGACTTAGCAGTGAGATGACTTGTAATGTGTACATGTTATATAGGACATGAGTGATAATTAGACCAATCTTCTATCTTTATCTTTATTCCTCTTCTTTTTGTTTTGTTCTTGAATGTAGGTAATAACATGCATGTTGCCATATTGTTCACTGTCTTTGAATTTTTTATGCCCTCCAAGTGTTTGATAAAAAGCCTGAATGAATCTTGGCACTTCATTTCTAGC
>TCONS_00004128-[scaffold_1]-[-]-[i]-[452]-[1]-novel
TTTCAATTTGGTGATGATGGCTTCGTTTTGATTTTTGGATTGCATCTGTTTTATTCACTCTTTGTTCTGTTTAGATGTTTATAAAAGTAAGATTTGAATGGGAACTGCAGTAATTTGGACCACATTCAATACTTGATTAGCTGAAAGGACATTTGTTTTACCTTTGGCTTATGCATTTAACACTCGCATTCTTATGTAATTAGATGATTCTTCAATACAAGGGGCTGGTTATTGACTTAACACAATGCAGAAATAATATATTGGATATGCGATTCTTGAACCAATATCTGTGACATTTGGGATTATATCTGTTCTCGAGAAAAATAGCCAGATTAGGCTCAAACTGAAACTGTTGTGAAATATTGTAGGTATAAGTCTGGTCGTGATTTATCATCTTCA…
>TCONS_00004135-[scaffold_1]-[-]-[i]-[578]-[1]-novel
TATGTGATGAAGTTAGTTTTTTGGAGGTTGATAGAATTTTGTACTTTTCTGTATTTTAATTAATTAACAGTCTAGAGTAGAAACTTTATGGTCATAACATAAATATTCATTTTGTTGAATTTATACAGATCCATATTTGTACGGTTCAACTTCAGATTCTCTGTAATTTACAATGATTGTTGAGATCTGATTCTGACTGAAATTCATTGTAATTCTTTGAAATTCAATACTGTAATTTTCTAAGGAGGTTAGGTTTTTAGTGTGTCTTAGTTTAAGTGCAGGAAGGATGGCTCTGCATTGTTTCTGAATTTGGGAAACTATCTTAACAAGGAAAGAAAGTAATCAAATGATGATGAAAATTAGATGCTAATACGCAGTTATTTGCCTGGAACATGTGTA…
>TCONS_00004137-[scaffold_1]-[-]-[i]-[328]-[1]-novel
TTTCACCAAGCAATTAGGGTCAGCCTCCGAAACTTTCTTCTGCCTTTCATTTCCAAGTTTCTCATTTAAAGTGAATGCAACAAAAGCTCAACCTCATCACCCACTTTATGTTGAATGTCCTCTCATTTTATTGGTGTGCAGTTTATCCTGACATTATAAGATGTTTCTGAATATTGTTCATTAACTGCAATATTAGTCTTTCCTTTTCCTTCTACCTCAAATGGTAATGTAATTAATGTTTTCATCTTCGATCAGTTGCCTTCCTTGGCATGACTGCAGATGTTTTTTAATCTACACTATGCTATTTTTACAATATGTAGTCACTGCC
>TCONS_00004139-[scaffold_1]-[-]-[u]-[405]-[1]-novel
AGGAATCTCAGTTCTTATACATTTTGTATGCATTTAGTAAGCACACGCACATAGACCATCTATGCATAACCTTCTTCTAGCCCACCTGTGGATGTCACAGAGAAGAGACATTTTTTGGAGCTTGGAGTGCTCCAATTGCTTTGTGAAGGTCCAATTGTAAGCCTAAATATTGAATCCATGAGTCCATATAATTGAAGGCTGGTTGTGACTTTTGAGTACAAATCAAGAGAGAGTGAAGTGTGAATTTCTGCACGGCCCATAACTTCATCCACGTAGCTATCCACTTCTTTGCAGTGAAAAGTTCCTTAATCCTGGCGCTAATGTTGGGCATCATTTTGATTTTTCAAGCCCTTTTAGAACACTTATTAATTTAGGAAAATTAGTTCATGGCGTTTACGA…
>TCONS_00004144-[scaffold_1]-[-]-[u]-[1539]-[1]-novel
GTAGATATCTCAGTTTAGGATTGTTTGCATCTGTGTCATTTCTGTTAGCTGGAAGTTCCTGGGTAGGCTGGGTACTTTCATAATGCCAGTGCATAACTGGCAAACATAAATATATGCCTTTTATGCCTTAATCTTGGGCCTCACAATTTGTATAATTTGGTAACTTAATACTTACTAAACCTTTAAAGATATGCCTCTGGAATTCATTAGATTGATGACTGCAATTAGAAATCTATCTTAATGATCTTTCCATTGTTGGAAGGAAATCCATAATACATTCTATTATCATTAGTTACATTGATATATAGCATTTGAGCCTTATAAGTTTGAGTAGATTTTGAATGGCTAGAGTTTTAAAACTCATTGCTTTCTTTATACACGTGTGTTGATACTTGTATT…
>TCONS_00004164-[scaffold_1]-[-]-[i]-[256]-[1]-novel
ACATTTTTTGTTCCGTTTACCACAGTGGTGGGTTGAATATCTGCAACTTGTGTTCGTGGTTCTTCTTAGTCTTCACTTTTTTGCAGAAGTAATATAAAGTTTGAATATGTAAAACAGAATTTGGTTAATTTGTACTGTAGCAGAAATATGCTAACTATGACATATAGTAGAAAAATGATAATGATAATTCAATGAAATATGTTGTTGAACATTTTCTTAGCCCCTAGTATGGATGTAGTCATTATTGTAGAGGGAG
>TCONS_00004187-[scaffold_1]-[-]-[u]-[1569]-[1]-novel
GGATGGTTTCTTGCTCTTGCCTCATTTGTCTGAATATTTTCATTTCAGCTTAGTTTTAATAATAGTGTTGCCTTGATATTGAGATGTGTAATCATATAATGATTACCAAATATTATCACAATGGTAGACCTATAAAAGGAAAAACTTAAACATGCATCCCATATGTATTTAAGGAAAAAGAATTCAGTTTTTCCAAACTGTCTACAAATGGACATTTAAAACAAATTTGGACAGCTCATTAAGTCCAATGTCCTGCACTCGCCTACTTGCTTCATGGTATACAGTTAATGCATCATGTATTTGCCTTCAGCAAAAACAGTAGTATGGAACTTTGGCAAATAACTATTTTTTGGCCTCATTTTCTTCTTCTTTCAATCATTTAGCTATTGTTTCTAAATA…
>TCONS_00004188-[scaffold_1]-[-]-[u]-[614]-[2]-novel
CTATGCATTCAGAGAATAGCTCATGGCTTCACAGACTCAGTTGTTCACAAGCTCTTATTGATGTCTTTGGAGTATACATACATGAACTGCATCAAATTCTGCACTAGTAGTTGCACATGTTACATAGGTACTACTAGGGTTTGGTTCAGTTCCTGGCTGGTCTGTCGAGATTTGTCTCATTGCCAAGAAATAGTTGCTGAAGGCTTCAAGAATTAAGGATTTTATAGATCCTGGGACTGGTACACAAATTCAGATCAGGTTAGTGCAATCCTGTAAACTTAGAACTAAAACTGAATTGATTCTTGATGTTTTCTTGTTCATAGCTTTATTTCTCTTTGGAAAAAAAAAAATGGTTTCAGTAGAACTACTTCATTGTAAAGGGTGAACTAATGCGGCTGA…
>TCONS_00004189-[scaffold_1]-[-]-[u]-[1227]-[1]-novel
CGGGTTAGGGGGCTGTGACTAAAATTTTTTAACTTAAGATGAAATCTATAATCCCTCTTTCCCTAGGGGCTTGACTGAGTGGTTTTCGAGCAGCTTTCTTTGGCTAACTTCCCCAGTTTGAATCCTGGGAGAGGTAGGGGATAAAAAATCTGTTCGGGGTTTGTCCACCCCCACCCTGAAAAAGAAAAAATCTTGAACCATCCATGTATAATTATCCAACGGTTTGGCAGCTGCTGCATTGATAACAATAATTGCTACATTTTAACTTCAATTAACTCAATCATCTGAGTTGCTGATTAAGATATATGGTCATTTGGGAATCCATTTTAAGTAAAAATTTATGTTACAATAGTCTGAACCTAGATACAAACATAAACATAAACACCCACACCCATATAC…
>TCONS_00004193-[scaffold_1]-[-]-[i]-[280]-[1]-novel
TTATTGGTGTTTCATTACTAAGAAAATTTTCGTTCACATTAATGTTCCAGAGTTGATCTTTCATAACAGATGTTTCTACAAAAATGGTATCGGTTTTCTGGCTAGGTCATCTTAAAAAATTAAATGGTTTGTTACGGATTGTTGACTTTTAAAATCATTAATATTTTGCTGGAGGAGAACATTTCTTAAGCCCAAGAAGGAAAGTGCTGTTGAAGATATATCTTTCTTTCTTTCTGTTTTCCAGAAATAAGAAGAAGAAAGAGGACTTGTATTATGCATA
>TCONS_00004205-[scaffold_1]-[-]-[u]-[1372]-[1]-novel
TGTGAGGTATTGAAACCCTAGGTATTTAATAAATCCTAATTTTCTATTAATATGTTTTAATTGTTGAAATTGCCTTCAGACGGGAGTTACCTCTCTCACTCACTTGATAACAAGGTATTTGTAGAAGAGTTTCTTGCTTACATCGGGTTAAATGATTGTAGAATCTTGTGACACATGAAATGGATTAGCCTCAACAACCTAATCTCTACATGGCATAAGTATTTTTATAGAGATAAATCAATCCGTGAATTTACTGTTACATCATAATATTAATTTTTGTATTAATTTTTTGATAATGTTAGGTGTTTGAATGATAAGATGCCAGCTAATAAGATGGGGAATCTTTTGGGTTCATGAATCCTGCTAAAGTTATAATGGCTATACATCAAAATCTGATAA…
>TCONS_00004206-[scaffold_1]-[-]-[u]-[232]-[1]-novel
ATTGATTTATTTATTTTTAATAACTCTGAAGTATTTTTATTTACAAAAATTCCATTAGCTAAATACTTTTAATTTTCTAATTATTAATTTTGCATTTGGTTCGTTGTCTTCTTTCACATTTGGAATCAACTGCAACCCTTTCTCATTAACAGATGCTCGAACCATCTCTCCATCGGAGCCCTCTCTCGGTCACTGAAGCATTTCATAGACCACTCTCACTCACTAAACCAGT
>TCONS_00004208-[scaffold_1]-[-]-[u]-[244]-[1]-novel
TTTATGTTTATCCCTTCCTTGGATTGAGTTGATCTGGATCCAATTTCCCCATCCGGTTTGGCCTGACCTGTTATCCCTTGCTGCAATTCCTGCTGTTGTTCATGGCTTGTAGGCGCTGTGTTTGATGATCTGGTCTTTCCTTTCTAGCACTCTTTATCTCGAAGCTGCCTTGCTCTTTCTGCTCTTGTTGGTGCTCTCATCCAGACTCCGTATGTTAATTCATCTTTTGGTTGTCCTTTGTATT
>TCONS_00004215-[scaffold_1]-[-]-[i]-[283]-[1]-novel
TTCAAGCAATAAGCTTTATTGACAATGCATTTTGAGATATGATATCAAGCTAATTGGTTTTGGTTGGTTGCATAAATTTCATCAACTAGATCAGGAATATGATTGCAATGACCTTATATTGTCACAGTGGGTGCAACTTCAGTTATGAAGCTGATGCACAGGCTAAAGTTCTGAATTGTGTGTAATGAAATTGTTTATGCATGATATATAGTCGGGATGCCAAAAAATTTAATAAGAATTAGTTTAAGGCATTGTATTTTGAAGTCCAAGTCTATGGCTAGCA
>TCONS_00004223-[scaffold_1]-[-]-[x]-[544]-[3]-novel
TCAAAATTGTCCTTCGTTGCAATAAAATCACCCAAATCAACGAAGGAAGCGACCCCTAGCGTACGTAAACCGATACTTCTTAATGCAACTGATTTGTATTCATCGAAGCTTGGAACATAACCTTTATATAACCACTTGGCTTGAGTAAAGTATAATATAATTAATTCTTGCATCATCTGTTTTGCATATGGTATGCCGTACGATCTTCCTTCCTTTGCCAATTCTTCCTCAGCTTCTCTATAAATATCTAAGAGTGCCTTGAAAATAAATTTCATGTATTCTGGCAGTGTATCTATGAGGCCAATGTCCCATCTTGTGACTGCTTCAGTAAAAAGTGTGAGCTCTTCAAAAGTACCGTAAGCATCAAATGTGTCGTCTATTATGGATATTATGCACACC…
>TCONS_00004224-[scaffold_1]-[-]-[x]-[407]-[3]-novel
TCAAAATTGTCCTTCGTTGCAATAAAATCACCCAAATCAACGAAGGAAGCGACCCCTAGCGTACGTAAACCGATACTTCTTAATGCAACTGATTTGTATTCATCGAAGCTTGGAACATAACCTTTATATAACCACTTGGCTTGAGTAAAGTATAATATAATTAATTCTTGCATCATCTGTTTTGCATATGGTATGCCGTACGATCTTCCTTCCTTTGCCAATTCTTCCTCAGCTTCTCTATAAATATCTAAGAGTGCCTTGAAAATAAATTTCATGTATTCTGGCAGTGTATCTATGAGGCCAATGTCCCATCTTGTGACTGCTTCAGTAAAAAGTGTGAGCTCTTCAAAAGTACCGTAAGCATCAAATGTGTCGTCTATTATGGATATTATGCACACC…
>TCONS_00004236-[scaffold_1]-[-]-[u]-[637]-[1]-novel
AACTTGTATTAAATTCCTTCTATTAATGTAATTGAGTTCCTTGACCATCAAAATGCTGAAAAATAACATACTCGCTTTGTGAAGCAGGCATTTGTCCTAAATTTCCTAGTGCTTTTTGCAGCTGGTGTGTCAATGTCAGTAAATTAATTGACTTAGCTAAGGCTCTTGTCATTACAGATTTGATATATATACATTTTCAGTTCAATGTCATTGTAGTTCCAAACTCTGTGAATCCATTCGCTTGAAAAAGTTTCATATCATGGCTATGTTCTTAACTAGAAATGCATCAATTTTTTATTTTCATTTTCTTTGGGGAACTAACAGATCATAAAGAAGACATCCTCCATAAATGTTGGAACACTAGAGTCAATGTTCTGACAAGATTAGAGCTAGATACCA…
>TCONS_00004238-[scaffold_1]-[-]-[u]-[232]-[1]-novel
GTCAGAGGCCCCTGTATCTACAATCCAATAGCCTGCTGGCTGTGACTTTGACAGGAAAGTTTGACTTATTTTACCTGTTTGTGCCATAGCTGCAGTAGGAATCTTTGAGTTTTGACTCTCGGATCCCGTTGACACCTTAGTTTGATTGAGAAGCTGCCGTAGAATCTCCACTTGCTCTGTTGAGAAGTTAAATCCAGCAACTTTGCTTGAATCTGATTCCACTATATTGGCT
>TCONS_00004239-[scaffold_1]-[-]-[u]-[275]-[1]-novel
GCTTTCTCCCACTTTGGATCTTTGAAAGCCTCGTGGATATTCTTTGGAACTACCACACTATCGATCTTTGCTATAAAGGCTCTAAATCCAGAAGATAACTTTGTGCAGGTTAGAAAATTGGAAATAGGATGTTTTGTGCATGTTCTTACCGCTTTCCGTATTGCAATCGGCAAGTCCAGGTCACTGCTCACTCCAGGATCTAGTTCTTGGTTCAATGATTGGTCTTGCTGAGAAGCTTTTGGCCTTCGAGAGTAAACTTGAAGTGGTCTCTCAAA
>TCONS_00004240-[scaffold_1]-[-]-[u]-[366]-[1]-novel
CCTGCATCAATCTTTCCAGCCATATAACTTCACACATTCCTTGTGCAATAGCTCGAAATTCAGCTTCGGCACTACTCCTTGCCACAACTGTTTGTTTCTTACTCCTCCATGTAACCAAGTTACCCCACAACTTGGTGCAATATCCTGAAGTTGACTTACAATCTTCACTTCCAGCCCAGTCTGCATCAACATATCCTTCGATACTCTTGCTCTCAATTTTTAGAAACATTAGTCCTCGTCCTGGAGTTCCTTTGAGATACCTCAAAATATGATTTACAGCCTCTAGATGTCTCTGAGTAGGTGAATGCATGTGTTGGCTCACCACACTCACAGCATATGCAATATCAGGCTGTGTGAGAGATAAGT
>TCONS_00004246-[scaffold_1]-[-]-[u]-[588]-[1]-novel
TATAAAATAAATCTTAATTTTTTAAATTTAGAAGATGAGTAAAGGAGAGGAAAGGTTGGTTGTACATTTCTGGATGGGAGTAATGCCTCCTTGCCGATTACTTTTTCTCTCTCCTGAGGATGGAATGGAAATAAATGAGTGGTATACTTAAAATAATATTTAGAGTGCAAATAGCCCCACCCAAATAATAAATAGAGGAATTTTTTAATTAAAAAAATTTAGGTGGAACACTCTCAATAGACTATCCAATAAAATTGTTTCAAATTTTCTGTCTCGTTATTATAATTACTATTATTGGTCAATTTCAAAATGACTGAATATATTTTGGTTAGATTGTACTCGATGATACGAGGATTAAGTTTTGTGTATGTCCAATTTGAATCTCTCTCCTTTTGGAGA…
>TCONS_00004247-[scaffold_1]-[-]-[u]-[659]-[1]-novel
TTTGGTAAGACAGTTTCGATAGACCAAAGAACAATTGAATTTTAATTGAAAATTCTTCACTCAGTAGAGAACATTATAATTATCTTGGACAATCATGTAGCACACTTATTATTAAACCTACAATTCTTTCTAAACCCTAAAAATTTATTTCTAACATCTTTAACCAAACATGGTTTATGGTGACCCTCTAAAAAAATTAAAGTAAAATATTGTAAAGATGGCCGTACTTTTTCTTTTTGATTTTCAGGCAAAAAAATGAAAGAAGAAAAAAAGGAAGAAAGAAAGAAAGAACTGTAAAGAGAGAGGAAACTACAATTAAAATCAATCAACTATTGAAGCTGCATACAGCAGCACCAAGAATCTTCTAACATCGTCCTTCTTTTTCTTCGTCATCTTCTT…
>TCONS_00004248-[scaffold_1]-[-]-[u]-[845]-[2]-novel
AAAAAATCACCGGTGACTTCAGTCCCTACTGGTCTCTTCATGGTTCCGTGAACGTTTTTTCTTGTTAATTACTTAGAGGTGCCCGTCCCTCTTTCCTTCAGACAGTTGTTTAGACACGTGTTATTTATTATAACCATAAATTGATGATCTCAAAAATCTGCAATGCGTATGCTTTACTAACGTTCAGAACTTTTATAAATGATCCCCTTGAATTCCAGAAACCCTAAATTACACAAACCATGGCATTTCAGATTCATTCTCTCTCTTTCAGCTGTCTCAAAATGTAACTCATCACGTTTCTGTTTTTCTTTACAGCAAATCATTACGTGCTTCTTCAAAAGGGCTTGTTTTGCTTCTGCTTCTTCTGTGTGATTATTTATTAAGAGGAAACCGTGGCAT…
>TCONS_00004249-[scaffold_1]-[-]-[u]-[238]-[1]-novel
TCATTTTGCATTTATCATAATTCTCTCTCTCGATCTTGACATGTTTCATTTGTTGGTTTCTAGAAAACTAAACCCTGAATTTTGTCTAGAAGGTCACTCAAGTGGGTAATTTCCTGTGCAAATCAACCACATATATAGCTATTATGCCGTTGGTTTTTGCTATAGTAATTATTACAATAATAATGCCTTTTTCGGATTTCTTCGCCTGAAATAAAATCTATTTTAATCAAACAGTCCA
>TCONS_00004254-[scaffold_1]-[-]-[x]-[275]-[1]-novel
AGTGTTTGTAACGAGCAGTGTATATGTTATGGAAGGAATAAATGGATTGTAAACCATATGGGTTTAAAAATAAAAGATTGGCTTCTTGATTTTTACTATTCTGATGCTTGGAATTGTGCATAAAAGTACTGTCTGTTTGGATATCCACAAAACCTGGGAGGAACAAATGAACTTGCACTTAGAATCACCTCCCATTGTGGCATAATAACAAGCAAATATAATAACAACTTTCTTCTCTATCCTCAACTTGTACAAAAACTGAAAAAGGAAAAAAA
>TCONS_00004271-[scaffold_1]-[-]-[x]-[267]-[1]-novel
CCATCTTCGCTTAACTTATCACCAATTGTGATTGAACTTGTTGATATCACAACTTAAATGTTCACCTAAATATGTATCTAGACAAATGACATTGTGTAATTAAAAAGGCACATATCTTGTTAGAAATTTTAAATGTTTTTAACTGCAGGCACATGAATACAATGACTGTATACATGTCACTATCCAAACATCCAACTAGCTCTGGATAAAGAACATGAGGTAAAGAATTCATGTGAAAACACTATGTATAATAAGGCCAATGACCAA
>TCONS_00004278-[scaffold_1]-[-]-[i]-[236]-[1]-novel
AGAGAACACAACAATGATTGTAATTGAAATATTTTAGGTTCATTCAAAAAACTATAAAGATATAAATAAATGAATTACTAGAAATAGCATTACAAATTCACAATCCCCTCAATGCAGCTCTGTTCACATTATGGTGTATTGTAATTCACTATAAAATACACCATAATGTGAAAAAGAAGATTTACCAAACATGGGACTCTGGTTTGCATATTGCAGTTGTTGTCTTGGCGTGAAAG
>TCONS_00004285-[scaffold_1]-[-]-[u]-[405]-[1]-novel
GGTCAAAACACTTATACCCCTTTTTGTTCGATGAATAACCCAAAAATACACACTTTATAGCACGTGGGTCAAGTTTTGAACGAAATTGACTTGGAACATGAACATAGACAGTACACCCAAAAACTTTGACAGGTAAATCAGAAAACAACCTTGTTGCAGGAAAAAATTCTTTAAGGCAATCAAGAGGTGTTTTGTATTTTAACACCTTGGTAGGCATCCTGTTTATTAAATAAGCTGCTGTTAAAACCGCTTCACCCCATAAATACTTAGGAATATGCATGTAAAACATTATGGCACGTGCTACTTCAAGTAAATGTTTATTTTTCCATTCTGCAATGCCATTTTGTTGAGGGGTATTCCGACATGTAGATTGATGAAAAATGCCTTTATCATTCAAAA…
>TCONS_00004302-[scaffold_1]-[-]-[u]-[276]-[1]-novel
ACTTCGTCGAGTATTAGCTTAGATAAAATAGAAATTTGAATCAAGCTATATAATGAATTATACTTGACTTTAGGAATGAAGGTAAGAGGATCTCATAAGCGGAAGGCAGGAGATTTCGAGAGTAGTTGTGAAATGTTAGTGGACGCCCACCGTTCAAGAGGAAGTAAAGACAGGGAAAACAACCATGGGTTCATAAGCTTTTTGTAAGTACAAGCAAATAATGAAGTTTTTAAAAATTAGCCCTGCGGTCTTTTGTTCTTTGTTTCATTGTTACTT
>TCONS_00004303-[scaffold_1]-[-]-[u]-[2243]-[1]-novel
TTTTTTTGTTATCTCATTTTCCATGTTGCGGGTTGATTGAGTTTTATTTGCTGTTCAGTTGTGTTTATGACTTTTATCTGCTTTTTGGTTTGCATTTTCTGTTGCTAAAGAATTTGACTTTTTAAGTCCCTATGAAGAATGATTTTGAAATTAAAAGTAGTGGTGAGCAATGTGCTTAACGTTTCAATGTTTTGTGAACATAGATAGCCTCTTTGTGATCTGCTGATATTTGGCTGGTTAGATTCATTGCATCCCGATGATGAGTAGTAAGCAAATTAAAAGTATTGGACTGATTGTTGGTTACTGATGAAATATTAATCCCAAAGGATGGGCTTCTTTAGTTTCGATTGTGTTTGAAACTTATCAACTCATATATCAGTTGTTTTTTCAGAATCCTTG…
>TCONS_00004309-[scaffold_1]-[-]-[i]-[295]-[1]-novel
CTTCTTTTTGCGTTGAGCTTTCTTTCTGCAGATCCAGGGTGGTAACTTTGTTAGAGAGTCTTTCAGTTTTGATCTTTATTGAAGTTCTTTACTAATGTGTGTGTGTGAGAGTTAAAAAATTTTTCCTGTGGAAAATTGTTGCTTGATTTGGCAATCCAATAGTTGGATGAGAAACAAGCAAATGAATGCTTGGCAACTTAGCATCAAGACTATGTTTTCAACCATATAAACTGAAAAGAGATCCTTTATAATCTATGGTGATATTTTTGCTTCTCTTGGGAGGTTTTAGTTTATG
>TCONS_00004315-[scaffold_1]-[-]-[u]-[234]-[1]-novel
CGATGATTGGTATCAGTTATTGACTGTCTATGCTATCACAATCTGATTTTATTTCATGGGCCTGACTCTCTTATGGTCTGTTTCTGCTGCTGAACACATGAATCTGCAACAACTTTGATATTTCCTGTGCCTGATTTTGTTCCAATTTTTTAGCAGCTGTAACGTGGATAAAAGATATGTCTAGTATGATGGGAACCAAATCTTCTCCCCATCCATGTGAGCGGGTTCGAACCA
>TCONS_00004318-[scaffold_1]-[-]-[x]-[464]-[1]-novel
GTCCGCTTTTGGGTATCGGAAACAATAATTTTAATGTGAACATACTATGCATGAAATTCCTTTCATAAATTTATGATTTGCCATATTTTGGATTGTTTATTTGTTTATCCCTGACAGTTTATTTAAAATATTTTCACAATGAATATGTTTTGAGTGGATTATTTCAAACAAAGAAACTTCTAAAATATTCCCTGATGCAATTCAAAATTTCAATGCGTAATTTCATTCAACATTAAGGACAGCATGTTACATATGTAGAAACAAGATTAATCTAAACAAAAAGAGAATCTAATGTTCAAGACAACTTTAACCGAGACATTATTCAGTCCCAATAATACTTCTTTCCCATGAAAATACACTAGAAATTTTATCATCTAGACATGATAAGACCTGTGAATC…
>TCONS_00004319-[scaffold_1]-[-]-[u]-[658]-[3]-novel
CAAAGGCTGCAAAATTTATATTTTTATAATTTAGGTGTTTCAACCGTGCCCAATCTCTCTCAATTTCTTGCCTCTCTCTCAGAAATCACAAATTTCTCTCTAATTTCTCTCTTCGATTTCTTGACTAATCAAATAAAATCGAAGCCACATCTCACGCACACAATCCAATCCATTAACTTGTTGCTTTCATCTTGAGCTGTTCGCTTCCGATCCAGCTGTTTCCGTCGCTACCGTCGTTGCCTCCTTTTTCATTCGACTTTGTCTGCTGCACAAGTTAAGGATGGGCGGCTTTGCTGGTCTCACGCTTGTGTCTTTATCCTCATGGCTTCTCATCACTGGAGTCTTAAGAAAATGAGTGGAGTGAAGCCATTAGGTTTGCTGAATTTGTACTACTTTATA…
>TCONS_00004320-[scaffold_1]-[-]-[u]-[583]-[2]-novel
CAAAGGCTGCAAAATTTATATTTTTATAATTTAGGTGTTTCAACCGTGCCCAATCTCTCTCAATTTCTTGCCTCTCTCTCAGAAATCACAAATTTCTCTCTAATTTCTCTCTTCGATTTCTTGACTAATCAAATAAAATCGAAGCCACATCTCACGCACACAATCCAATCCATTAACTTGTTGCTTTCATCTTGAGCTGTTCGCTTCCGATCCAGCTGTTTCCGTCGCTACCGTCGTTGCCTCCTTTTTCATTCGACTTTGTCTGCTGCACAAGTTAAGGATGGGCGGCTTTGCTGGTCTCACGCTTGTGTCTTTATCCTCATGGGGGAGAATTCAGTTGGATATTACTAGGTTCTATAAATTATCTGGCATAAGTGTTTTATTGGAAACTTTTTGATA…
>TCONS_00004324-[scaffold_1]-[-]-[i]-[409]-[1]-novel
AGAACCCACAAGGGTGACGAGTAGGCATTAAAAAGCTCAAGTACGAGCTATACAGTATAAAACCTGGCTTATATACACCCCAACAGTATACCACTCCAAAAATTCGCCAAAACTGATATTCAAAGCTGTCTTTCTGCCTCTTCATTAGTTGACATAACTTTATGGTCTTTTTAAAAAATTCAAGCTGTAGTTTGGACTTCTTTAAAGGAAATAAAGTTGTAGTTTAGTATATTTATAAAACATTTTTAAGAAAATACTACTGAACCACTCCAGTGATGGCTTTGTCTAAATCAATTTTTGTGTTTTCTACAGGAAATGCATGGAAACTTTGATTATGTATTCAGGCAGAGATCTGATTGATATTGGTTATCTGAAAATGTTACTTCACCTAGGATAAAA…
>TCONS_00004337-[scaffold_1]-[-]-[i]-[1014]-[1]-novel
AAAAAAAATCTGTCCTACACCGTGTGTACACTGTTTAATGGAATTGTTACATGTGTACGTTTGTGTATATTGTATGATTTCATTGGATGGGTGTGTATATGCCCACTGTATTGAAGAACATTCAATACAATAACTATAGGAAGGCAGTTAAGTCCAATTTAAAAGTCAACTTGGTAATTTCAAATTGGTGACAAATTGAATTTCATAAACGTAGATGTAGGATATCCCCATTTAATGGAGTCATGATGCATGTATTTTGTATGTATGGTATGATTTCATTGGATGGGTGTGCATATGCTCACCATATTGAGGACTGTTTGGGACAATAATTATAGGCAGGCAGTCAAGTCGGATTTCAAGGTCAACTTCGGAAAATTTAAGTCGGTAACGAATTTAATT…
>TCONS_00004359-[scaffold_1]-[-]-[u]-[280]-[1]-novel
CTTCCATTTTTGATTGATTGATTGGCTTTTGGAGGTGAATCAAATTGTGATTGTATGCATGTGTTCTTGATAGAGCAAGCTCTTCCAAAAGTGATTATTTGAGTGTTATAATGAGATGACGATAGCAAGTTTGTTCTTTCTATCTAATTCTTTTTTGAGTTATATAATTTTTTGAATCCATAATATAGGTTATAGTTTTAATATGTAATATTATTGAGTTGCCAGGAAGTCATATTATAGTTTGAAGAACTGTTGTTGAAGGTTGAGGTTTAAAATAAAG
>TCONS_00004366-[scaffold_1]-[-]-[i]-[331]-[1]-novel
GTGTTAGTTCGCCTTTCTGCTTTTTTTTTTCTTTTAAGAAATTGGGTTTTAACGATGGTTGGAGTGTTTCTGATTTAGCTGACAAGAAATGGCGGGAAATGGACTTGAATTCTTTTCCGATTTGGGGAGTTTGTGGGTGAACATGTGCAAGTTGGGCTTTTTTTCTTTTTTTAAATTTTGGCTAGTGATTTGAGCATTTTATTTGGTTGATGAAAAATGGTGGAAAAGGCAAATGCATCCATGAATTTTTCAATATTGTGGTTGAATTTGAATGAAGATGGAAATGGAACCTCGGATGGTGTGCTCTATTAAAATGTAAATAATCCATGAG
>TCONS_00004371-[scaffold_1]-[-]-[i]-[237]-[1]-novel
GTGATACTTGATTGTATTTGGCAACTGGGTTGTAGTTGTTCTTGTATTACTGATAAATTGTATGAAGCATAAGAAACAACTGTTATAGAGTTCTGAATTTTAAAGTCATATGGGACCAAAGAGAATTTACATGCAGCTATTTGCTTACATGAGCAAAATTTCTGCCTTTTCTTTAACCATTGAATGCCAAGTAAACGATTTGAAAGTGTAATTGTGATGGGATATATTCATTTATGG
>TCONS_00004385-[scaffold_1]-[-]-[u]-[309]-[2]-novel
CCGAAGCACTAGCAGTCAACATACTACGACAATTTTTCTGAATAATCAACGATGCGCCTCGTTAAAAACCAATGCCATCGCGGATTCACTGATTCTTGGCGCCACCTCTCCAGCAAAGTCGGGTGACATAAGGGAGTTTCTCATAACGAGTGCGGGACTTTTCTTTTTGTACTGGATATCAAATTTTGTCGTCCCAAATCTTCTCACCAAGTATTTCCAATTCGATAAGGTAAATGAAGACCAAGAGCAAAAGCCAGGTGATAAACGATCGTGAGGAATTGAGGCTGTTGTAGCGCCTCTAGAAGAACC
>TCONS_00004418-[scaffold_1]-[-]-[i]-[459]-[1]-novel
GTGGCTTTTGCAGGATTGAAATTGTAGGTTGGTTTAATTTTGTGTTATGCCATTAATTATTATAGGTATTGATCACTATTCTCTATGTGATGTTGTAACAATGTGGAGAGGCAGAGAATAAATTTAACTCCTTTAGATTAATTTTTTTGGTTATTGTGGAGTGGTTTTTTGAGAGTTTATTTTATTTTTATATGAAATTTATGCAATTCCCAGCAGTAATTGAGTTTTTTGCTTAATTTACAGCTGCAATTACTGGGTAGTTTTTTAGCATTTTTTATTATTGATATTTGTTTCATTGAATTTGAAATTCTTCATGCTATATTTTTTGTTAGTGAATATTTTAGGAAGAGCAAACAAGTTGAAGTTGTTTCTTCATTAGAATATATAAGAAACTCAAGT…
>TCONS_00004436-[scaffold_1]-[-]-[i]-[204]-[1]-novel
CAAATGATTTTGACTTTTCTCTACGACTGTGTTTATAAGAGAAAAGCATGTAATTCTTTTGAAAACTGGAACATTTTTTCTTGAAATTTTACTGAGATTCTTATGTTTTTCCAATTAGGTTGCACAAGTTTGTTAAATAAGCTAAAACGTGTTTTATCTTTTATTTTCTAATGGGCATAAGACTACAAGGAAATCACATTTGGC
>TCONS_00004441-[scaffold_1]-[-]-[i]-[251]-[1]-novel
GTGGTAAATTAGCAAGAAAGGATTAGTTGGTTATATATTTAATTTTTGTGGTTTATATTTACTATGAGTCTTATTGGGTTCTTTGTCTCATTGTATTTGTCTGATTTTTTGCATTTGGTTTAGTGTTATTGTTAATGCAAGCTAAGCCACATAAACTGGTGGCCTCAGAGTGGTTTTTTTTCCTTCTTTGTTCTTCTTTATAAGAAATAAAATTTGTTGTGGGATCTGAATTTGGGTTGCTGATAGTGTGG
>TCONS_00004466-[scaffold_1]-[-]-[i]-[411]-[1]-novel
TCTTTCCGGGTGCTACATATCTGAAGCACGGAGTCTGCTCTTTGTTTTGTGTCTTTTTAGTAATATGAGTTCATCTTGAAGTATGCTAGCATTTAATATCATGGGATTATTTGTTAGCCATTTAGATAACTATTGTTAATATTTTAAGTAGCTGTTCTGAGTCGAGTTTTTCCCAGTTCAGAATAGGCTTAATAGTAGGATGTAATGACAAGAAATATGATCAACAGTTATTCTTGTGCATGGAACCATAGGTACTTTGTGATGTTCCTAAAGGTTCTTCATATGATCTAGTGAGAAAAATGAGGAGGCCAAATTTTGCTTCTGATTTTCAAGTCTTTTTCCTGTCAATCTATGTTATTTGGATGCCAATATAGTTGACATTGACGTAAAGAACATTAG…
>TCONS_00004486-[scaffold_1]-[-]-[i]-[326]-[1]-novel
GTTGAGGATAATTTAATCATTTGGTTTAGTGGTTAAGTTTCCTCTTGTGTATTTTAGTCATATTTAGTTTGGTTGCCGGGAAATGTAAGAAATGAAAGATATTTGACCTTTTTTAATCCTTCCTTTGGGCTTAATGTAATTGTTTGTCTCACTGAGTTTTGACTTTTTGTAGTCTGGTTTGTTCATACGATTTTTAGTTACAGAGAAAATGGGGGAAGTGTTTTTAATTTGGTTACTTACGTTATGCTCACTGTTTGAAAGAGATTAGTTATATGGTTGCAGTAATGCTTTTGCTTTATAGCTAACCTAATGCGGCAAAAGATCAT
>TCONS_00004488-[scaffold_1]-[-]-[u]-[328]-[3]-novel
TTCTGAGATTTAATAATCTGATTTTGCTGGATTGGCTTTTGTGCTGACTTTCTGTGATACATTTTGTAGCAGAATAAGGTACGCATTTGGGAAAGGAATAATCACAAGCGGTGGCTCTATCAGCAGTATGGGGACCAACGGATCACATGCTATGAGATGCATTATTTCACACACAACTTTAATTTTGTGGGACATTGTAATGTGTTGGATGATCAGATTTTATGAGAAACCTTGCCGTTCGTGTGGCTTCTTAAGAACAAGTGGTTGAAGGGAATTATAGGTGGCAGATACTTAAAAAGGAGGCAACAGGCAGCATTGAACGGATGGC
>TCONS_00004494-[scaffold_1]-[-]-[i]-[400]-[1]-novel
TTGATTTGGTTTTCTTCGAAAGGACTTCATTTTGGGATGTTTTATTTATTGGTGTTCTTTATGGTTGCAATTTTGGTGATTCGAAAATCAATTTTTGTTTTACTTTCATGTATGTTCATTGACGCCAGGAAACTACATTGAGTATTTGAATTTTCATTTAGCGGACTTATATCACAAATTTGCATCGATTAAAGCAAAAATGTTAATCTTGATAACTGAATAGATTCAATATTTATTACTATTTCTGAGTTGTGGACTATTACTGATAATTTAGCATTTCTGAAAGTGCTATTGCTATTTTTTCGATGCTAAATGGCTAGCGTCTTACATGTAACTCATCTAAGGGTGACATGGTTATTGGGCTTCTTTAAGTTTTACTCTTTTTAATTTCTTATTCAAT
>TCONS_00004505-[scaffold_1]-[-]-[u]-[529]-[1]-novel
CCAAATACTTACACCTACTTTCCAAGTGACAGTATTTTACCTACCCCTTTTCCCACAATCTCTTTAGTGTCCATTATGATGTTTCTTGCTTCATTTGCTCTTTTGTTCTAGTCTTGTTCTTGCATGCTCTGTTTTCAGCTTTTCGTATGCTTAGATATGTGTTTATATAATCTAAACTTCAATTAGTTTGTGAAACTACATATGTCCAAGTAGTACTTGTAATTTAATTGTAATCCTACTTTTATTATTTGTTATCAATCTGTAATTTTCCTCTCCCAGTGAACCTTGCCGATCATCATGGATCATGTTTCTGTGAATGAATTTAGTATCACAATTTACTGTGCATAGTAGTTTGCTTTACCTTTGATAGCAACTGTTGAAAAACTCAGTAGCATTTGA…
>TCONS_00004506-[scaffold_1]-[-]-[u]-[325]-[1]-novel
CGAACTCTTTCTTTCTTGCTTCTCAGTATTTGAAAAGTAAGGAAATCATGGTTCCACCAAACAATCCTGTTATCATTTATCTATCACTTGTTTGGACAATATTGGTGTTTGTTCATTTTGATTTTGCAAACTCAAGGGTGATTTCCAAACATGATGAGTTGCCCCAACAAGGTGACTGTGTCAACTGCCACGGTATGTCCCCCCCTCTGCCGCCTTCTTCAGGCTCCGAGTACCCTCTATATGGAGCTCCGCCGCCGCCAGCCTCCGCTTATCCGTCATACGGAGCTCCTCCGCCGCCTGACCCTCTAGGTCAAGGCAACTGCCC
>TCONS_00004536-[scaffold_1]-[-]-[u]-[337]-[1]-novel
ACTCATTTGTAGTCAACCCCACAAAGCCCACCGCGTTGTTCTTTAAATCCAAGCCTCGCCGTTTTAAACAAGCATAAATGCAAATGAAATAGCAAACCAATCTTTATCTTCCAAGCCTTATGCACCAAACTAGCCATCCAATTTTCCGAACGAAATAGCTAATCGAATTCACCAAATCATTTTATCCATCATGCTAGAACGCCCAAAAAACTAGCAAATCATCTAATCAATTTTAAAATTAATTTATATTTTGCCATCAATTCCAATTTCAATATTGACCAAGTAAAATTATACCCAAATCAATCGATCGGCTTTGTGTTGTGGTTGTTGTACGGGC
>TCONS_00004565-[scaffold_1]-[-]-[x]-[241]-[1]-novel
GCTTCAACTGCCCTTCAATTGCTATTCCTGACTTCAATGGTTCGGTCACCGTATCTCAAAGAGTTAAGAATGTTAGGTACACCATCCAGCACATACAATGTACAAGTTACAGACATACCTGGAATCTCAACTGCCGTTGAGTCAAACAGCTTGACATTCACGAAATATGGTGAAGAGAGGACATTTAAAGTCACGTTTACTTGTAAGGAGAATGTGAAGCCCAAGGACTATGTATTTGGAG
>TCONS_00004576-[scaffold_1]-[-]-[u]-[397]-[1]-novel
AACTCAAGTTCAATCCAAATAAAGAGAAGAACATTGTACCACATGACATTTTTCTGTTTGATCTGTCTTGATAGAGCTAATGTGTGAAGAGGAATGCTCTGGAACAAAGAAATGGAACGTTACTGCCGAAGACTAAGAGAGTGAGCAAAGGAAGACAGGCTTTTTAATCTCTATTTACATAATTGTTTAATGTAACGTCTATGTTCTTCATTTCTTAGTACAAGGTAAGGCAGTTTGCTGCGTGAGTCAGTATAAACACATAATTTTCATAATGGTGAAGGCATCCTATGTTTAAAGCTTCAATGTATAAATCTGATGAAATTTTAGTCCGAGGGATTGCTTTCACAGTCTTGGCATATCATGTCTGTAAGGTACTGGCAGGCTGCAATTAACTCGG
>TCONS_00004579-[scaffold_1]-[-]-[i]-[245]-[1]-novel
GTGAGACTTAAACTTATTTCACTGGTGCTCGACTTATATCATTTTCCTACTTGGAAACTTGTTTAAATCATCATCCGTTTGCCATATGCACATTATTATCCTCTTTTGGAGTGCTCTCTCATTTTTGCCTAGGCTGGATAGGTTGCAGAGTTCTCTCATTGTGTGTCCATTGCACAGATTCATTTTCTCATTTGTTCAAAACTAGAAACATTGCAGTCTTCTCTTATTTCAGAGCTAACAGGGTC
>TCONS_00004586-[scaffold_1]-[-]-[i]-[249]-[1]-novel
ACTTAGTAAATACATTCAAAGCACAAACTTAACTGTATATAACCATTTGGCAGAATTTCAAATTGTAAATTGTCATTGTTTTCACTTGGCAGCCGTTTGTTAATTTCTGTTGATTTCGCAGTTCGGTGATTCATGTTTAATGTGCTTAACATAATTGATGTATTGATGTCGTTAGTATGTCTTGTAGATTGTTTTACTCTATACTCCTTATGTCTTCTATCTGCTTAGAAAAATTAATTCAAATACCAC
>TCONS_00004587-[scaffold_1]-[-]-[i]-[204]-[1]-novel
ATTTAAGATTCAAACTATGTTTTAAATCTGCGTCATTTATGCATCCTCCTGCTAGATTGTACACTATCCTAATTTCTTTGCTTGATTTGTTGGAATATCCAAATAAGGATATTATTAACCCAAATGTGGATTTTTGTCTTGCTTGATTTGCCCAAGTGACTGCCTAAGGGAGTACATTGGGTTGACTGATACTGATTTGGGCTT
>TCONS_00004591-[scaffold_1]-[-]-[i]-[409]-[1]-novel
GTTTGATTTTTACTGTCAAGATTGGCCCTGATCTTTTCATCTGAATTCTTGGATTTGGTTTATATTTGATCTTTAAAACACTGGACATTTAAGCTTTTATGCAAATTATCATTTGTTGACCTTGACTTGAGCTGAACATTTTCTTCTGGGGTTCTGTTTTACTTATTTTTATTGAAGTTAAAATTTGGCTGGGAATTTGCTTGTGTAGCTGTAATTCCGAACCAAGTTGATTTTGTGGTAGTTGAGAACATTTCTATTTGTGAGAAAGACAGGCTTGGCTGTTGGCTGTGTGTTGTTCTGACTTTCTGAGAGATTTACAAATCATAGAATCTTCACTGTTCTGTGGACAAAAGTATAACAAATGCCCTGTGGCAAAATCCAGTTCTTACATAATTGCTA…
>TCONS_00004598-[scaffold_1]-[-]-[i]-[260]-[1]-novel
TTGGTAATATGTATATATTTTGTGGAGCAACTTCAAATATTCAGTTTCTAATTGTTGTAATATTTTCAATAGCTTGTGAACATGTTAGTGATTTGTGTCTTTTGGGTGAACAACTTAGTTCTGCACATCTTTTATCTAAAATTGTCATTGTGTGCATGTTTCAAATGGGTACAGTCCATAAAGCTTTCTGCAAATGCTTATCATGGTTTATTTTCTTCTATTTTCTCTTCACTCTTAATCTAACATGGTTTATAGACGTT
>TCONS_00004606-[scaffold_1]-[-]-[u]-[1294]-[2]-novel
AAGCATAGATGGGTCTTAGTTCATTTAGCTTTTCTTTTGTTTTGCTTCTGGTTTTCAGCCTTTCATAAGCTCCTACAGGGTGGGAGCACCGATAGCAGAGAGGAGTGCGAGATTTAAGACAAGGGGTTTTCATAACAACACAGGGAAGTGAGTGAGATTGGTGGGTGTTTTCAACAGTCGTTAAGGGCATAGTACAAAGCATTGATTGCAGGTTGTGTCATGTCAGGACAAATGGGAACAGAAGACTTAATAAGCAAGTATCAAGCAATAACTCCAGAAGGAGAAGAGGAAGAGATACAATCACTTTTATGGGCAGTACAGTATGAAAGAAAAAGGAGTTTCAAATTGTTGCAGGCTGTTTAGTTGGAAAAATCTTTCTCCCGAGAGGGATACCTAGAG…
>TCONS_00004618-[scaffold_1]-[-]-[x]-[376]-[1]-novel
GCCAGGAAAAGAGGAAGTAATGGGCAAAAGCTGGAATGAATCCATGTTTAACAGGTACGGACATAGATATGGTTGGGTTTTTTCTATTGTTTTTGCCCCCTTCCCCTTTTTGGTATTAATTCATTGTAATCTGTCAAAATTGTAATTATCTTAAATGTGTTCCGTTTGGCTCTGGACCTCTGGTTCCCAATAATTTCCCGTTGTTTGGATTTGGTTTTCCTGTATAGTACATTCTTCTGCAAACAAAGTTGACCCGTAAGAAATTGACTGGGAGTCTACAAATTAAGTTGTTAAATGCAAAATTTCACTGACCACAGTTTTCTTTGTGCATGGAAATGCAAATATTCAAGTGCATATTTGGTATGGATTTTGTTTA
>TCONS_00004623-[scaffold_1]-[-]-[x]-[599]-[1]-novel
GGTGTAGTGACTAATCTTGATAATAGCGGAGGATTGCCCTTAATAATAAATAGTGAACTCAATCGTGGGTATTTTAGTAATATAAAATTTCATATAAATATGATTGTGTGTTCATCCTACTCATTAGGGTTTCAAATAGACTCGCTAAATACTATTAATCTTGGAATATTACATATAAGCATAACTGGGTTAATTTTTGCAATGGGGCGTTGGTTGATGTTAGGACTTAGGAATGAGGATGGATCATCTGAATTTTAAGGGAGGATCTAGAACCAATCATTATTTACCTGGGTTTTTTTTTCCAGAAAAAGTGATATCGTGCAGTCAAAAGTGAATATGAAATTTCATTTTAGGCAAAAAAATAAAATATATATCTAATAAGGGGACATCAGTACTCTT…
>TCONS_00004664-[scaffold_1]-[-]-[i]-[218]-[1]-novel
CAAACCTTTGTTTTGTTTCATATGTGTTTACCCCGTCACATGGTTTGCCTTTCTAATATGGAGTTAAAGACATTATTGTTTCTTCCTCCTTTTATATCTTTGTATTTTGCCAAGATATCGAAGAGAATTGAACCCAACCTTTCATTGCGGAGAACTAGGCATAAGGATGGAATAATTTTCCAATGACTTGCTATAGACCAGCTTTATGTGTCTTACCC
>TCONS_00004665-[scaffold_1]-[-]-[i]-[216]-[1]-novel
TGAAAATGTTATGTAATTTTTCAATATTTCCTTTCCGAAGTCAATATGTATGTGCGAGTTATTTTCACTAAAAAAGTGAGAAGCCATATGTGGTGAATCTGTTTTGAAATTGTCAGTCTCATTGCTCAATAATGTAATTATCAGGACAATCAGTTCAGCCGTCTTGCTCATTCTTTATTATTCTTGTTTTGAATTTTATTATGGTTCAATAATGGT
>TCONS_00004685-[scaffold_1]-[-]-[u]-[219]-[1]-novel
CTGTAGGTAGTTAATTGCCAAACATTCCAAGAGTGGTTAGGTTTCGTGTAGTTTTATGAGTCTAGAAGGACTTCTGTATTGTGATGATGATGATGCAAAATAAAGTTTTTCCATCTTTTGGTCATTCACGTGGCTAGTATTTTAATTTCTTTTGCAACATCTTTGATCATATGCTATTATTATGTATCTTCTCTGCTTTGGAATATGCATTTTTATTTT
>TCONS_00004691-[scaffold_1]-[-]-[i]-[369]-[1]-novel
AGCTTTCCTTAATTTAAGATGCTTTCTGACTTGTTTAAAATTGAACTTGAGGGGAATTACATACAGAAAAGGGAAAAAAGATGAAAAAGATAGAATCAATGGCTTCCTTTCAGGAAGTTCTATCAATGGTTTGTATTCACTGGGTTATCCCTCTGCTTTGTTTTTATTTGACACAGTTGACTATATTGCGTGTTCTTTTAGAGAAATTTCAGACTTTACTTTTAAATTTGCTGTAGTGTTTAGTTCTGTATTTAAATCTAAGTGAGAATGTAGGATATGTACATCTTGATATTTCACCTTAAAATTCTACATTGTCATCTACATAGAAGTGAACAAGAATTTCGTGAAAAGAGAACCCTAGGAAGTCAT
>TCONS_00004693-[scaffold_1]-[-]-[u]-[244]-[1]-novel
AGTTGTCAGAAAAAATGGTTTGGGAATTGGTATGAGGAGGTTTAATTGTTGAAGAAATTTGGAATTTGTAAAACAGAAGATGACTGTGGAATTGGGAGGTGTTTGCAAATGTGACAAAGAAAAATGAAATTCGAAGCAAAGATACCTGAACTGCGAGATTTTGAAGGATATGATCGGATGGATGATATTTTTAGAGAGAAGAGAGCAATTTTAAATCATAGATTTGAGGATATTGTGTTTGGAG
>TCONS_00004700-[scaffold_1]-[-]-[i]-[640]-[1]-novel
GCTGTCTATTTGAATTATCACAATTATTTGGGGTTTACCGAATTACCAACTCTAGAACTTCTTCTATTGCCCATTTCCCTAAATGGTTGCAGAGTTGTTTAAGAAGCTGGGATCAGTTTGACCAGGATAACCATTTTGCTTCTCTTTTGTACTTTATCTGCTTTTACATGGGTTATTGTGGAAACTACACATGTATCCTTAAGGACATCAAGGTACTTTTCGTGGAATAAATGCTATATTTGGGATTGAGGTGTTGTGACATTAATTCACAGTGTCATGGGATGGAAGCACAAGCTGTCAAGTATAAGTGTAGCTAATATCAGTTACCAAGTAAAAATGGGTGTTTACAACCATTTTATCTGTTGTGCTTTCAAAGTCAAGCTAAAGCATTACAGTCCC…
>TCONS_00004701-[scaffold_1]-[-]-[i]-[252]-[1]-novel
CTAAGGTTTTGAAGTTAAATTTCTACTTATAGCTTTGAATTCTTCCTTCCTTTAGTATACTTGAAGCAATAGTAGTCTATTTTTACAATATGTTACTTGGAAGGATAGCAAATTATCGAGAGGGATAGTAAGTTATCAAGGACACTTGTTGTGTGGAGAAGCTTCTGATGATGTGCTTGAATTGGTGGATGATGGAACTAAGTTTTTGTAGAATGATTCAACAGTGGAGTGTAGAGGGATATGAGGAACCTT
>TCONS_00004707-[scaffold_1]-[-]-[u]-[321]-[1]-novel
GTTAGTGTTGCTAATGTTGGCATTAGTTTCTTGGCCAATTATCAAAATTATAACTCTCAAAACTTTACCTTGATTCACGCCATGGAGCTTTATAAGGTGCTAATTCAGATTCAAACTGATTTTGTGAAATTAAAGAGCGTGTATTATGGGGAATTACATTCATGGGGGTTTAATTTGGAGTCCAATTAATTGGATTTGAAGAGAAGCATGTCGACTTTGGATTCAAATGGGTTCGATTTGAAGGGAAGTATATTTGGATTCGAATGGTTGAATTGGGAATTAGATGAGGATGATGGCAGACAAAACTGAAATTTTTGTGGT
>TCONS_00004721-[scaffold_1]-[-]-[i]-[412]-[1]-novel
TTTAATATTAGGTGTTAATTTCTTGAGTTGGTCCCTCAAGTTATGTAGTACCGCAATTGTGTGTTATGGTGTTTCTCTTAATCCTCTAGTGGATTTTTTTCCCCTGTTTTTCTCCTTTTGATGAGTCCCTGCATAAAAAGACAAGTGGGCTTTGGTTGTATTTTAACCGAAACTCAAGGACATTAATTAAATTATTGCATTCTGATAACACAGAAGTTTAGGGCACTCTTTTTATTTCAGTGACTCTTTAAAATTCTTCCATCCTTTTTATTCTATAGAGAGGGTCTTTGAACGGAGAAAAAGGGCACTCTTTCAAAAGTTGAAATTTACTCTTATTAATGTTTGTAATTTCAAAATCTCTTATTCCACCAACATAAAGCGAGAGTATATATAATTGAA…
>TCONS_00004722-[scaffold_1]-[-]-[u]-[238]-[1]-novel
ATTTATGCCATTGCCCGTGTGTTTGTACAAAGTTTATACTCTTTAGTTTTTGTTAGTCTTACTGTGTTAGTGATTGATTTTGTGGACTGCTGATGTATATAATATACTTGTTGGTGGAGTTAAAAATGGTGGGGAGATATAGTGGTTGTGGTTTGTGGCAGTGAAATGGTTGTATTGTATATTGCGGCCGAGAATTGAAAAATTGAAAACATCCAAATGTACCATGCTTCTATCAATG
>TCONS_00004725-[scaffold_1]-[-]-[i]-[236]-[1]-novel
CGTGTTTTGGCAACTTACTGATATCATCATTATGCTTCTGTGAGAGCTATGCATTTATGGCTTTAGTGCTTAGCTGGTTTGAATTTTTCCTCCTTCGTATGTTACATAATACACAAATTTAATTGGAAATCTGAAACCCTATCTGTTACAGTTGTATGATTCCATTTTATGCCCCTTTTGCTAATATATTTTGTTGGACGCCATTAATTCTATGCATATGTATATTTATAATCCTG
>TCONS_00004726-[scaffold_1]-[-]-[i]-[534]-[1]-novel
ATTTGCTAAATTCTTGAAGTGATAAATTTTCAATATACTTTTTTTTTTTAAACAAACAAAATAAGTAAATTAAATGTAGGAAATGTACATAGAAAAGGGACAAGCAGTCCACAAACAGAAGATCAAAAAGTTCCTGAGCCAAAAACCTACAAATCCTGCAAGATCATAAATTTTATCCAATGACACTACACCATAGATAACTGCCTCCCAATTAATCAAAAGAAAGGAGAAAAACATATCTTTGGACTCTGGAGAGATGGAAGCATATAGAGAAGCCTCTTTGTAACTGTCCCAAAGAAACATGTAATCCTCCATCACTGTTATAAAATATTCTCAAGTTTCTTTAAATCCATAGTAGCCAAAATAATCCCTTAAGACAAAAACCTTTCCCCTAGCTTT…
>TCONS_00004728-[scaffold_1]-[-]-[i]-[242]-[1]-novel
ATCAAGAAATCCCTCTCCGCGAAAGGGTTTAGCTGTTACAATATATTGTGTCCTGTTGAACGTGTAAATGTTCTCTGATTTTTTGTCTGTGTTGTGCATGGTAAACTTTTAAATATCGTTGGATGTGATTTTCTGCCAATATGCCAACACTCCCTAGTAATAACTTTTTGTTTCTTGACTTTGTTTGGGTAGTTGCATGAAATATTCTTGTTCAAACAGAAATGATGGAATTGAAGAAAAGA
>TCONS_00004729-[scaffold_1]-[-]-[i]-[205]-[1]-novel
TGCTGTTTTAGTGATTTGAGTTGTACCTATTAGTTAATGTTGTAAGAAGTGGTGCTTTACTCTTTTTCAGAACTCAAATTGAAAGTTTATATCCATGTTAGGCATGCCAAGCTGGACTTTTTGCATAAAATTAAAGGCTCGTAATAATTATGGTGATCTGCGGATTAGGAAATGGACAGCGGAAAGCTGAACGTATTGTGAAGAG
>TCONS_00004734-[scaffold_1]-[-]-[i]-[283]-[1]-novel
ATGCAGATTCCAAATTTGGCGATACAATGGAGTCCTAGATGTATGATATTGTATGTATGAGTATTTTCATTTTTCAGTGGTGTTGAACATTCTTTAGCTGAGCTTTGATGTCTACTTTTCGTTTGGGTCAAGGTTGAACCATGTTATGTGCTTTGCAGGGCATAAAAATCATATTTACAATTTCACTTGGCCAACCATTGTGATTGAAAATTATCTTCTTGTCAATTACTTGCATAATAAGTATTCTTCATGATGACAATCACGTGTGATATAGAGTGAAAGA
>TCONS_00004739-[scaffold_1]-[-]-[u]-[464]-[1]-novel
CTTATTCTTTTTTTCATTTATGATTTTTGACTTGCTGAGAGATTTGAGTTGAATCTTAGATTTGTCCCTTTTGTTGTTCAGGGAATAGAAATAGAGAAGGGGGAAAATAGAAAGTCAACCTGATTTAGCTTTTAAGGCTCTGTTTGAGATTTGAGAAGTTGTGGCTTTTAGTACTTACATGGCTACTGTGGAATGAAAGTAAAGATGAGAAGTTGTCAGACATTTTAGCTTGCTGTGCTTTCAAAACTAAAATTAAGCAGAAGCACAAAAATTACAAACATACCCTAAATATGTTGATTCAATTGAGCTTTGGACTTTGGTGATTAAAACAGTGAAGGCATGAAATCTATGATTAGTTTAACTCAAGAAGTAAGTGAAGGAGGGTAGAAGGTGCAAATT…
>TCONS_00004743-[scaffold_1]-[-]-[i]-[261]-[1]-novel
AAACAATATTCCAGGATCAGGAATACTGAAATTACATTTTTGCTATTATTACAAATGACAAACAATGAATATGTAATTTGTAACTAAATTTTAGATAATTGCTTCTGATATATCATCATTTCTTTTTCATTCCACATTCCCTCCTCCTCTCCTTTGGTTGAAGCAATTTGTTATTGAATTGGAGGAATGTAATATAAAATTCTTAAAGTCGGAACAAGTACATCCATAAAGAATACTGCTTTTAGCAAGTGGAGTCTCGAT
>TCONS_00004766-[scaffold_1]-[-]-[i]-[207]-[1]-novel
CAGAAATTTACATTACATATCTGAAGTGATATCTTGGTTTAAACCCTTGTCAGTCTATCTACATTATTATCTACTGAAAATAAAAAAATCAGTTGTTCTTATGGCATGAATAAAGATGTCAAAAGCTTTCACATTGGAACCCTTCCCATTGCTCTATTGTACAATTTCAAATATTAAGAATGGTTACTTTGAAGCCTAAGGTTAGGA
>TCONS_00004778-[scaffold_1]-[-]-[i]-[258]-[1]-novel
ATCAGATCATGAGAAAATCTTAATCCTTAAATAAATCAGAGGGAAGTAGGATTGTTGTTAATGCATGCAAAATTAGAATTTTGGTGATGTAATTGACTTGTTATTTTGTTGTATCATTCTGGTTTATGTGCAAACAACTGCATTGCAAAGATTTAAGTCTTTACTCACAATATGGACATAAGTTCGGCGATTCTGGAATAATTCATGGACTGGAATGATCTTGTTACTTACATCTTATAGCACAATCTGTTTTCCAAA
>TCONS_00004792-[scaffold_1]-[-]-[u]-[503]-[1]-novel
GAAGAAGGATAAAAGCGGGCATCATGATTCAAGTGCTGATCCGTCAAAGAAACACCACGAAAAGGTTGGGAAACTACTTGGATTCAGATCTTACTAATTACAATATTAAACAAAGGGGAAATACAGAAAAAGTTGGGGCTTTCAATTAGCCTTGTTACGGTACCATTTCCATCAGAGACATGGATGAGCAGATTGTCAACAAGTCAATTTCAAAACAATATTTATTTTTATATTTTTTTACAATTAAATTGAAACGATTTTTTTTTAAATTTCATTATCATAACAAAATTGTAAAACCGGGAAACTTCAAAATGAGAAACAGAGCATGATTCCAAAAGGAAAGAAGAAAATCAAACACACAATCATCATCAGATTACATAAAAATTCCAATAATAAAGA…
>TCONS_00004802-[scaffold_1]-[-]-[u]-[453]-[1]-novel
AAAAGGAAAACGGTAGGGTTAACAGTTGAGTAATCTTAGGCCCAATATTCTTCTTGGGATTGGTGGTAAAAATTAAAAGGACCCCGTTTTGCCTATAAATACAACCCTTTCTCCTTCCCCTAAACCTATGCCTTTCAGATATTTCTCTTAATCTTTTTTATTTTCATTTTAATTTTAGGGTTTGATGGCTGAGAAGGTTTGTGGAGTTTAGAAGAATATATGATGTGATTATGATCCTCTTTGTATTTTTCCACAGCTTTCTTGAACTGCATCATCTTTGCATGAGGCCACAGACTTGGCATGGCATTTGTTGCGGTTCAATAAAGCTGTGGGAAGATACAAACAGGTTCAATAAAATTTCAAGATCCATCTTCACATCACTCGCCTCCTGTAATTGAT…
>TCONS_00004807-[scaffold_1]-[-]-[x]-[521]-[1]-novel
CATGACTTCCGTTCCCTTGAAAGCACCCAACTCAACGTTAAGAAGTTATTCTTTAAGCCTTCCAAGGCCCTCGCCGCCGATAATTCATCCATCCATAACTTTCGGACCTTTGAAAGTATCCAACTCAACGTTAAGTTTTTCTTTAAGCCATCCGAGGCCCTCGCTGGCTGTGCTGCCGTTAATTTCTCCATCCATAACTTCCTACCCCTTGAAAGTACCCAACTCAAGCTCAAGAAGTTTTTCTCTTAGCCATCCGGTAGTTGCTTATCCCGACTGTTTTAACCATGCATTCCCTCGTGCAAATTATTACCCCATGGACACTACAGTCAGGGTGGTGCCACAGAGGCTGCCAGAAGGATATGCACAAATAGTGCCAGGTTCTTCAATGGTAATCAGTAG…
>TCONS_00004810-[scaffold_1]-[-]-[i]-[204]-[1]-novel
CTCACTCTGATCATCAGAGAAGTATTCCTTATCACTGACAGTCATCTGGTTGTCTTTGTTTTTCTGCTTTTCTGTTGTTTTCGTTGATGTTATGATAGGATTCTGGAGAAATTTGTGTTCTCTTTTTTATTAGATCTTTTGATGATAAGTCAAAGTTGCTGTTTTTAGTTTCGTTTCAATTCAATATTAACTCATGTCTCTCCC
>TCONS_00004816-[scaffold_1]-[-]-[i]-[343]-[1]-novel
ATACAACAAATGTGTTACCATGTGTCTGCGTAGGACCAGCTTGACTCTTTTTATTTATTTATTTATTTTTTCTGGGGAAAAGTGGATCACAGCTGTGGATGTAGATTCATACTGTTTATTCAATCAAATCCATGATCAAAACTTGTGAGATCAAATTAGTATAACTGCATGGTCCTCATATTTGAGAAGCCAAAAACTCTTTTCAATTGCTGATGATGCAATCACTGACAGTTTGGTGCAGCTTCATGAAATGGTTCCACATGCTGAGTCACAATCTTAAAATCCAGCAACCTCATTGAATTAGACTTTAAGCTGGAATCCAGACCTGATGTTAATTTGAAAG
>TCONS_00004829-[scaffold_1]-[-]-[i]-[322]-[1]-novel
CTCTTCTTTGTTCTTGTATTGATTTAAGCCTTATTTAAATTATGTATCAATTCACGTGCGTATCTTGGTCTTGATTTTACTTGACCAGTCCATCCTAGGCGTGACTTACTTCTAGAAATGCATTTCATCTCTAATTTCATTTTGATTTATACAAATACTTTTGAAGACTCTTTTTTGGAATGTCTCCTTTGCTGCAACTGGATCATGATTTTGATAAGTCCCTCAAACTCATGCATGGATTAGTCTATGTGGTGCTATTATGACTTTTCTCATCTGTGTTTGGAGTAAGCACCAACTGTGGCATCTAGAAGTGCATTTGTCC
>TCONS_00004852-[scaffold_1]-[-]-[i]-[402]-[1]-novel
TTTACTTTCAAATAATCAAGGTATCAGCAGCCCATTCCTGGTACAAGAATTTAAATTAAGAAAAAAAAAGGACCATTAGATTAATGTACCTTGAATTTTAAGAACACGTCTGACATGTTACTCCTACTGTTGATTTTAATATAGATGTATGTTAAATGTGTATATATATTGTAATTGCTTAAGGAGAGGTTGCTGATATTACCCTAATAATTATACAAGTTTTGGTGGATTGCTTCTCTTTCATCCAAATGTAACGTGTCTTTGCGACTTTATAGATCTGAATAGTATTCGAAATTATTAGGGAAAACAATTATAAGTTGATTGCAATTTTGTTGTAATTAGATGCTTTCCCCTTCTTAAACTTTAACTTACAAGCAGTTTCTGTCTTTTGGCATTGTG…
>TCONS_00004862-[scaffold_1]-[-]-[u]-[227]-[1]-novel
GTTTGAGAATATTATGATTGCCTAGCATATGTCTAGTAAAAAAAAAAGCTTGTTTGTGAATTAATATTCCATTTTTTAATTGTTTAGTTGAAAATGAAGGTAGATTAAATGAGTACTTGCTAACAGTTCATGTACATGACAAAGTTCAAATTAGAATAAAACAAGACTAGTTTGAGATACAGAGTATATCTAACAGTGAGGATAGAGTTATTTCTGTTCTAGGTGTG
>TCONS_00004870-[scaffold_1]-[-]-[i]-[346]-[1]-novel
CTGGACCACCCCGTAAATACAAAAAGTACTGAATAATTTTTGTCCTTAATGTATGTAATGTAATATGACAGGGCTAGGATTATCCCCCTTATTATTTACCTGTTTTTGAAAAATTATGAAACAAGTGATAAACATTACGTAAATAATTTTGATCATTTAGATTCCATCTTACACGTTCACATAAAAGCTACATCAATTATCCATTGCAGATTTAATCTTGCAGTTAAAAGTATATTGGTCGAATGGTTTAAAAGTTGTCACAACTTAAGAAATGGAAGTCAGCTGAAATCATCATATTCTCAACATTCATAATATGATTATATTAATTTCTTTTTCCTAATGCTGG
>TCONS_00004871-[scaffold_1]-[-]-[i]-[633]-[1]-novel
TGGGTTTGCAGATATGTTTCTATATGCAGTTTGTTTAGCTCAAATATGCTCATGCACATCTATAGTTTGCCCAGGAACTGGGTGCCCTTCTTTGTGAACATGTTAAGCCCTTTGGTTGAAAAGGAAGGCAGGCTGCAATTGGAATGATTCCCTTGCATTCTTTGGTTTCATGTCCTGTGGGTCACCAAGACAGAGGGAACAACTCAAAATTATCACAGAGAGAGAAAGAGAGAGAACTCAACTTTTATTCTATTTGAACTTTAATGTATCATAGTGAAAAAGGACATTAGAAAGACAGAGAAAGAACTTTAACGTATCATAGTGAAAAAGGACATTAGAAAGACAGAGAAAGGGAACTTTGCCTTACCTTATATAAAGCATTAAGATTGTCTAGGGTAT…
>TCONS_00004882-[scaffold_1]-[-]-[i]-[209]-[1]-novel
AAGAACTTTTAACCTCCGATAATGTCAATTAATCTTGATGTGTCTTGTTTTATCTTTGGCAAAAAAATAAATTACATTCCTATGTTTGGATTGACCAAAAATAATATATAACTGTTTTACTTTAGATGACACTATTCCTTCCATCTGCTGCCTTTAGTTTTTGGAGACAGAAGTATAGAGGGTCTAATTCTAAGCGTGTGAACTGGCTG
>TCONS_00004906-[scaffold_1]-[-]-[i]-[487]-[1]-novel
AAGCATACTATTAACAAATTTTCAATCGTGGATACATATATATCCTTATTATACTGAAATGATTCCAATTATTGGTATTAGACTAATAGTGATTTTAATCGAAGAAAGAGATCAGAATCTGAATATAACTAAAACATAATTATATAGATAATAACTTTAAAAAAAAAAGATAAACAATATGTAATTGACCTGAAGTCCTACACTAATGCCCAGCATAAGTACCTAGGTCTCTAATGGAATCTCCATTAATTTTCCCCTATGGAAAAGTATCTGCTACAGTGAGTGCTGTTGGTAATGGCCTAGCAAGTCAAGAGCCAGATGACGAAACTTGTCTTCAGGAAGCCATATATAATCAGTCTGAATGAGCTTTCCTATGGAATAGAAATTTTCCCCAGGGAG…
>TCONS_00004907-[scaffold_1]-[-]-[i]-[268]-[1]-novel
ATACACAATAAATTTTCAATTTTTTTTTAATCCAACTATTATCACACTTCAATCTCACTGGGGTTAATGGTGTGAATTATCTAAACCAGACATATCAGATGGCATTGTTTTTCAATTATAGCTAAGTAAGAGGAATACAAACTGGGGGGAATAAAATACAAAGACAAAAAAGAGAGAAGAACATTATTGCATCATCATAATCTTTGGCCAAATACATGAAAAATGACTGATTGCGTAAGGAAAGAAACCAAATATATTGTGAACGATT
>TCONS_00004927-[scaffold_1]-[-]-[i]-[261]-[1]-novel
TGCTTAATTTGCATTTCTACTCTTAGACATATCGGATTTGGCGTGTTATTGGTCTCTCTATTTTGGTTTCCAAGAAGGGATTGTTGTGAGGTCTGAGGTGGGCTTTTTACTTCCACAATTCTTTTTATCCCGTAATAGCAGTAATTATTGACTAGCATGTTCTTAGTGTTTGTTCCAAGTTTGTGGTTATTTATACTAGTCTGAGTAATACTTGCATAGACAGATAGGTAGTTATGCCGGATATTTTGCAAGAAAGAGGAT
>TCONS_00004928-[scaffold_1]-[-]-[u]-[254]-[1]-novel
TCTGGGATTTGGAGAGTTGATTAAGCCAAATCACAAATGGAGCCCTGCATCGTTGTAATGTGCAAGCGACTGAGATCGTGTCTTTCTCATATTCACAGACAATAAAGGAAACCCCAGGTAGCCTCATCCTCACTCAATGTATTGTTTTTCATTACAAATGAAACCAAAACCATTGACAAAAGCAAATGATAATTCATCAACGCGTGTAATTCAAGCCGCTTACGTGAAGAAAATTAGTTTTATCACATGGTAAA
>TCONS_00004943-[scaffold_1]-[-]-[i]-[286]-[1]-novel
TTTTGACTACCGCAGTGGATGAAAAAGGCCAGGGGCATTGTTGTGAACTCAGATGATGTTTAATCCTTTAATAGGGGGAAAAATGCAAAGCTTTTTCTGTTGAGTGATCTAGCTTAAACTTTGCCGTACTTTTGTTTCTTAGCTTCACTAAGGGAAATCATTTCAGGCATTTGCTAAAGTCTTCATCTGTGTGCTGGGGATGCCATCAGAAAAGCTAATTGGTGACTGAAGTTACTTTAAGTGTGCAGAGGAGCTATGATTCCCTGAATTTAAGATAAGACGGAGG
>TCONS_00004968-[scaffold_1]-[-]-[u]-[233]-[1]-novel
CAAATTAAAATAATTCAATATCTTATTAGTTATTTATCGCAAATTCATTAAATTTAAAAACAAAATTTCAAAAGCAAAATGAAACAACTCAGATGGTAATTACATCTTCTCACATTGCTTTTTCTGTAGCCCCTGTATTAATTGCAGATGAAGAAACACAATAATATGATCAACTAGTCTTGAAATAAATTGAGCCATGTATGTAGAAACTCAAATCGATTGATATTGATCAT
>TCONS_00004970-[scaffold_1]-[-]-[u]-[498]-[1]-novel
GACTTACCACTGGATCTTGTATGTTACTACTGGATCCACCATCAATGGTTGTATCGTCGCCGTCACATCGAACATTTAGAGAAACATCCTTCATAGCTTTCTCAATCCAACCCATAATGTTTTTATGACTTTCTTCATTTTTGGAAGCTACCTCAGCAACATCATAAAAAGCAGTGCACTCCTCTCTATATCGCTGATGTTCAATGCTCGAACTCCGTGCATCATAACTGACTTTGACTTTACTAGAGAACCTCCGCACATCTTTCCTCCATCTTCGTAGGATATACTTTTCAGGCAGTAATTGCACACGATTACGTGACAACACTGCGATAGTGTGTTTGCAAAGAGTGCCCTTGTATTCAAACATTGAGCACACACAACGAATTTCACCTTCATCTT…
>TCONS_00004971-[scaffold_1]-[-]-[u]-[290]-[1]-novel
TGGAGTTGTTAACGTCACGCACAACAAAAAATCCAAATCGAAAATTTTGGATTTGTAGAGGATGTAAGAACTTTCAATGGGCAGAAGATCGTAAACCTACCGAAGAGAAAATAGACTTGTTAGCGGATGAAATTACGAAGTTAGGCTTAGAGATCGAGTGTTTGTCCGTTAAATTTCAATTATTGCATAAAGAACTTGAGCATATGCGAGAACGTGAAGTGCAGAGGCGATTATTGGACGACGAACTTCGAAAAAGAGAGGCACCACGATATGATTTTATTAAAATACTG
>TCONS_00004993-[scaffold_1]-[-]-[i]-[264]-[1]-novel
CGTGAATTATTTTATCTTTATACTTAATAAAATCTCCTGCTAATATGCTGGAGCTAACCTATATTGATAACCAAAAATTATATTTATCCTTGTTGATATCAAATTAATTTTACGTTTTTACTTGTCGCTAATGTGTGCTCGTTTCCACAAACTGTACTAGTTTCATAAATAGACCTTTTTTCTTTTCTCTTCCGATGTGTCTGTGTTTCAGACTATACCTGTAAATTAGTTGTTTGGGATAGGTTAATTTAAGAGGATTAAGCT
>TCONS_00004994-[scaffold_1]-[-]-[i]-[274]-[1]-novel
TGTTATCTTAAGGGGACCGTAGTACGAATTGTATATACTCAAAATCTGTTTTTTGCACTCTCTTTCATATATCTATTACATGGTTAATTTAAGAGCTCTCTTTTAACTACCAAAAGCTGTCGAATAGGTCAATTTTGAATGTTTAACATACTGTGAGCATTGCTGCTTGTTTGAATTTCGTCTTAACTGCATCTTCTGAAAACAAATACATTAGATTCAAACTACAACATAAGTGTCATGTACCACATTAAGATTTTCAGCTGCCTGAGGTGCC
>TCONS_00004995-[scaffold_1]-[-]-[i]-[562]-[1]-novel
GTGCTAAGTTTACTGCCTAAGTTGATTTCAAGTGTTGCTCCTAGGGTTGGTTGTAATGTCTAGCCCGCTGATAATGTAGTTCTCTAGTGCTTTGCTGAGTACAAAAATATGAAGAAGAATTTAACTCTGGCCTGGAATCAAAGAATTATTGGATTATAAGGAAATTTTGATTGTGAATCCTTTTAGAGCCTCCTGTAATGTGACTTTGTAGGTTTGTATAAGTGGATGGTTTGGAACAGGGATAATTGAATCGAACTAAATTATGCTGCAGTTCTTTGTTCGACATGCAAGGAAGGTACACAAACTGACAAATAAAAGATAAGATTGCAAATATTTTTTTGAAGTCTAAGACCTTTCCGTGATTGTTTGCTAAAAGTATTCTAAGAAGTATACTTCCAT…
>TCONS_00004997-[scaffold_1]-[-]-[i]-[372]-[1]-novel
AGCTTTTTGGTGATATAAGAAACATAAAGAAGTGGAAACTTTTCTAAAGATGATACCACTTTCCTAGTTTTGGTCTCTGTATTGGCCACATCTCATATCCATTTATGGTGTGGAGACAGTGTTAGGTATAACAACAAATCTAAAGCTTCCAAGAGCAATTTTTGGAAACAATTTCATTTGGTTTCCACCTTGTTTCTTCAATCACTGAGACAAAATTAAATTTAACCACTACAACTTGAAACCAACTTTAATTTATTCCATGTGGGTTACTTGTCTTACTCCTAAACGTGGCCTGCATTCGGTTCCCCAATTAGGGAACCGTAAAGTTTTTTTCTTGAAAAAATTATTACACACCATGTAAATTACTGCTTA
>TCONS_00005022-[scaffold_1]-[-]-[i]-[224]-[1]-novel
CTTAAACTTTTAGAAATTTTGCAATTTGGGACCATTTCTTAAGAATTGTTTGAATATGCTGGATTCGAAAGTTGAATAGACTTTTCTAAGAATTATAGTAATCATACTTTTTAATTCATTATTCACTGATTAATCTGCAATCAAGAGGAATTGAGGACTTTGAAGTTTTGTGTCGACTGGAATAATTGGTAATTGTGCATGGACAGGCAATTAATCAATTCTGC
>TCONS_00005069-[scaffold_1]-[-]-[i]-[290]-[1]-novel
TGGTTTGTAGCTTGTTTATGTATGGTTCGCAACAATCAATCAACTTTGTTAGGAAAATTAGGATTTTATTTTTTATCAGTTTCGGCTCATTTGTATTTTAATTTTTATTTTGCTTCTAACTGGAAAGGAAAACTCTTGCATTTATCTTTCTTCCCTGGTTAAGAATAAAGTATGAGTTCTTTGGCAGCGTAAGCATGAAAGACCTGAGTAGTTTTGCAGAAATACTTGTGCATGAATTGTATGTAGACTGCTATGTGGATAATTAGCTGTCTATGCCACTTCTAGTAGCG
>TCONS_00005096-[scaffold_1]-[-]-[i]-[238]-[1]-novel
ATTTTCAGTTGCCCAATGAATGTTACACTCTCAACAAAAGGTTTTTCATATGTCTAAGATACTTTTTATCATCTGAATGGAATATCTGTGAGAAATGACTAAACATGGAAGATCCACTTCGTGTCATTCAAGAGTTTTTTTCATTCATTTCCAAATAATCTCATATGATTGGTAACTACTAGAGGGTGGTCTTAGGTATCTCAGCTTGAAATTTTGAACAACTGATATTGGATGTACT
>TCONS_00005097-[scaffold_1]-[-]-[i]-[242]-[1]-novel
TCGTGAATTTCCAAACCTCTAATTTCATTGAGAGGATGGTCCCTGATTTGAGTACTTTTAACTCCTTGAAAGATCAATTTGATGCTCTGATTTCAGCCATTTAATCTATAGGATTTTAACCCGCTGTTTGGATGGTTACACAAGTATTTGCTCTTAGCTTTTCTTTCCAAGAACTCATGGAGCTTGCTGCGTAGTGGGTTCTGGATGCTTTGTGATTTTGATAATGTTTCAATATATCCCTG
>TCONS_00005099-[scaffold_1]-[-]-[i]-[211]-[1]-novel
AACATTTGATGGGTTCACCAGACCGATATTCCATTCATGGAAACTTTTCAGTTTAAGCCTTTTTGCGATTCAGAAACAATAGCACATTTATGGTTGGTGTGATTTCATCTTTTAAGTCAATTGACCTCATTTTAACTAGAAAACGAGATACCCACTTGTTCTAAAAGATATGTTCAGATGATCAATACTTTCTAAACCTTTTCAATTGTCG
>TCONS_00005104-[scaffold_1]-[-]-[u]-[236]-[1]-novel
CGTCATTCTGAGAATGTTATCAAGGTTTTCTAAAAGGGGAGCGAGGAATATGAGAAGGAAAAGAAGAGTGAAACTATCTTTAACTGGAAGGAGGCTTAAGCAGCTCAAGAGGATGATTCCTTCAGGTTGCTCAGAAATGAACATGGAGACCTTGTATCAGATGACTGCAAATTACATTTCTTTACTGCAAGCCAAAGTCAGTTTGCTTCAGAGCTTATCCACATTCTATGGAGTCT
>TCONS_00005108-[scaffold_1]-[-]-[i]-[226]-[1]-novel
CTTAGGAGAACTGGATCTTATTTTTCTTATAAACGGTAAAAAGGCTTGAACCTAAGTAACAACATGCCTTAAATGTTAATTGATATCATAAATAGTGAAACCTTTACCCAATTGATATCATAATGAGTAAAACCTTACCCAATCATGATATTTATGATCAATCGGTATAAGTAGGTTCTTTTTCCTCCGTGTGAAGTCAATTACTGCAGCTAACCTATTCTTGTTG
>TCONS_00005125-[scaffold_1]-[-]-[u]-[519]-[1]-novel
ATTTGACTAAAATTACTATAAATACTTAATTATTCGATATATTTTAATAATTATGTCTACAAGTATCATCAACTTTTAGTCTGTAACCAATGATTTACCAAATACAATAATCATTACAATTTTTTATAACCTCGCCTCAATACTAAGTAAGCCATTGGGCTATTAAACAAAGATAAGATGAATGTAGAGTTTTCATTTCTCTCTGGGTATAGCCAATAAATTATAGAGTGACGTTAATTGCAATCAATCATTAGTTGTAACATAGCATGACCCTAATATTTTATCTCTGGAACTGAATTGTAGCCATTAATTAGTTAACTTTGGTGTCCAATTAACTGTCAGCTACTAAGATCTATAAGAGATATCATCATATCACAAAGCAGAGGGAGAAACTCGCGC…
>TCONS_00005126-[scaffold_1]-[-]-[u]-[253]-[1]-novel
AACGGGGTGAATAAAATCTTAGTTTATATTGCACAGGGGTTCAAATATAATTAAATTTCGAGTATGATTTAATCTGTCGAATCCACATCGAGGAGAAATTGCTAATTGGATTTTACACCGTAAACACCGAGGTGGCTTTTGTTTCTTGACGCAGAATGCTTTTTACTTGTTCTATTTAGATTTGCAGTTGCAGTTATATATTATTTGTATGGTTAATCGGGTTTGGTTATCCTCGTGACGATCGGAATCTGGC
>TCONS_00005129-[scaffold_1]-[-]-[i]-[321]-[1]-novel
TATGTTGTTGTTCCATTCTGCTGAAAGCCTTTGTCAAACTTGGTGAAAAACTATAGTTTAAGAAGATGAAAATTTGGGATACAATCGAACTTACGAATCTCTAAATAAGCCTCGTGAACAGTGAGAACCCAATTGCTTTTCAGCAAATAGTCAAAAACAGATAGATATCTTGTAGTGATGACACATTAGATTTTGATCTGTGTACTTTCCATGGGTGGCTTCATAACTTGTGATTTTAGAAGTAGATAGATCTTTGTTAAGGCATGGGTATATGCTTATGTGATATTTTAATTTGAAATGAAATGCATTGTTCCAGCTGGT
>TCONS_00005135-[scaffold_1]-[-]-[i]-[317]-[1]-novel
TGATGCTGTAGGACAAAAGGAGGCTAGGAGTAGCCAGTGACATGGCTCCCAAACCTCCCACTATCCCTTCTTTCTACATGACAATATGTATACTTAGGCAACTCTTTGAATTAATCCAACATTTAACTAACCACTATCTAGATCATGTGGGAAAAAAGAGGTGAATGAATTGATATCAGAAAGTTCTCTATATGCATTTTGTTTGCTTCTAGTTGTCATAATGTGGAATGAGACTTGTCAATGCCAGCTCTTCTAGATTGTAAATGTAAGAAGGCATATAACCATAAAAAATAGCTCTCTTTGCTGCTGTCTGCTTG
>TCONS_00005155-[scaffold_1]-[-]-[i]-[578]-[1]-novel
CTTACTGTGCTTTTTATCAACCACGCCTTTCCTGTTTGATGCTCGAGGTCAATCTCAATGGTTTCTAGATGTCTACTTAAGCTTGAATTTAATCTAGCAAACTAACTGTTTTATTTTTGAAAGGCATATCTATTATCATATGGGCTCAAGTAGGCTTCTTATATCTACATGGTGACTTGACATGCTTGCCACTGTCATCTGGTCAGTTCTGTCTGGTCTGGGATTGTCCAAAAGACAATCTTCAGTGGAAAAATTCAGTTCTTACTAGTTTATTGATTGTTACAAAGTATGCTTGTCCAACATTGATTTGCTCACATAGCATCCTGGTGGGGCTAGTCTATGTTGAGTCGATGTTTACATGGTTGAAACTTCCCCATTTCAATTAATTGTATGAAATGG…
>TCONS_00005201-[scaffold_1]-[-]-[i]-[414]-[1]-novel
TGGGAAACTGAAGCTGAGTTGTTTATTTTTGAGTTAACTGCTTAAATAGTGATTTGCTCAGTTGAATAGATAGTTTAGTCGGTGCTTGTGGGATTCTTTGTAGCTTATACTGCGTTGAGAAATGGTTTCAACTTATTAGTTTCATGTTTTTCCAAGAAACGGAAGAATAAAGATTTAAACTTGAAGTGGAGTAAGTACTGGCTGCGGAATTTAATGTTTATTTAGTGCTCGTTTGAGGTTGGGGTTTAGGGTTTAACTAAACCTCAGATTAGGCTTATGGAAACCATATTTAGGGTTTAACTACTCTCATACCTTGATAGTTTTCTCTTTTTGTTGGCTACACGTTTCTCCTGTTTAATCATGTTAGAGTATGTGCCTGGTTACTCTATGTACAGGGTT…
>TCONS_00005216-[scaffold_1]-[-]-[u]-[705]-[1]-novel
TTGAAGTCTGAGCTTTGTGTATAATGGAATAGTTGCAATAGAATGAGGAATAAATTCTAATTCAAGCCAGATTTATTTTCCATTCTTTTATGATATAATTAAGGTTGCTTATGTCATCAAATTTTGAGGTTCTGATCAGCTGTTATTGATGATTCTTGGTTTGGCTCTCAATCTTCTTGGTCACCAGGGATGTGATTGTATTACAGTCTTAATCTATCTTCTTTACATGTGATCCGAGTAAAAGTAATTAGGTGTTCATTTCATCAGGATGATACTTCAATTTTTTGTTATGTGGTTGACTCGTTTTCCTTGCTTGGGTATCGCAGTGATCAGGATAAGCTTAATCTTGCTTGACGATTATCTTAATACTTTAGTTCCATGACGTTTTAATTAGAATGA…
>TCONS_00005217-[scaffold_1]-[-]-[u]-[249]-[1]-novel
TTCTGCTTGTGGGTTGTTTTCAAGTCATGAGCTTGATTGATTATACGCTGATTAGAGTGATTTTGAGGAGTATCTATTTCATCGAGTTGATATCTTTGATCTACTGTTTATGCCCTTTACTCAGCGGCAGGTTTTAATGATTTCTGTTTGTGGGTTTTGCTTTCAAGTTTTGATTTTGTTTGATTGTATGTGGATTATAGTGAATTTGAGTAGTTCTCATTTTATCAAGTTGAGATTTTGATTTGTTGG
>TCONS_00005226-[scaffold_1]-[-]-[u]-[281]-[1]-novel
TGGACAAATTGTCAATAGATGACATTAAACATGTTACTGTTGAATTTAATTTTTACATGAGAAAGCGTGGTTTCTATTACTCTAATTTCTAAATGGAGCTGAGGATTCTGAAAACTAGTTGCTGTTAATACTCCCTCTTCATATCGACTTGATTTGCCTTTCACAATTCACTTTGGGTTTATAGAACTGCTGCCAATGTTTCCTTTATTATTTAGACGCAAATGCAGTAAACAAGAAACCTTTGTCCTCTCTCATGCACTTGAAAAAATAAAATTGAAGAG
>TCONS_00005228-[scaffold_1]-[-]-[u]-[1006]-[1]-novel
TTACATTACAATTTGCATTTTGGCAATTGCATGTTCAATCCAGTGTAGTGTAGTATTAATTTTAATTAAACACCAAATTCACCCCCTTTGATTGAAGGATGCATAGCCATCTGCTGGCCTTGTGAGCTCAGATCTCTTCCAATCTGTGAGACTTGATTGTGCCTGCCCATTTAATCATTTATTTTGGATTTAGAATCTGGAAATAAAATGCGCTGTAAATATCTAAAAATAAATAAATAAATTAAAAAATAGTAAAAATCCTTCCTTTGCTTTATATAAAGACATTCGGAGTTTGAGGGTACTCTCTCTCGCAGTAGAGGGGTGTCAATGGCATTACTCTTTCTTTTGTTTCTTTTATTTATTTATTTATTTATGAAGGTTCGTCTAAGAATGAGGCTT…
>TCONS_00005229-[scaffold_1]-[-]-[u]-[324]-[1]-novel
TCAATAGGAGATGCAACAGTTGAATGTGGAAGAGTTGGTATTGCAACATATCAAAAGCATCTCCAAGGGCATGGAGCCCAAGTGGCACCAGCCTGCAAATCCTTCCATTGCTACTGGGACTGGCCCGATGTTCCATCACCCATCGCCCCCCACTTGGATTAGGAGCCCACATCGGGGAGCTCGGCGCGTCGCTGATAAAGTTGGTTGTTGGGCAGTGTGGGATGCTACTTTTCTCCCTCCATTGGAATTGGATGCTGCAAAAGTAGTAGGAGCGCCAATGGAAAGTCGGGTGTGTTGGCTCCAGACATCCAATGCAGCTTCTCC
>TCONS_00005230-[scaffold_1]-[-]-[u]-[493]-[2]-novel
TAATAAATTCACTCAATGGCAGCCTACTGAACCAGCGATCCCCTCACGGGGCAGGAAAGTGATAATTTCCCCTTTTTTTCCATATTCTTTTTTCTTTTGTTTCTTCTGATTGTGAGAATGAGGCTTTGCTCTTGGAGAGATCTCTGATAGCTTAGCGAAGCCAGTGATTTCATTATAATATCGCACAACACAAACTCTCTTTCTCTCCCTCTCTCTCATGTGATAGGGCTGTGATGATGTTATTGCAAAGTCAAATAATCAGTTGGTGAGAAACTTTTTTACTCCTCATAATGGCGAGGCAGCTTCTGGGTATCTCTGAAATTGCCGCCATGGTTGTAAAGTTTCAATCTTTTCTGATAAAAGGCAAATCTTGAGCCCCCATCCATTATCAAAATCGAA…
>TCONS_00005231-[scaffold_1]-[-]-[u]-[348]-[2]-novel
GCCAGAATCTGAGCCTAGTGGTTTGCCTACACAGTCATATGGAATGACATTTTCCGAGCATGCCATACAAAACTAAGCAGTTTATATGTGTTTATCAAAGATCGTAACCTGGGTTTAATTGAGTTGAAAGAACTATAAAGTATTGTAAAGGCTTTCTGCTTACCTCTTCTCTGCCTCTCTATGTTGTTCTATTGGATGTGAAATTTCAGAATTGTGCATCAGTGGGGTTGGTTCATCTACCAATTTGCATAATCCTAATGCAATTCTGTCGCTGTGCACAAGAGGAGAGAAGTGAAGCTATAAAAAGATACAATGACGGCTAGAAACTAGAAAGTACAAACTGTCAAG
>TCONS_00005232-[scaffold_1]-[-]-[u]-[348]-[2]-novel
GCCAGAATCTGAGCCTAGTGGTTTGCCTACACAGTCATATGGAATGACATTTTCCGAGCATGCCATACAAAACTAAGCAGTTTATATGTGTTTATCAAAGATCGTAACCTGGGTTTAATTGAGTTGAAAGAACTATAAAGTATTGTAAAGGCTTTCTGCTTACCTCTTCTCTGCCTCTCTATGTTGTTCTATTGGATGTGAAATTTCAGAATTGTGCATCAGTGGGGTTGGTTCATCTACCAATTTGCATAATCCTAATGCAATTCTGTCGCTGTGCACAAGAGGAGAGAAGTGAAGCTATAAAAAGATACAATGGCGAGGGACTTGAGATCATCTGAAATAGAGAGA
>TCONS_00005234-[scaffold_1]-[-]-[u]-[214]-[1]-novel
AGAAAATGGGAATTGTGGGATGATGGGAGATGTTTGTTACAGAATCTGTATCGTACATCTCATTAGTTTGAGAATGAGGCTTTGCTCTCAGAGAGAAGACGGTCGATTTCTCTCAGATCGTTAGTGAAGCCGATGATTTTTCCATTTTTATTATATAAGGGTAATTATTGTTCAGACACCCTTTTTGTTTCTCTTCTCTCTTCTCTTATCTAAA
>TCONS_00005240-[scaffold_1]-[-]-[i]-[388]-[1]-novel
GTTTCAAATTGTTATGTTTGATGATTTATTCGGATGATATTTTGGTTTTGTTGTTGTGGGCATGGCGTATTTGGTCCGTATTTGTAAACAGTTTGATCCTTTCGGCTTTTGTGTTTAAAGTGATGGTTTTTCTTTAAGCCCGTATTTGTTTGCGGTGAAAACTGATATGAAATGAAACTACAACGGGAGACTAGCTAGTTATGATCAACTTAGTTAAATTGTTGAATTAGGATTTTTATTTTTCTTCTGAATCTCACTTGTTTGCCATAGTAATATAGCTGTATGACAACTCTGTTTTTGGTGTTAATCAGTTTCCATGTTTTTAATACATGAACTTGTCTTTTCGGCTACCATCTTCTTTATATTGTCTTAGCCAATATGTTTTCGT
>TCONS_00005250-[scaffold_1]-[-]-[i]-[460]-[1]-novel
CCGAGGATTACCGCCGTGGAAGGATGGTAATTACATCTCATGTATAAACCGTTAACAAACTCTGGGATTGTCTGCTTTGGGACTTGTTAACATCCAATTGTCATAACTATTATTGTTGTGTACATTGAACGTTTTGCGTATTTTGGACCGATGAGAAGCTATATCCAGAATTGGGTTTTGGATCTGAGCTACTATCAATACAATTGCCTTCTGGGGTTACAATAATTGTCCCAATGCTTCCCCTACTGAAAAAATTTGAGAGAAACAACCGCTGGATAAGGATAAAATTACAATTATTGAGTGATGAAGTGCAGAGCTAGTTGCTGAATCACTATTTTTGGACAGATAGGATTCTGTGGGCTGGACTCTTAAGTTTTGTTCATCCCACTAAAATTTCTT…
>TCONS_00005251-[scaffold_1]-[-]-[i]-[268]-[1]-novel
TCGGGAATTTTGGGGACTTTGTAAGTGGGCTTGGTGATTAACTTGTTATTTGATTATAAGAATGAGAATGAATTGAAATGTAGAGTTAAGAATTGTAAATCTTTTATACATTTTAATGAAATGAGGATATTATTTTATATTTTAATATACTTTTTAAGTGTGTTGAAATGTACAATATTGTGTGTTTATACCGAGGGATTCTGTTCGTTTCCTAATTGTTTTCGGCTTTTAAAATGCTTGATCCGGAGTCACTTATTAAATAGAGAGG
>TCONS_00005278-[scaffold_1]-[-]-[u]-[235]-[1]-novel
GTTAGTTTTTGTTTGGTTGCTCAGAAAAGTCGAGGAAAATACAAGTGGTTATTATTATTTTCTTGACAATGTTCTGCACTTTTTACATTATTTGGGACCAAGTAGATGCTTTTACTACTTTCTTCGGTGGGTTTGTTCTTCTTTGTTGTTCTGATTAGTTTTTGTTTGGCTTGTGAGAAAAGTGGAGGGAAACATAAGAAAAAAATGAAGTCGTGTTGTTTTATGGAGATTATGC
>TCONS_00005285-[scaffold_1]-[-]-[i]-[285]-[1]-novel
ATGAGTTCTTAAAAATGAAGTGTAATGATATTCTGTCACAACAGATGCTATGCTTTATTCTTAAGATTTAAGTAATGGTATTAATATTTATCTCTTCAGGTAATGTTCTAGACATACTACTTGGGGAGCCTGTACTTTGTCAATTTATTAGTGGTTGGGAGACAATGCAGTCATCAGATCATGACCTACCATTTGCAATTCACTGTGACAAAACTTTATATCTTTGGAGTTTTTGAATGTTAGGCACCTTTTTGTCCAACCAAAAATGTTTAATGCAATTTGGCA
>TCONS_00005305-[scaffold_1]-[-]-[i]-[485]-[1]-novel
GCATAATTATTGAAGAAACTGCGAAGAATTTGAACCAGTTGTGAATGTGGGTCCCAGGTTAGTCTTGTGAAATGAACTGTTCAGGTATCATATCTTCATTGTAGTGAACAGAGATTCTAATTTAGTAGGATTGGATGATTACATGGCTTGATGGTGGATCATATTTTCTTCAGCTTGGAATTAGTTTTGTTAATCAACATTATTTTTAAATTGATGAAAGGAGGTTCTGGCAGAACCCTGATAAAGAATGGGTTTCTTTCTGACTATAAATGTTGGGAATCACTGTGGCATTGAGGGATTATGGGTAACTCTTGGGGTTACTTATTTTAGAAAAGCTCCTGTATGCCAATTATCATTTATTTTTCCTTGACTTATCAAGTTTCTTTATGGTTTATGAGT…
>TCONS_00005318-[scaffold_1]-[-]-[i]-[275]-[1]-novel
CAATAAAAAAAGTTTACAACTTGAGAGACAAAGTTTAATAGAAAAATATATGCGTTAACTTGAAAGTTTATGACTTATGATCAAGGAAATAGATTGACAAATAAAAACTTCAGTCATTACCAGACAGGCACATCCCTTCAATAGATTGTTAAAACTAACTGTTTAAGTTTGAAACTGATGCTGGAACTTGTGTAATTCTAATCATTTTAGGTCCTAATTTCTCCCTGAATAACAGAACCTCCTTTTTGCTTTTAGGCAGACAAATAATATGAAAC
>TCONS_00005319-[scaffold_1]-[-]-[i]-[203]-[1]-novel
CTTTATTCTTCTTCTTTTAGATATTTTTATTGATTTTTAATTTATTTTTTCGCCTAAGTTAATTGAAACAACAAATATATGCATCATCTACTTTACGTCTACTGTGAATACTTAGATTAATGCAGAGATACAAGATTCACTTTGGTAAAATCAATGCATGGTTTTTGTTTTGTTTATTTTCCTATCATGGTTTTGAATCTCGG
>TCONS_00005341-[scaffold_10]-[+]-[u]-[202]-[1]-novel
GCTGGGATCTTTGGAGATGAGTTGGTTGAACACAATTTCCTATGGAAATATTTCTTTCTCAACATTTTTATTCAATACATGTGTATATTCACATATTTTTCATTTGGAAACCTAGCCGAAGGAAATGCTTATGAAAAATTAAAATGGAATAGACGATCTATTGGTTCGCCATTATTCTTAGGAGGTTTTCTACGCATGCAAC
>TCONS_00005342-[scaffold_10]-[+]-[i]-[231]-[1]-novel
AGACGATGTTCTTTACAGCTCGCAGAATCATCTTTTGACATTTTATAAGCATATCCTGAATGAGAATGTTGATTTATTATCAACCAATTTACTACAACACAATTGTTGTTTTAAGCCATTGTATACTGGAATATTTCTCGTGTCACTGCATTTTGATGTGGATCATCCTCAGGACTTCTAAATTGGGTAATTTCAGTCATTAATGAGGGGTTCAAAAGGTCTCCTGAAGGC
>TCONS_00005352-[scaffold_1115]-[-]-[u]-[220]-[2]-novel
CACCGTCGCCCCTCGGCACTCGGCAGTCGGCATCATCTCTTCTCGTTTGCATTTGCTGACTCGGTTTTGCTCAGTTGCGGCTGTGACGGGAGTCGTTGGTGCAGCGGCAGCAGCGCAGTGCAGCACCCTCCGGCGCCGTCGTTTGCAATTTTACTCCGGGAATTTATGTTTGGACATACGTGTATGCCATCATGGCAAGATTTGCAAATGGTATCATTAA
>TCONS_00005353-[scaffold_1115]-[-]-[u]-[696]-[2]-novel
GCACCCACCGTCAGTTTGTCACCGTCGCCCCTCGGCACTCGGCAGTCGGCATCATCTCTTCTCGTTTGCATTTGCTGACTCGGTTTTGCTCAGTTGCGGCTGTGACGGGAGTCGTTGGTGCAGCGGCAGCAGCGCAGTGCAGCACCCTCCGGCGCCGTCGTTTGCAATTTTGTCTCTTGAGGATTGTTCACATTACTGTTATCAAATATTGACCAAGTAGCAGAATTTGCAGCAACTTACCCTGCTTCAAGTTATGGGCTCATTGAAAGACAAGTTATAATGTTATATTACAACTGGTTATTTGTATGATTTTGTTTCTGTTGGCTGTGTGAATCTCTCTGCCCAGCTTGATTTGATTTTGTTATAAGTTTGTATTTAACTATTTTTCTAATTTAAATT…
>TCONS_00005354-[scaffold_1115]-[-]-[u]-[1090]-[1]-novel
TCGGCTAGCACCCACCGTCAGTTTGTCACCGTCGCCCCTCGGCACTCGGCAGTCGGCATCATCTCTTCTCGTTTGCATTTGCTGACTCGGTTTTGCTCAGTTGCGGCTGTGACGGGAGTCGTTGGTGCAGCGGCAGCAGCGCAGTGCAGCACCCTCCGGCGCCGTCGTTTGCAATTTTGTGAGTTGTTTACAGCTTAATTATTGAATGTATATGAGTTGTGTATGTATTTTTCTTTCATTTGAATAGTTGGTACGCGGCATCACTTGCAAGTTTGTCGATGCCATTGTTTTCATATATACTTTACCCTTATCTACTATAGCCGATAGTCTATCTCATTCTCATAGAATATGTATGCATCTTGTGGGTTCCAATTCTTGCATTAAAGGAACAAATTGTTG…
>TCONS_00005355-[scaffold_1137]-[-]-[u]-[535]-[1]-novel
CTTGCCCCAGCACTCGTCACATCTCTCATATCTGTCAATGACTTGGCATGAGACAGCACTTGCTGATGATCTGTTCAGATGACACAGCACGTAGCAGGAATTCCCTACATCATCATGGATAAGCTCAAGGAGGGTAACAAGACAAATGAGAGCTGTCATTTTTAAAGGACTACACATAGCAAGCCCTTAGATCAATTTACCATTAACCATAGGACGAACTGACAGCTATGAGAAGTACTGGACTTTTCTTGTATATTAAGAAACATCCTTGTATATGTTATGATAAAAAATGAATGAACGATTAAGTTGTTTGTGCATTCATATTTCTTTCTTTTGGAATGTACAAGTGTTGTTATTTAGTTAGATGTTTTACAGCCAATCAACTAAGAGGGTACTCGA…
>TCONS_00005360-[scaffold_1261]-[+]-[u]-[372]-[1]-novel
GCGGTAGGCACACAAAACTCAATTTTTCTTTTAAAGCTAATTTACAATCCTAGCCGACAGTGTCCTTATTGCAATTGAACGAATGGTGTAAAAGTCAAGCGGACGTGTATAAAATTATTAGGTGAACAGTGAATTATATCAATCTAGTCAATTTTGGGAAAGGAATCAACGGCAGGTTCTAAAATGCCTGTTAAAGTCACACCCTATGAAGAAAAAACTTCCAACTTCTGCTGAGGGACGTTGGTGTGTTTTTTTTCCTCCCCTCTTTTTATTGCGGTTCATAGTGGATTTTTTTGGCACAAATCTATGGCTTAAATTCAATTTTGATGGATCCTATTGTGCGTTAAGAATAATTTCATCAGAAGATTTTTT
>TCONS_00005361-[scaffold_13]-[+]-[u]-[677]-[2]-novel
ATTACGCATGCCACTAACTTCTAACTTTGTAACCTCGAGTTGTTTTGTTACCCTTTATGTGACGGCCACACTGCTGTCACATATGTTACTAACCACGTGACGGTAAAGAGCCGTTCGGTTTAGCACTATTTTAGAAATTTAAAATTATTTCCAGTTAGAAAACTATTCGCTGGACTAGCCACCATCGTAAACCTAACTGGTTGCCGGCGAACGGCGTAAAACACCGGGCATCTTCTTCTTCATCGTATTCTCCCTTCATCTTTTGAGCCATTATTGTCAATTTTTGTCCCGCCAGCAATATTTTTTTATTCCTACAAGTTGAAGCCCCTGTGTTCTTGTTCCATTGGTGAGTTTGCTCACTCAAATTAATTTTGTTCTGCGAAATTTACAAAGTTCAAA…
>TCONS_00005362-[scaffold_13]-[+]-[x]-[674]-[5]-novel
GCGCGAGTCTGCACATTTGTACCAAAAAAGGACTCCATACCATGTGTCATTTATTAAACACAATAAAAATACATAAAATAACTCACCCACGTAACCAGCATAGAATCCAATATCTTACTCCCTTTTTGCAATGTGAAAATCCCTAATCATAAAATAAAGGAAGGGAAAGAGAGATGCGACCGGCAGAACAGTTGCAAGCACAACAATCCAAATTATAAAAAGCTTGCGAATTGGTAAGCCTCGTTCCGACTCTTTAAGCTTATCAACCTTACAGCCTGAGCAGTTCTCATAATATTTCTTCTTTAGCAGCGGCTCTCTCACTTTCCCCTCCGCCATACTTGAAAAATTTTCAGCTCAAGTAATCGTCTTAGTCTATGCAATCCAATTTCAATGCCAATG…
>TCONS_00005365-[scaffold_13]-[+]-[u]-[831]-[1]-novel
GGAGTGCGCAAAGCTAAATAATAACAGAACAAGAACAATGACGAATAGAAGAAACAGTAGCAAAGAGCCGTTTAGATGATTAGAATGAAACTAAGCGACTGGAAAGAGTGGATGGTAGACTAAAGAGAAAGTGATTGATTATTTTAGGAGACCAATTAACGTAATGACAGATCCGGTTTCGATGTTTGTAATTTGAGTATGAGGTAAATCGATTCTTTGTCGAGCCAGTCAAATACAAAGGCAAATTAGTAAAACACGAGCCAGCAACTTTTACTCACACAAAAGCCAATAATATATTGAGATCACGCAACATTGCAATAAAGTTATTATCAAGTTGTAGCCTTCTTATTCAATCAATTATAGCATTATCTCTAGCTCTGTATTTTTCAAAAAAAAATT…
>TCONS_00005368-[scaffold_13]-[-]-[u]-[797]-[1]-novel
GCTGGATACTGCTAGAAACAAGTGGGGAAGTAGGCACTGATAAAATGGTTAATCCTGTCCAGACTTAATCATTGAAGCAACTCCAAACTGGACTCCATTTTAAATATCTTGACATTCTAAGACTATTTTACAATCATTTAAGTCTATTCCCATGATCATCTATATCTTTTGGGAATCTAACAGAACTGTTGGTTTTCCATTGCAAGGAATTGTAACATCCGTCCACTACAGCAGAAAGTCTAGTGCGGCTCGTATCAATGAAGGTAGCTGGATGCAGGGCAATGACAGAGGTGGTAATAGGTGACGGAGAAGAAGATGGAGCACCAAATTTAAATTCAAAACAAGAGATTGTTTTCAGCAAATTGAAGACATCGAGTCTGTGTGATTTAGATAGTCTCA…
>TCONS_00005369-[scaffold_13]-[-]-[u]-[593]-[2]-novel
AGGAATTGTAACATCCGTCCACTACAGCAGAAAGTCTAGTGCGGCTCGTATCAATGAAGGTAGCTGGATGCAGGGCAATGACAGAGGTGGTAATAGGTGACGGAGAAGAAGATGGAGCACCAAATTTAAATTCAAAACAAGAGATTGTTTTCAGCAAATTGAAGACATCGAGTCTGTGTGATTTAGATAGTCTCACAAGTTTCTGCTCTGCCAATTACGCTTTCAGATAAAGATTCTTGAAATTGTCCTATTTACAGCTGACATTTCCACAAGAGTTTAGAGAATTATAAAAAATTCATTAATCGTTAGTTTTTAATTTCATTATTCAATGAAAAGTCCTGTCAAATTAAATTGCAAATCTCAATGTGCAAGTACCTAAATTTACAAAATTTACTTTAA…
>TCONS_00005374-[scaffold_1325]-[-]-[u]-[290]-[1]-novel
GGAGGATGGACCCATAGTGGGTGACATTATATGATTATTTATCCCCTTATGATTATTTCTTTCGCAAAAATATATTTTGTGAGATTATAAAGATTATACTTTTAGACCAAGATTGTCATTAGCTTAGTTATCCTCACGATAGAGTAAGATTACACTATGAATTATCGAACTCTTATCCATTTCGAAATCTTTTATATCATTTATTTAAAGAGAAAATTTGAATTAATTAATATTTATAATAATGTAAAATTAACATTAGAAGTCATTGCGATTGATGACATCCCAACCGT
>TCONS_00005375-[scaffold_137]-[+]-[u]-[420]-[1]-novel
ACTACCGTAACATAACCTGTTTTCCTGTTGAAGAAAGAATAGAAGAATATTGTTTTTGCTTGGAAATAAAATAGATTAAAAGATAAGTGTCTGTAGGTCCTTTTTATGACATAAATAAGTCATTGTCCTGTTTTTAGGATTATTTAGAATGTAGATAATTACTGTGCTTTTTTGGTTGCAGAATTATTAATTCTAGAAAGATGTCATATTTAGCTTGTTATTGGTATGGATTTATTCCTCTAATGGTATATTGAGCCTATTTTAATGTTGTTTTGTTCCATGAGTAGTAATAAGAGAAGTATTTAGTATTTCATGTGTTGATTGTTTGGTATGGATTACTTCTGGTAGCAATTTGATGAGGTTTCAAAGATTATAGGCTTTAAATAACCCAATTTATTT…
>TCONS_00005376-[scaffold_137]-[+]-[u]-[461]-[1]-novel
CTTTGATTCTCAATTATGTTATTGGTTTTAGGATGCTCCAAGTTCTTGTAGCTCTTTGCTAATGAAAAATGTTTTTGCTTTTGGGCAAGGATAGAAAGCTAAGGTTCTCTGGCTCTAGCTCCTTTTTGGGTTACTCGGCAAGATTGCATTTTTGAAGATAAGAGGGAAGACCAAGTTTCTTGTCAGTGGGACAATGTTCACTTTTTGTCATCCGTTTGGACTTAGTTGGCAGGGGCTAGCTTTTGACATGGTTGTATATCTATGACTAAGCATAGAGATTGAGAGCATACTGATCATCCAGGGAAATTAACAAGAATGATCTGTTTTACTTTTGCCGACAATCTCTGTAACACTAGAGTCTAGAACTGTAGTTAAATACGCAATAAATGGAAAATCTTA…
>TCONS_00005377-[scaffold_1535]-[+]-[u]-[581]-[1]-novel
ACTTGTTTCACATTGTCCTGGTCATGTTGTGATCTAGTAGAATATTATGATACTAATAAATTGTATGACATTTTTGGCAAGCGCTAGTGTTCACATTATGATACTAATAAATTACTTGAAAGAAGTATTGAATTAAACTATAGAATTTAGATAAATAAAATAGATATTGGTTACAGAACACTGGTGCACTATCTTAACGGTATTATTTGAATGATTCTAAAATTTTCACATGGGAATCATGACCTTGCCTTTGGAAATTGGATGCCTGGTTGATTGATTCAGAGTACAGCACCAAGCTGACACATATAAGATCATTTTAATCAAGAGTATTTTACTACTAGCGAGGGCAGTGAACATTGTTATCTTGGCCTCAAATGATACTCTTGATCTTTTGCCTCC…
>TCONS_00005379-[scaffold_16]-[-]-[u]-[234]-[2]-novel
ATCGCGAGGTGGGGGAAAAAAATGAAGCCACGTATGGATATTCAGTACATTCTTGTGCTTATTATTGTTGGTTAATGTTCGTTGAAACTGAATTTAGTACTTTGTTGCTTAAAACTTGTCGAAAACTTAATTTGATACTTATGTTCTTTTTTTTTTCCAAACAATGATGTAGTTGAATTATGTTAATTTAAGTGATGTATTTGGGATATTTATTATGTGAATTGTGTTGGGAGA
>TCONS_00005380-[scaffold_16]-[-]-[u]-[582]-[3]-novel
CTAGGGATTAATTTGTTGTCCCTTGGCTAATTCTAGCCATATGCTACTTGATCCTAGGCTATTATGTGAATCAAGGCATTCATTTAATGTAGGGGCTCACCAACTATATAACCCCTCTTTTGTACATTCTTTTATATGTTGAAATACAACTTTGCATCAATTGTCTCTCTTTTACTTTTTAGTTTGCTTTCTTTTTGTCTTATTACAAGTTGCATGAGTCGACAAACTTTTGAAGTGTTGTGGAAGAAGGAAATATAAAAATTGTTCATAACCCAAGTATTATTGCTGAGGACGTGGAAGCAAACAACAACTTGTCTATGGCCTCATGTGCAGATCATCAATTGCAGAATATCCAAGTGGGGGAAAAAAATGAAGCCACGTATGGATATTCAGTACATT…
>TCONS_00005381-[scaffold_16]-[-]-[u]-[396]-[4]-novel
TACTGCCTCAATCTCTATTCAAGTTGCATGAGTCGACAAACTTTTGAAGTGTTGTGGAAGAAGGAAATATAAAAATTGTTCATAACCCAAGTATTATTGCTGAGGACGTGGAAGCAAACAACAACTTGTCTATGGCCTCATGTGCAGATCATCAATTGCAGAATATCCAAGTGGGGGAAAAAAATGAAGCCACGTATGGATATTCAGTACATTCTTGTGCTTATTATTGTTGGTTAATGTTCGTTGAAACTGAATTTAGTACTTTGTTGCTTAAAACTTGTCGAAAACTTAATTTGATACTTATGTTCTTTTTTTTTTCCAAACAATGATGTAGTTGAATTATGTTAATTTAAGTGATGTATTTGGGATATTTATTATGTGAATTGTGTTGGGAGA
>TCONS_00005382-[scaffold_16]-[-]-[u]-[526]-[4]-novel
CTTAATCTCCGTCGTCGCTTCCGTACTGCCTCAATCTCTATTCAAGAATTGGGTGTCAAAAACAGCTTTGATGCATATGTTTTCTCACTAGTCTTTGCTATAATTGTTGCTGCATTTAATATTATATATGCTGGGGGAGTTTCCAATTCATCAGGCTTTGCCTCTCCTATTGCCCCAGCTGCTGATCACCAACTGTGAAATTCCCAGGTTCATAACCCAAGTATTATTGCTGAGGACGTGGAAGCAAACAACAACTTGTCTATGGCCTCATGTGCAGATCATCAATTGCAGAATATCCAAGTGGGGGAAAAAAATGAAGCCACGTATGGATATTCAGTACATTCTTGTGCTTATTATTGTTGGTTAATGTTCGTTGAAACTGAATTTAGTACTTTGTTG…
>TCONS_00005383-[scaffold_16]-[-]-[u]-[282]-[1]-novel
GACCATTGTAATTTCATAATTTTTGTTATAGTTTTTGCCATGTAATAAGAGAATTAGAGACTTTATAATGTGAAATGGCACATTACAAGATTATAGTTGAAGGTTGGCTTGTATTTGGTAGCATTGGTTTTAGTAGAATAATAGAATTAGATGGAACTGAAGGTAATCTTTATTAGTAAAACTAGTATTTGCAGTCTCTAACTCCACTCAGGCAGCATAGTTTACAGATAGTACCACTATATTTTTAATTAAAACTTTAGCTTTGTTTTTTTTGCTTTTTTG
>TCONS_00005384-[scaffold_1693]-[-]-[u]-[613]-[1]-novel
CTTTTCCACTGTTTTGAAACTCTTAAGATTAAACTTTAGTAATGTTGTTTTAGTTATCCATGTAATCAGGCTGAGGATACTTAGCAGCCTATTTAGGCAAATGTCAGAATTTAGTTTGTTCGCTGGGAACTGGTGTGGACTGGCAAAGGATGATGAGATAGTTTTTTGAGTGAGTAAATTTTGGGAGCTTGAGTGTATTGGGATTTGCAATTACAATCATCGTCTGCCTCAGGTGATTTCTTCTCCTGCTCTGTCATTGTTTGTTCTCTAATTCAAAAGCATAAAATATTTCAATCAAATTGTATGCCAGGAATATGCAAAAGTTTCTAATATTTTATTTCCATCTGTTTGCCTTGATAACTTTGCTGCATATGTACTAGTTAAAGAACAAATCGAAAC…
>TCONS_00005385-[scaffold_1726]-[+]-[u]-[266]-[1]-novel
AAAAACTGAGGAATCAGCATTGATGGACTCAGCTACAGCTTCATTGACTGGCCCCCTTCAGAGCTCCAGAATTGAAACTACGAAAGTGGCTGAACAAGTCGGCGAAGGGAGAGAACCAAAAGGCAGCACAGAAGAAAATCAAACCAAAGAACCAGAAGCCATTCATGTAGAAGATGCAAAAATGGATGAAGAACAAGACGGAGATGAACATAAAAGGATAGACTCAAGCTCTGATGCTCCGGTCATGATTGAAGCCAAAAGAGATG
>TCONS_00005386-[scaffold_1752]-[+]-[u]-[327]-[1]-novel
CTTCACACAAGCATCTAGAATCACATGTAAATGACTTGAAAAATGAAAAAGATGCCTTGCAAAAATCCAATGTTTCATTAAATGAAAAGATCAAAGAATTGGAATTAGATAATGAAATGTTACATGATAGAATTGCATCATTCACATGTAAACAAAGTACTTCGTATGAGCATGAGAAATCACATGTTGATGAATTAATAAATGAAAATGAAACGCTTAAGAAAAGGAGCAATGAGTTGAATGAGATTGTTTTGAAATTCACAAATGGGCAAAAGATGTTGGATAACATGCTTAATTCACAAAAATGTGTGTTTGATAAAGGAGGAC
>TCONS_00005390-[scaffold_18]-[+]-[u]-[226]-[3]-novel
GGTTCACTCTCAGGGTCCTGTCCAATGGGATTATTCTTACCTTCTCCGTCGGGCGTGTCGCCTGATATCTTCCGCTTCCATTCAGGTGAGACATGTCCTTCGCGAGGCTACTTCTGCAGCGGACTTCTTAGCCAACTGGGCCTGCACTCATCGATCTAGTCGGCATTTCTATTCCCCTCAGGAGCTGCCTAGGGGCTTATCGGGTATCCTCCACACAGACGCCCAG
>TCONS_00005392-[scaffold_18]-[+]-[u]-[297]-[1]-novel
TTTTTAGGTGCTTAATTTCTATTGCATTTTGTAAGTTTTTCATATTAAATGCTATTTCATGATATATGTTGTTCACGTAATCATGGATCAGTAGTCTTGAAAAGTTTTCATCTTGTTAATTCTGGATGTATTCTCCTCTTTCAGAGCAACAAATGAATTTCAAGTTTCTTGAATTGCTGTGATGTTTTGATTTCAATGCATGAATTTTGTGGTTTCTGTGTCACTATTTTACTATTACATGTTATGCAAAGGTGATGGGAATTATGAGTCTGGTTTGGCCAACTTGCTTCTCAGTCC
>TCONS_00005393-[scaffold_18]-[+]-[u]-[548]-[1]-novel
ATTTTGAATGCATTTTACTTACAAGAACAAATCTATATGCTGATGAATTTTTGACAATTATCTTTAGGTGCTTAGTTTCTATTGCACTTTGTGAGTTGTTCATATTAGATGCTATTTGATGATTTATATTATTCATGCAACCAATTTTGTTCTTGTTCATTCTAGATGTATTCTCTCATCATTCATGCAATCAATTTTGTTCTTGTTTATTGTAGATGTATTCTCCTCTTTATCTTCCAAAGATACTTTATCGTTAAAATAAAGTTGACATAAAGGTTGCATAGAACAAGTATGCTAGTCTGAGAATAATTTTATGTTTTAATATTACTGTTAAAAAATTTCTTTAGAAATAATATATTAGTATATAGTTTTGTGTTTAGTTTGCATTAAGTTTTTTTT…
>TCONS_00005395-[scaffold_18]-[-]-[u]-[350]-[4]-novel
AAACCACCAAAAAAGGTGGGGGGTTAGGCGGGACCCCTACCTGTCAAATATATCCGAAAAAGCGATAGATACAAGGAGGGGGACATGAGCCAAAACCTCCGCAAGATAATGAAATACATAAGGAAATAGGAATAAAGAAAGACTATCGTCGCACATACGGGATCGACTGGGCGTCTGTGTGGAGGATACCCGATAAGCCCCTAGGCAGCTCCTGAGGGGAATAGAAATGCCGACTAGATCGATGAGTGCAGGCCCAGTTGGCTAAGAAGTCCGCTGCAGAAGTAGCCTCGCGAAGGACATGTCTCACCTGAATGGAAGCGGAAGATATCAGGCGACACGCCCGACGGAGA
>TCONS_00005396-[scaffold_18]-[-]-[u]-[400]-[5]-novel
AAACCACCAAAAAAGGTGGGGGGTTAGGCGGGACCCCTACCTGTCAAATATATCCGAAAAAGCGATAGATACAAGGAGGGGGACATGAGCCAAAACCTCCGCAAGATAATGAAATACATAAGGAAATAGGAATAAAGAAAGACTATCGTCGCACATACGGGATCGACTGGGCGTCTGTGTGGAGGATACCCGATAAGCCCCTAGGCAGCTCCTGAGGGGAATAGAAATGCCGACTAGATCGATGAGTGCAGGCCCAGTTGGCTAAGAAGTCCGCTGCAGAAGTAGCCTCGCGAAGGACATGTCTCACCTGAATGGAAGCGGAAGATATCAGGCGACACGCCCGACGGAGAAGGTAAGAATAATCCCATCGGACAGGACCCTGAGAGTGAACCCATGAAAC
>TCONS_00005397-[scaffold_18]-[-]-[u]-[400]-[4]-novel
AAACCACCAAAAAAGGTGGGGGGTTAGGCGGGACCCCTACCTGTCAAATATATCCGAAAAAGCGATAGATACAAGGAGGGGGACATGAGCCAAAACCTCCGCAAGATAATGAAATACATAAGGAAATAGGAATAAAGAAAGACTATCGTCGCACATACGGGATCGACTGGGCGTCTGTGTGGAGGATACCCGATAAGCCCCTAGGCAGCTCCTGAGGGGAATAGAAATGCCGACTAGATCGATGAGTGCAGGCCCAGTTGGCTAAGAAGTCCGCTGCAGAAGTAGCCTCGCGAAGGACATGTCTCACCTGAATGGAAGCGGAAGATATCAGGCGACACGCCCGACGGAGAAGGTAAGAATAATCCCATCGGACAGGACCCTGAGAGTGAACCCATGAAAC
>TCONS_00005398-[scaffold_18]-[-]-[u]-[350]-[4]-novel
AAACCACCAAAAAAGGTGGGGGGTTAGGCGGGACCCCTACCTGTCAAATATATCCGAAAAAGCGATAGATACAAGGAGGGGGACATGAGCCAAAACCTCCGCAAGATAATGAAATACATAAGGAAATAGGAATAAAGAAAGACTATCGTCGCACATACGGGATCGACTGGGCGTCTGTGTGGAGGATACCCGATAAGCCCCTAGGCAGCTCCTGAGGGGAATAGAAATGCCGACTAGATCGATGAGTGCAGGCCCAGTTGGCTAAGAAGTCCGCTGCAGAAGTAGCCTCGCGAAGGACATGTCTCACCTGAATGGAAGCGGAAGATATCAGGCGACACGCCCGACGGAGA
>TCONS_00005399-[scaffold_18]-[-]-[u]-[350]-[4]-novel
AAACCACCAAAAAAGGTGGGGGGTTAGGCGGGACCCCTACCTGTCAAATATATCCGAAAAAGCGATAGATACAAGGAGGGGGACATGAGCCAAAACCTCCGCAAGATAATGAAATACATAAGGAAATAGGAATAAAGAAAGACTATCGTCGCACATACGGGATCGACTGGGCGTCTGTGTGGAGGATACCCGATAAGCCCCTAGGCAGCTCCTGAGGGGAATAGAAATGCCGACTAGATCGATGAGTGCAGGCCCAGTTGGCTAAGAAGTCCGCTGCAGAAGTAGCCTCGCGAAGGACATGTCTCACCTGAATGGAAGCGGAAGATATCAGGCGACACGCCCGACGGAGA
>TCONS_00005402-[scaffold_1874]-[-]-[u]-[536]-[1]-novel
CTTTATTTATTTATTTGTTTGTTGGTGTGGAAAAATTAACGGCATTAGCATGGTGAGAAAAATTGATAACGAAATCTAAATCAAATTTTTGCTCTGTTTTTCATTCCCTGAACAAATTATAAATTTGAATTTTGAGCAGTGGATTATAAGATTTTTGTTTGCGGGCGCGCGAATTTATCGTTTGGATCAGTCGTTAAATTTAGATTTTTCACAAAACTTTGCTCAGAAATCTAATAATAATTCATATATTCAATTTTATTTAGATGGCGTCTTTGCGTACAATTGATTCAAAATTATCCAATTAGTTGTATGTATCTTTGACAAATCACTAATTAAAATCTCAAGTGCAGATTAATTGATATGTTTTGTTTTACCTCTGTACGTCCGTGTATCAGATAA…
>TCONS_00005429-[scaffold_2]-[+]-[i]-[287]-[1]-novel
GTAATGGATCCTCACCCTTTAAAGGAGCAAATAAAACCCTTTAAGCAAGAAAAGTTATTAGATCTAATTTATTGTGAAAATTGTATGTGTACTGTGTTAGTCATCTAATCGGCCTGAATTACTTATATTTTTATTAGTTTACTCCTAATTTTTTAAGGACAATGTAAAGAAGTAGTAAGCAATTGACAGAGGCAAGATTTCCTAATAACTATTTTATTGCTGAGCATAACCAAAGGAATTGAATTGACTTAGCTGATACCAAAAATTCATGTAGTTGTGAATCGAGT
>TCONS_00005433-[scaffold_2]-[+]-[x]-[646]-[1]-novel
GCTTCTTATTTCCAAAAACGAGAAAAGATAAAAAAAATATATATATATACTTTTGTAAAGCAAATCTTTAATCTCCGCATTAATAAATTAAAATGTTATGGCCTCAGAGATCTTGGTGGATGTGAATAATCATCAGTGAAGAATTAGTTTGAAAAACAAATCCCCCAATCAAGAGTAGCAAATATTTGTTATTACATCACCGGCCAAATCAATCCCAAATAAAGAAAAAAAAAAGAAATTTTTTTTTAAAAAAATAAATCATGCCATGGAGTGGAGTCAGAAGTAGCTGGTTGTTAATATCATATTTTGATTAAAACAAAATCATTGGGAATCCGTCTGATTTATTTCATCATCCATCCACCTCCATGCCGATACCAAACCGAGCTTATTAAAATTAAA…
>TCONS_00005434-[scaffold_2]-[+]-[x]-[216]-[1]-novel
GTTTGATATGACAAGTGCAAATGCCATTCTCATCAATGAAGTCCACTCTTTGTTTCAGTTTTTAACTTTGTACATGGTTGACTGTTAATTAATTATTAACAACATATCATCAATAGCACCCAACAGTGTAAATTACAAAATTATGGGATTGCCTCTTAAGAGTTTCCAATGCGAATTGCCTGCTACCAATGTATAGTCTTAAAAACCTGAGTCCAG
>TCONS_00005435-[scaffold_2]-[+]-[i]-[387]-[1]-novel
TTTCAGATAAACTTAATGCTAGCCAAGTGAGACATCTACTTCTCAACTAATACCAAGATCCCAACTTTTGCATGAGTTTACCATGCAGAAATCAGCTGTGTAATTTGACTCGCATAGCATCTTCACAGTAGTTATTCAACAGTTGTACAATCCAGAGAATTGATTTCAGCGCATATCAACCTGGAACGCCAAGAAAAAGCTATGCACACAACTACTCTAGAGTGCCACCAAGAATGACTAATTTTCTACTCAAACGTGTTATCCAACAGTTACCTAGCAGTGCAATGTCAAAGACCAACTCCTTATATTGCTCAAAATTTATGAGCTAAGAGCATGAAAGTCATATTTTACATGCAAGAAAAGCATTCCGGTTTGCCCCTAGTAGCT
>TCONS_00005451-[scaffold_2]-[+]-[u]-[411]-[1]-novel
GTCCACTGTTTCTAACTTTACTAAATTTTCTAGTCTTTAGCTTCTCCTTCTCTCTCTAAGGAGTAAAGACTCAAACTCTCTCTAAAACCAAAAAAAGTTCATTTTTTTACTTCACATTTCTCACACATACCAGTAGGGTTTTAATCTTTACTCTCTCTTTTTCGCTCTCACAAATTATCAAAGAAGATAAAGACAAACCCCGAATCAAAATCACCCAGAACAAACCCTAATCAAAGCTCACTCCTTTTTTCATAATCAAAGCTTAGCTAGTAGTGGCTTTCAGAGCTCAATTATCTTGCTACAAACCCTAAAACCCATAAAGGAATTACCCCATTTTGGTCTAATTTAATCGCTCAATTTGCACATTCAAGATGACCCATTTGTGCTGAATTCAACATA…
>TCONS_00005454-[scaffold_2]-[+]-[i]-[244]-[1]-novel
CAGCTTTAAATTTACTATATGTAATATGAAGTACTACTGTATGGGATCTCCTTTCTGGTCTTTGGCTATGGGGGATGCCTGCTGGGGTGGTTTGTTTTTCCTTTTTCCTCTATGTCTCAACTGAACTTGACATAAGTCTGCATGAAAAAGTGGTGCACAATAGGACCAATTGGAGCTTCTGTGAATGACTCCTTTTATCTTGATAGGGTGGTGATGGTCAAGACATGATTTTGCTGTTGTGGGC
>TCONS_00005455-[scaffold_2]-[+]-[i]-[270]-[1]-novel
CTCTATGACCATCCTTTTTCTAGCTTAGGTCATATGAAGTTGAGAGTTTCTATTTGTGGATATTAAGCAACGATTTTTATTCTTTCTTCAGATACATAGAAATTACTCAACCTTTCTATGTTTACCATGTTCTAAACTGGGGACAACTGCCGGGACCTACAACCTTAGTATTCAGGAAACTTGTAGTAAGTAAATACCTTAGGTTGGTGGCCCCAAGGGGTTTTGAGCCCTTGAACTCTTTTGCTGAATCCAATGGATTTTTACCACTCA
>TCONS_00005456-[scaffold_2]-[+]-[i]-[444]-[1]-novel
CTGGAAGTACTTTATCTTTGGAATGTTTAGATTGAATTCAATGTGGATAGCACCTTCTCATTCAGTTTCTCTCTTGATAATGTATTTAGCTGTTTGCATTTAAGAAATAGCTGTGGCCGTGTAATAGTTTCAGTTTGGTTGTCTGCAGTATTCTAGTCGTCAAAATGTGGATTGAAGCTATATCTGCTCGCATAATAAAATGGTATATAATTAATGCAATAGCAGAAGATCACTGGTTCAACTTCCCTCTGGTACCTTATTAAGTTAGCACTTGACACAGAAGTTTAATGTTATAGGTTAGGTCCAACAATAGTATTTAAGTTCTAGAACCAAAAATAATGGATTTTCACACTCCGGTGCTCCATATTTATAGATTCTCTGTGTCCCTTGAGCGTTGTG…
>TCONS_00005457-[scaffold_2]-[+]-[x]-[234]-[1]-novel
CTACTAGGATGATGTTCTCAGAGATTCAAAATTTTCATAACCAGCAGACAAAAAGAACTGCTCTAAGGAAAACGCTGCAACAACAATATTGAAATTGAACGGCAGTTACTTTTGAACTAAATGATAATGAATTTAACCACAAGCACAGGATACCAGAAACACTTGATTGACAATATTCAAACAGAAAACCGGGCTTACTTTTTCAGGATATCCACCTCCTAGAACCAATACAAT
>TCONS_00005458-[scaffold_2]-[+]-[u]-[595]-[1]-novel
ACAAAGCCAGCTGTGAGCCAACCAAGACTCAAAAGCAACGTCCCAACGTTCACAAAACCTGTTTATATAAACCACCACTCCACTCTCTTTATTCTTGCAATTTCCAAAGAGCTGTATCACTACTACACACACGCATCAAAGCTTCATTCATTTTCTCTTCACTTTTTACAGTCTTTATTTGAAGCTAGCTAGCTAGCCGATTAGTAATTAGCAATGGAGGCAATGAAAGTGAAGTTCTTTATTGTTGCTTTGATGATGATGGCTCTGATGGCCATTGAGAAGGTGGCAGCTGCTGATGCTGAGTCTCCTGCTCCTGGCCCTTCTTCTGATGCTGCTCTCTTTGTGCCAACTTTCTTTGCTTCATTCATTGCTTTGGCTTTTGGGTTCCTCTTTTGAGCT…
>TCONS_00005462-[scaffold_2]-[+]-[i]-[230]-[1]-novel
CCCTAAGTGGAACCTCGCAAAGTTAGGTGTATTTTTTCATACTGTTAAGACTTCAGTACTCCATACCTGGTAGGATTGTCTATATTTCCATTCTGAACTTCTATTGGGTTTCCGCTTAAAAAATTGGGGTTTTGGTTTGTTTTGGCAATTATGTTTGTTAAGTTTGCAGCATATTCTGGCTGCCATGCCTTTTTAACAAAGAATTAATGTTAAAACTATGAGATTCTAAC
>TCONS_00005490-[scaffold_2]-[+]-[i]-[226]-[1]-novel
ATTTGGTTAAGGATCCCTATTAAAATGGATATCTTTTTAGGATCTGGTGATCTAAGAATCCAATCTTTATACCCAAAGTATGGGTTTTCCTTTTGGTGAGTGTACTTTTGTAGAACTACTTAATTGTGGTTCACATTTAACTCTTATTGTGGTTCAGCTTTGGGATATACTCAGCCATGTGAAGATTTTGGTTTGAGGTTTTGTACTCCCTCAAGTACGTTTCCGG
>TCONS_00005491-[scaffold_2]-[+]-[i]-[365]-[1]-novel
CTACTTTTTTGGATCACCTTAAGCATAAAAGATACTTCATTTATCTCTTTATCTGAACTGATAAAAGATGAGAGACCCAAAACTTCACTGATCTTCGGTCATCTGGATACTATTTTATATCCTACATAACAAGAATTTGCAGGTTGAAGTCTCATTTTCTGATTTGCAGAATTTTCATAAAAAAAACATTTTAGTTTTTACAAATGTCTAATTGATGCTAGAACTTTTACCTTTCTGACAACATTTTTTTTTTTCGTATGACTGGGTGCTGTATCAAGTCCCAAAGGTTTGATTAACAAAAAAAAGGCATGTAGACACACATACACATGCATCATGTATGCTTTTAATTTAAGTGGAGTTTAATC
>TCONS_00005493-[scaffold_2]-[+]-[i]-[214]-[1]-novel
CTACTGAAAGATCTCTTTGTTGAATCTTTGATGCTTAATGACTGATGTGTCACACTTGCTTAAGTTGAGTTACCGTAGTTTTCAGCTTTTTGAAATGTCAGCAAACATGATACTTGAAATCATTCTAATCTTTATCACATTCATGCTGTGTTGTGGAATGTTGTTTCCTTGACAATATACAATATTAATGGCCACTTATGCGACAAACTCTTAC
>TCONS_00005501-[scaffold_2]-[+]-[i]-[512]-[1]-novel
TTTTGGGCGTCAACTTCCAAGGATTTTCAAGATTCCTCATTCCTTTTCATTCAGCTTGATTGGGATGCAGTTTTGGGTTAATTTTGTTGGTATGGTTTCTTATTCCTATGTCTTGGGTTTCAAGGATTTCTTTTTTCAAAGTTCTGTATAGATTTTTGGTGTTCTACACTATAGGGAAGATTTTAGTTTGTGAACCTCTGGTTCACTTTTGTAATATTTATTCCCTTCTAATTTTCTTTAAAAGTTTCTTTGTTTCTTATTCCAAAAAAAAAAAAAATCACTATGCATTGAACAAAATGCTGAAGTTTATGTTAAATCACTGCTTATGGCTAGCCATTTTGCTTGTTTTGTCAGTCTGTGGTTTTATGTCATTGATTAGAAGCAGTGTAGAGTCTCCAA…
>TCONS_00005503-[scaffold_2]-[+]-[u]-[208]-[2]-novel
CTATTGCCCACTGATGTTAGCGCAAAGGTCCTTAGTCAAACATAAGGATCTTATTCATTAAAGGACGGAAAATGAAGGTAAACCAAGAGTACCGAAACTCATCAACAAGTAGGCATGTCCACTACTTAATCTTTAAGTATTAGTAATGTTACTAGGCACTATACATATCTTCCACTACTTTCAATCGGGATAAATAACTATTTAAGTG
>TCONS_00005511-[scaffold_2]-[+]-[i]-[559]-[1]-novel
ACAGAAAATATGTTTTTTTAATTTTTTTGTCTTTCATATGCTCAAACGAGGTCATTCCTATTTTCTTATTTGGGACTTGGTATTCTGTATGAGGACTTTAGTAAGCCTAGCAAATCACTGGAGATCTAGGACGAAGTACTTCAGTGTTATTTGTGTGTACTCAATGGACCAAATGATCATTTTTTGTTCTCTTTATACTTACTAGATTTCATTTTGTTGAATGCTTTCCTCCATCATAGGACGTGAGTAAATGTTGTAGGTGTTAAATTTACATTTACAAGGCTTTGAAGCTTTTATCTATCCCACTTTCTGTCTGTCAGTCTCTATTTTTGTTTTCAGAGTTGTTGATTTTCAAGAAACAGGGCCTTTGCATACTAATATGGGTCATGGAAATATGAA…
>TCONS_00005512-[scaffold_2]-[+]-[i]-[240]-[1]-novel
GTTTTTGATTTTGTTGAATTTCAATTTTTTTTTAAATGCTGATTCTAAATTTAGAAATAAACAATTTTGTGAAACAACTTTTCAACTTTCTATTTAATTGTTTTATAGATACAATGAAGTCTCTTTATTGCTATCATATGATGTGTATTTATCTCCCCTGTCATATGTTTAAATTTCTGCTACTAAAATTTTTAGTGATTTAACCATGCTGAATATATAACCTCCTATTATCTTCAACAA
>TCONS_00005516-[scaffold_2]-[+]-[u]-[331]-[1]-novel
TAACGAAGATAAAATACGAGCTTGTTTTATAGCAATAGTAATTAATCGTTGTTCTTTTAAGGTCAATCTATTCACCCGTCTAGATAATATTTTTCCTTGTTCACTAAGAAATCGACTAATTAAAGTCATGTTTCTATAATCAATTCGATCCCCTTTAAGATCAAACAATTCCATTGAATTGAGTATGATTGTATGTGTGATAGCATCTACTATACTAGGAATATCAATGAACCCGATTATTGCAATTGCTCAGGATACCCTTTTTTAGCTTCTAGCCAGTTTCTAGAATCGATTTCTTAGTTCAAGATCCCTCTTACTAACTGGAATCAAG
>TCONS_00005519-[scaffold_2]-[+]-[u]-[381]-[1]-novel
TAAAACGTAAAATGGGGGAATTGTTGACAATAATAAAAATCAAATTAAAATAACAAGAATGCAAATTAAAGTTGTAATTCAAATTGGAGAAAGCTCTGGTTGAAGGAATTAACTCAGCTTGATTCGACTACTGATCATTGATTCAAATATAGATTATTATTACTCATGAATAGACCGGTTATAGCTACTGAGACCCTCTAATAGCCAGTCTCTCCTTCACTAGTCGATAACCAAGGTACGACCATTGGTTATTTCCCTAATCAATAGACAACCCTAGATACGATCATAGGATTTAATCAATTGACAGCCTGAAAAACCAGAGAGACCCAAATCCTAATCAACACATATGATGATTCATTTAAATTAGATTATTTATTCTCA
>TCONS_00005524-[scaffold_2]-[+]-[i]-[501]-[1]-novel
AGTAATTCTTGAGCAGTAATAGAATCTTTTACTGGCTTTCTAGAGAAGTGGAATGATTTATCGTCTTTCATCTGGTTAGTGAGCTGTGAACATTTTTCAAGTTTCTATGCTTATATCTTGTTCAAGATGATCATCTTTTTCTTACAATCGGTTCAACTATTGTTTGTAAACCTGTCATTGTTCTATATTTTCTAGAATAATAATGACTGCTTACATTAGACGTGTTATACTCGATAATGTTTATGCTCTTCATTTTCTCTGGGGCATACTTTCTTTACAGGCTACTATACTTTTGTTGTAACGCATCTACCCTGCATTCTCTTTTTGTTTCTAAGTGGAAAAGAAGTTCTTAGCCTACTGTCAGACCCTTGATAGAAAATCCTTGTGTTACCTGCTATG…
>TCONS_00005528-[scaffold_2]-[+]-[u]-[272]-[1]-novel
TTTTGAATTAGCATTATGAGAGTTAATTTAGTTTGTTAATTTAAGTTACCAGTTATATTGACTTACTTGGCATGAAAGAAGGAAACTGTTGCTCAAATTGTGTCATAAGTTACTAGTAGCATTATGAAAGTATACTTATCAATTATTTTGGTTACTGTATTGTTGTACTTTCAAATATTGATCTCTGTTCTGTGAAATAAAATATACCCAGACTTTGAGTTTAAGGAGAGATCAGTAAACAATGCTTTTAGACTTATTCCAGGAATGTGGAC
>TCONS_00005529-[scaffold_2]-[+]-[i]-[703]-[1]-novel
AAAGTTTATGATTGTGGTTTTGCCACCTTGATTAGTGTAATTTTTTCTTAATGTAAAGCAAACTCTCATAGTTTAGTTTGGGTTTGGAGCCCAGCTCCAACTACTTCTTCGTAAGTGAGGTGAGGTACTTCTTTCGGTTTGAATAGGGGTCGGCCCTATTTTGGTTGAAGCAGCTACGACTTCGGTCGTAGTCAGTTTAAACACATAAACCCAGTGCACTTGCAGTCATGTTGATCAAAATGACTAAGTGATTGAATTAGTTTTCCGTTTATGATTTTTCTGAAAGTAGAGTCTATCTTCTGAGGTAAACTTGATATATAAAAGTGGGTGCTTCATAAAAATGGTGGATTAAGCTTGAAATAATGTCATTTTATTTTTTTTGTCAAGTCCTTGAAATTA…
>TCONS_00005530-[scaffold_2]-[+]-[i]-[224]-[1]-novel
CTTTTTTAGATTCTGGTCTGAAAATGCAGTTAAGTTTCCAAGGTTTACTGCTGTTTTTATAGTTTATCTTTGTTTCTTATCAAAAAAGGAAAGGAAAAACTAGAAGAGGGAAAAAAATGCAGTTAAAGTTAATTTAGCTAGATATCTGCATGTAAATTGAGTGGCATAATATTAGAAAATTCAAACAAAAGGTCTCTTTTAATCTATCCGTACACAAATAACTG
>TCONS_00005535-[scaffold_2]-[+]-[i]-[209]-[1]-novel
GGTGAATCATACAAGTGCTTTGTTTGCTATATTTTTAGTTCTATCTTAGTGGTTATCAGTTGCTTTTCAAGCATTTGTGTTGGTCGTACTGTTAGGTTTCAATCTATTTGATAGCCTAGGTATGATGCTTACATTTGGTGTATCCCTCAGACATCCATAATGCTATTAGGTAACTAACTAGGATTGTTTCTACTTTTTGGTGAGATGAA
>TCONS_00005536-[scaffold_2]-[+]-[i]-[352]-[1]-novel
TGACGTTAGAAAGTTTTCTCCATAAGTATAGCAACAATAGCATTAATAAATCAGTTTTCCAGCTTTTTCACTTGGCTACTTGTTGGAGGTTAAGAGACCAAATGGGGAAACTCCCATCCGATTTGTAGGTTTTAATCATCTATGAGCGAAACTCTGTGATAGGGATTTATTGGAGATCAGAGAAGACAAAAGAGCACGTAATGTTTGTTATGGTTTAACCCTAAGGAAATAAATCTTGAAATCCTTATGTATCACACATGTTTTTTAGTTTTTTGTATATTCCAAGATTTTCAAGAATTCTTAAGGAGAAAATATTGATCAAGGCAGTCACTTGGGGCCATGATAGGGCAAG
>TCONS_00005543-[scaffold_2]-[+]-[u]-[271]-[2]-novel
GGGAAACCAGAAGCTGGGATTGTTGCTTATGATTTTCATCATGTACTTTCAGATTTTTGCCGCTTCCTCACCAATTGAAAAGGGTTTGCCTTCAGATATGCTACAACATGAACATGGCATCAGAAAAGCTAATGGTGAAAAAAATGTCAGAAGAAGTGGTGTAGCACACAAGGGCAAAATTGCCCGTGGTGTCGGTTTTGGAGCACATACCGCAGGATCAACTGCCTCTGGTGAACACAGAACTAACGGTGTGCCTGGAACACCTTATGCA
>TCONS_00005553-[scaffold_2]-[+]-[u]-[310]-[1]-novel
CCTAAACTCAAAATTAATTAAACACCGACCACTATCTTCGTCACTTTTACCCTCACAAACACTAAAACCATAGGCACACTCACACGCCCCTCTTCTGAAAACCCCATCACTCTCTCTTTGGATTTTCAAATACCACTTTCTCAATCCTTCTCCTTTTCCCCACAGCTGCTCGTTTGATCCCTACACTCCGCCTCTTCCTCCGATAGTGGAGGAGCCTCTGCTTTCACCGTGGCCAAATGCGGAATCTGAGTGCCCTAGAACTCCATTGTCAAATGCCATTGCTTTGAACAAGTTGCCTCTTTGCCCACCA
>TCONS_00005555-[scaffold_2]-[+]-[u]-[839]-[1]-novel
TTTTACGTGGTGTTGCATACTCTGTTTATGGCATTTTAATGTTATTAGTAACTAAAAGTAGGTTTCAAATTAACTTCTAATTTGTAGCTAGTCTATTTAAAAGTTTAATAATATATGAAAACTGTCAAATATTTTAAGTTCCTTCAAGTAGGTTTCACATGCATTTCTATAGATGAAGTTCATTTTTTGAGATTTTGGAAAATGACTTTAATTTATGTTGCTCAAGTAGATAATAAGATAAAGTTACTAGGCTATACAGCTAGTGAAAGACACTTGTACACTGCCCATATAGGTATTTAGCAATTGTACTAAGCATCTGTTTGATTCCATGGCTGCCTTTACGTTTCCTTCTTGGCCTATGTGGTTGATTTATTTATTTTCCTCGATTTTTCGTTTTAT…
>TCONS_00005556-[scaffold_2]-[+]-[u]-[326]-[1]-novel
TGGGTACTGACTGAGAATGGGAGCTGATCTGCTGGAATTTTACTGAGAATATGGGAGTTTTGCCACCCCAAAGATTTGATGGCTGCTTAGCTTGCAAAGTCTGAAATATTTACTCTTGGTTGTCGGAATTTGTCTTGGTGAACTTTGTATTACTTTAGTTGGATATAATTGTTAGATACTAGTTAGATTTAGAGTTTGTTACATTGTTAGCAGTTTATTACTAATATGATTTAACTTAAATATTGATAATCAATAATTTGATCTACCTATAAAACTTCTTCTATACATTGTTATGTGTATGTTATTAATATAAAGTGTTTTTGGAC
>TCONS_00005557-[scaffold_2]-[+]-[u]-[498]-[1]-novel
CATACTCATCTCAAATTCTTTGCTCATACACGATGAAAATTCTTTACACAACAACTCATTAGTAGAACCAAAAATAATATCATCAACATAAATTTGAACAATAAGTATGTCTTGGTTCTTATGCTTAACAAATAGAGTAGTATCCGCTTTACCCATAGAAAAATCATTTTCTAGCAAGAAATTTTTAAGTCTATCATACCATGCTCTAGGTGCTTGTTTTAATCCATACAAGGCTTTAAGCAACTTATAAACATGATTTGGAAATTTTTCATTTTCAAAACCAGGAGGTTGTTTCACATAAACTTCCTCCATAATATATCCATTTAAGAAAGCACTCTTGACATCCATTTGATATAAAATAAAATCCTTATGACATGCATATGCTAACAACATCCTAAT…
>TCONS_00005570-[scaffold_2]-[+]-[i]-[802]-[1]-novel
ATCTTGGATGCCCATGGGTTCTTGCATTTTTTAATGAAGTTGCGTGCTTGTGATTTCTAAGGTCTATGTTGAAAAGAATTGGTATCAATCATGATGATAATGAGGTTTCCTTGAGTTAATTTTGTTCTGGTTGGCATTAAAATACTCATTTTTTTGTTCATTTGTGTTTATGGTTTGTAATGGGAACTTCATTTGACGGTAAATGGTGCTTGTTTTATGGGGGAATTAGGAGACTTTGCCATCAAGGAAGAGCTTTTGTAGTGAAGTCTGTTAATATACCATGTTTAAGTTGTTTGAAATTTTTATAAATAGTGCTGCTAGCGGTAAGAGACAAGCAAAGTCGTTTCTCAAGTCCCTTTTCATTTTTTTCGTCACATAGATATTGGTAATAATGTGGTC…
>TCONS_00005571-[scaffold_2]-[+]-[i]-[229]-[1]-novel
ACCATCTCAAATATTTTCTGGGAAAAGGATAAACATGTATAAATCCATATCTAGGACTAGGACAATCTTTTTATTCTAAATTGGCCTTCAAACATGTCTAGTTTATTTTGCTTATAATATTGATTGACACAAATATGATTTGGTTATGTTCAACTGTAATATTCTACAAAGGGGGGAAAATGATTTTAGAAACTCCTTTAGTTGATTTTAGATGGTAACAGGTGGTCAT
>TCONS_00005586-[scaffold_2]-[+]-[x]-[430]-[1]-novel
GTCCATGCTGTTGTAACAGGTCAATATCAGTACCTGAAGAAGGAAGCTGAGCGATTGAAAGTCAGTTTGGCAATATCACCAAGAAGCAAGGTCAAAACATATTTTGGGACTAATTCTGCTGCTGAAGGATCCCAATCAGGGGTTAATTGGCAGATGTTAGACTTTGCAAAACTTAATCTCAATTAAACCATAATTTTGTCTTTTTATTTGCATTTTCAACAACATGCGACTTTCACTCCCTATGAATATGATGTACTTACGAAAACGACACCAACTAATGCAGCATTGTTGGTAAAAGAAATCTGTTGCTGCAACCTGGCCTTAAGTGTTCTAAGAACTAATATTACCTGTTAGTGAAAATGTAACATTGCTTCTGAAAATGTTTATCCTTAAGAGAAT…
>TCONS_00005587-[scaffold_2]-[+]-[u]-[228]-[1]-novel
AAATTCTCATAGGCAACATTTTGTTGAACTAGTAAAAGAAATGCCTCGTAGTGCAATTCATCATATTCAAAAAGTTCACAATGAAACATTTCACATATGGTTTATGAATCATGTAAGTATCATAACTTTCTGATTTATAAATCATATTGCATAACTTTCTAGTTTATAATTTTTTGGTATATATAGGTTCAAACTTTGCAACGAACATCAAATATAGCATTGCCTGAG
>TCONS_00005597-[scaffold_2]-[+]-[i]-[241]-[1]-novel
TTTCTTTCTCTTCCACCAACCAAGAAAACCCTTCTTTGGGGTTTGCTTTGTACTTGAGTTGCTCTTATTTTGCCCGCTTTTATTTTTTGTACTTATTAAAACAATTGGGAATAGAGATTTCTCTTTGTTTCTGTAGTGACGGTATGATATCCAGAAGTGTTGGTTGATCATTGGTTGGTATGGAGAGAGGATGTTGGTGGTATTCACTGAGCCAAGCTAATTTTCAGTGGTCAATAATGGT
>TCONS_00005606-[scaffold_2]-[+]-[i]-[822]-[1]-novel
GAAAATTTATATAGGATTCCTCACCGATGATCTGTTTTCTTTGAGCTCCTTGGAATCCTTGGCCATTTTGCCTCCTAGATTGTAGGTCTGACTTCATCTTCTAGTATTAGTTAACACTTGTGGAGCTTAACACTCTTGGTGCTATCAAAGCAGCATTGTCTTGAAGACAACACAAACATTGAGGAATATGCTGTTGAATAAAAAATGATTTAGCACTCGAAATCATGCTTTTTTTCTTCTGAATCTATTATGAAATAGCCTGTAAAAATCCACCTGTTTCTTCTAGTACGGCCTATGTCTAAAATGTAAAATGGGCATGGAAGAGCAGGCAAAATGTGAATTCTGTGTCAGAATAGAGCAGTGGTACAGTATTGATGCAAATTGACAGCAATAGGGCAT…
>TCONS_00005632-[scaffold_2]-[+]-[x]-[248]-[1]-novel
GCTTCTTAATAAAAAGGTTCAAGTTTCCTTTATTGCAAATCTTTTAATGCTTTAATCCGCAGTGCATCACTAGGTGGATTTCATATTCTTAAGTTATTATTAAGATATTTTTAGTCCAATTATCAGTTTATTTGGTCCAAATTTAGTATTTTCACTTCAGTTATTGGTTCTAAAGTTGGCATCAGAGGAAATATAATGTGAAAAATATGAAAGTACTTTTGTTTTGAGTGGTGGAGATGTTGATAAAA
>TCONS_00005638-[scaffold_2]-[+]-[x]-[413]-[1]-novel
GGAGACTGAGGATTAGTTAAATCCTAATTATACTGTTCAGTATGCTAGTCGATTCATTTCATTCTCTGTTGGGTTAAACCAAATTTACCAAATTCAGGATTGTTGTCCGTAACTCTCATGTTGTCAATATATCTTTTTAATCTGCTAATTGCTCTGGCAATTGGCACCTTCTGGATTACATTGATGTGAAAAGCACTCAGCAACGTGCTTCTTCAAGAACACGAAACGCTTTGAAGTCTTCCACAAACTTAAACGTGGAAAGTCAAGACTTTTCTGCAATCAAAGGGCTCTCAAACATATTCAATTTGCCGTCTTTGTGGAAACGGTATCATGTGATTTGATTTAACTTCTTTTGCTTCAAGTTAATGATATCAAATGATCAATTTCAAATTAGAATCA…
>TCONS_00005655-[scaffold_2]-[+]-[i]-[235]-[1]-novel
ATGAGATTAGTTAGGATCATAATGTTGGACAGCAAACTTAGCCATTGTAATAAATATATATGACTGTAACTTGACCACAAGTTATCTAACCCGATGTTTGCTTTAGCTTTTTGAAATTGCTTGCCTTTTTATGATGTAAATGTTTATTATATTTATGTGGACATTGAGTGGGTGAAATTGGAACCATGAACTGTGAAGCTAATTGATCAGTGCTCGAACACCGTTTTCTTCCTAG
>TCONS_00005662-[scaffold_2]-[+]-[i]-[254]-[1]-novel
TGATTGAACATTTCACCTATTTGTCTCCTTTCTTTTTCACTTTAAAATTTTTTTATGTCTAGTATGAGCCAGAATCATGCAAGCCCAAAATAATTGGTGTTTATCTTTGAGGAGAGAAACATGACTCGTGGCCCATGCTTTTGCGAATTTCTTTTCCCCTAAGATGATAATTTTTTCAACCCTTCAAATGATGACAGTTTTTTACACCCAAAAACAAGGAAGAGTACAAGACCATGCGTAAATTTTAACTTATT
>TCONS_00005671-[scaffold_2]-[+]-[i]-[1009]-[1]-novel
GTTCCATATTCAACTCATCCCTGAATCATAGGAAAACTGGTGGCCATGAGAGAAATTTATAATTAAAAGTTCAGATATGAATCCAAAGAATTTTGTTCATGGAAGACAAAGCCTCTGGCTAGCTAAACTTAGTTGGTGAAAAAGTTTAATTTGCTGGCATAATAACAGTGTAGCAATAGCAGTACACAAAAACAAGAAAATAATGTAGTAACAAGGTTTCAATTTTAGAGAAACTGGCATTTCCAAGTGATGATGCAATGTAAATCAGGCTAAACCAGCTAACTTTAGCTGTGTTTTGTTGTACTTAATAGAGGTACAAAACTTGTGGGTAATATAATAAAACAGGAAGGACAGAAGATGTGGTGATTGATTTGGTCTCATGTGATCAGTCACATGATA…
>TCONS_00005673-[scaffold_2]-[+]-[u]-[637]-[2]-novel
ATAACTGAAAACAAGTTTCTCAGATTAATAAATTTTGAGGTTTGGATTCTAATTAAGAATCCAGCGTTATCATAACTTATCATATGAAGGTAAATTCATGTTGAACCTGCCTCCATTTGGATCTTAGTGAACTGGACATCTTGTACTTAATTTTTTGTGCTTCTCAATATGTTGATAACTGGGATTCAGTACCATTGTTAAAATCCTTTTAGGAAAACTATTCATAACATTTGAATGATAGTAAATTGTATGTCTTTTACTAAAGCAGAGATCTGATATAATTTTACCTATTGAACCAAATATCTGATCAACAACTCATCAATTAATATTAGTCTGTTTTAGACCTCATCTTGAAGATGGTCCAAAAATTCAAGTTGGTTAATTTAGTGGCAGTTGAGC…
>TCONS_00005678-[scaffold_2]-[+]-[u]-[397]-[1]-novel
CTTTTCTCATGTTAAACTGGAACTTTGGCAGGTTAATTAAGATTTCAAACCCTGCAACTTGTAAAAATAAAATGTTTTAGTATAATCAGATAATTCTATATTGGTGAGTATTACCATCTGATTTTGGCTCTGACAGTGATTGTAAATGAGACAGGATGTTCTTTGTTAATATTTGCTACAAATGAATCTCCAAAAATGAATAGAACAAAAATAAAAAACATCTGATACCGCAAAATTTATCCACCCGAATTTGATATTCATATATTGTAGCTGGTATACTGTATTGGTTATTTACCCTTCTTATGGAAAAGAGTTACGCTGTGTATTGATATCATTATCTGTATGTGAACCAGTACTGACAAATTAAATTTAACGTAGATGCCCAAATATGCAGTTT
>TCONS_00005679-[scaffold_2]-[+]-[u]-[539]-[1]-novel
CCTGGACTACCTAATCTGTAAATTTTCACCTTTTCATAAAATTATTCTCTCACTGAAGATGAGAATTTGGAACAGTCAATCTCTGTTTGCTTAATTAGAAGGCAGACACTTTGATAGACACTTCTTAGTTGAAGAAGTGAATCAGCTCATTGGATGGTCATTCTGTCCTTTGAGAAGACAACTGTGTGAAGACATAGGAGAGGACAAACTAAATGGTAATCTGCAGCCGGTGATCACTGGGGAAATGAAATAACCAAATTGCGAAGATGAGTAAGGGAAAAAATTTTCCATGCTGGAGGAATCTAATCCGGCAATCAGTCTTCAATTTTCATCTCTTTTTTACTTCTCTGGATTTGATTTACATTTAACTATGAAGTATGAAATCGCTGCACAATTTTG…
>TCONS_00005681-[scaffold_2]-[+]-[u]-[315]-[1]-novel
AATTAAAATAAAAAGCTTGGACTGTGTTCGTAATGATGACAACAATCTGAGCTCCGAAGCCAACGAGGATGGTGACATACTCATCACTGATATGCTTAATGAGGAGAAGAAGAGGAAGCTCAAGGCCAATCTTGAGAAGAAGTCCACCAATACTAAGAAGCCTTAAAAGAGCTCAAGATTGAGAATATGATGCCCATATGAATCTAGGGATTTATGCTTAATTCTGTTATCAATAAATGCTGCATGCGGATGTTATGCTAGCTTGTGTCTGCTTAATTAGGGTTTGCTTGATATATGGTGCAATTGTTATTAAGG
>TCONS_00005720-[scaffold_2]-[+]-[u]-[233]-[1]-novel
TTTGCTTGGTTTTGGATTGGACTTTGTGGCCTATTGGCTTGACTTTGGAATATTGATTAACTAATGTAATGTAAAGTTTGAATTGCATGTTTTCGGAATTTAGAAGTACTTTGGATATTTCTATGGATAATAAAGTTCACTAATTTAGTTCGTTGGTTTTGGATTTAATTGCATTTAGTAATTTATTTTCTTTCATATAATTTTTATAATTTAAATTTTAAATTGAGGAAGCT
>TCONS_00005722-[scaffold_2]-[+]-[u]-[264]-[3]-novel
TTTGTGTCTGTTTACAAAACAAAAATGACTGCTTTGAAGTCGGCTTTGAGAGCCAAAAAAATGGACGCTTTTGTGCTCATTTTGATGCTTGTTTTGTTGCCATTAGTCCACTCCTCTAGCTTGGAACACACAAGCACAGCCACTCAGGACTTTGAAGCAAAAGATGGAGATTCTTCAACAAATTTCACCAATGTTGTTGTAGAAGATTCAGCAAGAGAAGTGCCAACAGGACCTGACCCTCTTCATCACAATAACAATCCCGCT
>TCONS_00005726-[scaffold_2]-[+]-[i]-[365]-[1]-novel
TTAATCCTTCTGTACTTTTGATAAATTTCAGAAGAATCAATAAATTGCTAAGGATGACATTTTCTTTTAGTTTTGGCTATTAATTGTCTGTATAGTAATCTAATTCAATGTGGTAATTTTCATATGTTACCAATTCACTTAGAGAGCAACATGATATTAGTTCCTTCATAAGTTTAACAGAGAATGAATTGTACAGCTTATCTTTGGAGCCATGTGATAAGTGAGCTTTGTTAGACTTAAGTTGAAAATACAAGCTTTGAGCAAGATGTGTGAGGAAACTTGAGGAGATGATGATTAAATGTAATTTAAATTATTTTAGTAGTGTAAATTTCAGGATTTTAGCATATGAAAGCCATCAAATTGGG
>TCONS_00005745-[scaffold_2]-[+]-[u]-[208]-[1]-novel
TAAATATATATTTTGGAGTAATTCAACTTATTTTGAGTTAAAATATTCAGATTATATCATCACAAAGTTATTAATTTGTGAGGTTTGGATAGATTTTCAGTTGTAATAGTAAGTAGATTTGTGATGGTGTACTGAAAAAAATAGATGTCATATATTAGAAAAATATTTGTAGTGTAATTTGAACAAACATTGAATTGATAAGTACTTC
>TCONS_00005746-[scaffold_2]-[+]-[u]-[363]-[1]-novel
ATTAAGTATTGGTGATAAAGCCATTTCCGGTGGTGAGCAGCCAATCGATCGATGAAACCTTTGCAACTACAACAAGTGAAGACTTGATGGATTCAGGTTTCTGATTGATGATCGATCAAAACTTCAACAAGTTTATTAGGTGTGGCTAATTTTGCAATAAATATATTGTTGTGAGCATGTCATTTTACGAGAAGATTCTCTCGAAAATGAATAATTGTGCCACTTAATTAATTTCTGATAATAAATTTAGGATATGGCATATATTTAGTTTCTACCTGTCGGTGGTTGGTAATTTAATTTTCCGGGTCACTGTGTATGAGAAGAATTTATTAGTCTCTCTAGATGTGATTTGTGGGTAAGCTT
>TCONS_00005747-[scaffold_2]-[+]-[u]-[426]-[1]-novel
CTCTAATGGGTTTTTAAAGTAATTAAACTAATTTTTGTAATTTAATTAAACTAATTAAAGGAAAATTTTAGACTAAGTTCCAATGATAAAATGGTTTTTAAAGTTTTCCCCAATCCTGCTTTTTAGCGCCAAAAAAAAAAAATCCTAATGGTTACAAGAGCACAAGGATCGTGATCCGAGATCCTGCTCTCCAAGGACTCCGAACCGTCGATATTTAAAGTATTTTAAGCCAATCAAACGATCAAAATTATGCCATTCATAAACCAATTCCATTGGTCACTTTCAATTTCACATGGATTGACAAATCAGCATACACTCTCGAAATATTCACCATTGATCACTGTCAAATCTACGGTCCAAATGCACACATTCAAATCTCTCAAAGTAACACAAAATTTT…
>TCONS_00005772-[scaffold_2]-[+]-[u]-[230]-[1]-novel
CTCATTTTTAAAAATTTTAAGTTTTTGAAAATAACGAATATCTCCTGTTGTATATATAATATATTAATACCCACAGAATGATAAATTTATTAAAATAAAAGAATTGCAAAGAATACAACTAGCAGCTAGTTCGAGAAGGATCTAAGCGAGCCTTACTCTTAACAAATTAACCATTTTCAAAGCCTATACCTATTAGAAAAGACACTTAAAAATAATGAATAATCAGACAG
>TCONS_00005815-[scaffold_2]-[+]-[i]-[287]-[1]-novel
TAGTATGCTGTCCCGATATTTAACAAATGATTTGTGTGTGTAAAGAATTAAACCCCAAGATTGGGGTCCAGTCATGAGTCACAATGACACAACCCATGAAGGACTTCTATACAACTGACCCCGAGAGAACAGAAGAAAATGTAACCTTAAGACCTTGACCAAGGACTTAGTAGGCTTTGCTAAGGGAGAAATCCTCAAAGAATGTCTATTGCTCACTAAATCATACTTAATGCTGGTATAGCTTTTTAGTGAGATTGATCACTTTTAAAACCTTTGAACTATTATTG
>TCONS_00005816-[scaffold_2]-[+]-[i]-[319]-[1]-novel
TAAGAATCAATCTTTGTGCTGCTGATCTTTTGCTGAAACATTCTAGTTTAATTGGAACTAGAAAGAAATAGCAGCAGCTTTAAAGTTGTTTTGCCATTTCTTTTATCAACAATCTTAATTGCTTTCCGCTACTGAGAAGGAAGCTGGCAGAAAGTAATTTGTTTAGCCAATTTCTTTTGTTCAGGGATAAAGGATTTGTTGAGTTTGTTTTAACTTAAGTTGTTTTTGCCCACTTGTTTGGTGGTATTTTTTGTATTTTAAAATTACTTATCTCCTATGTGGATGACTTTTTCCCTCAGCACTTACTTTCTCTTTTCAG
>TCONS_00005819-[scaffold_2]-[+]-[u]-[222]-[2]-novel
TTGTATGATCCCTTGGCTACACCAGATGTTGATAAGCTAAATGCTGCTTACCTTTCCATTCATGGAAATGCCATATTAGGCCGAACCTTATGGCTTAAAACTTCTTCACTCACTCCCCAAACTTAGGCACCAACGAAATGTCCAAAATTCATATTGTGACATTCATCTGCTTTTCCTGAGAAGACAGATTGAGGATGTGCATCTGGTTGATATATTCTAAAT
>TCONS_00005820-[scaffold_2]-[+]-[x]-[289]-[1]-novel
TTTTGTCTGGTTTTAAGTTCGTGAAGAGATTATTTATCTGTAAGCTTGAGATCTTGAACTGTTTTCTGCTAAAAGGAGAATCGTGAGCACTTGATAAAGGCTTCATTTTTCTGAAATAATAAGGCCAGCACAGGTTGTGTTAAATCATTTGAGTTCCAATGTTTCAGTTCTATTAAATTGCTTAAGAAATCAGGTTTCTTGATTAATTTCAGAATCTTTCTTGTTTAGCTCTTTCACATCAAAATGTGAATATGAATTTTGCCAAAGCATATGTGCAGTTTCAATTTGG
>TCONS_00005821-[scaffold_2]-[+]-[x]-[1692]-[10]-novel
TACATCAAAGAATAGGCATCTCATGAAATAGCAAAGCTGAAGCCTACAAATGATGGAAGCTACAATATACGTGGCCATTTTTCTCTAAGCTTTTGCAACCAATTCATCGGGAATCTAGAAATTGCTTCTTCTTGAGATGTTGTATTGCTTTTCTCTGCTATGCTGTTTTGAGCATTAACCAAGTTTCTACTACTTTGAACACCTTTATTAGAATTAAACTCCTCAGGAGTCTCCGGTTTTACCTTTATCTTTATGGGTTTCCCAAGCTTTGATTTATCTTCCATTCTTGCAATCTCGAGAGCTTTTTCACATACAGGGAAACCCTGATCATCCCAAGATTCCAAAATCACACCAGAGCCAATGCATCTTGTTCCCTGGTAGAAGGCAGCAAACTGGCCG…
>TCONS_00005822-[scaffold_2]-[+]-[x]-[1688]-[10]-novel
TACATCAAAGAATAGGCATCTCATGAAATAGCAAAGCTGAAGCCTACAAATGATGGAAGCTACAATATACGTGGCCATTTTTCTCTAAGCTTTTGCAACCAATTCATCGGGAATCTAGAAATTGCTTCTTCTTGAGATGTTGTATTGCTTTTCTCTGCTATGCTGTTTTGAGCATTAACCAAGTTTCTACTACTTTGAACACCTTTATTAGAATTAAACTCCTCAGGAGTCTCCGGTTTTACCTTTATCTTTATGGGTTTCCCAAGCTTTGATTTATCTTCCATTCTTGCAATCTCGAGAGCTTTTTCACATACAGGGAAACCCTGATCATCCCAAGATTCCAAAATCACACCAGAGCCAATGCATCTTGTTCCCTGGTAGAAGGCAGCAAACTGGCCG…
>TCONS_00005823-[scaffold_2]-[+]-[x]-[1611]-[9]-novel
TACATCAAAGAATAGGCATCTCATGAAATAGCAAAGCTGAAGCCTACAAATGATGGAAGCTACAATATACGTGGCCATTTTTCTCTAAGCTTTTGCAACCAATTCATCGGGAATCTAGAAATTGCTTCTTCTTGAGATGTTGTATTGCTTTTCTCTGCTATGCTGTTTTGAGCATTAACCAAGTTTCTACTACTTTGAACACCTTTATTAGAATTAAACTCCTCAGGAGTCTCCGGTTTTACCTTTATCTTTATGGGTTTCCCAAGCTTTGATTTATCTTCCATTCTTGCAATCTCGAGAGCTTTTTCACATACAGGGAAACCCTGATCATCCCAAGATTCCAAAATCACACCAGAGCCAATGCATCTTGTTCCCTGGTAGAAGGCAGCAAACTGGCCG…
>TCONS_00005833-[scaffold_2]-[+]-[i]-[271]-[1]-novel
CTTGTGAGAGGAAATCGATCCATTAATCTCTTGCTTCCATGTCAAGAGACAAACCAACTAGAATATCTCCTTCAAGATACATCTATTTACTGACGTTGTTTCTAAGTAGAAGAAAACTTTTTTCATCTATTGGTAGCAATTATGACTTCATTTTTGTTATTGAGGGAAGGTATAACTTAATATTTGAATAGAATATGCTTTATAATTTCTTTGTCAAGTAGTGCAGCCTGTATTTAATTAGTGTGGCTACAAATTCGTAAGAAGCCTTTTT
>TCONS_00005837-[scaffold_2]-[+]-[i]-[390]-[1]-novel
ACAAAATTTAGTAGTTATAATCCACCAGCTTAGTATGCCAGCAGTAGTTTCAATTAGCTATGTTCACTATTTGATAAATAGAAATGATAACAACCTTTTTCGTCTTGGGAAGATTAAAGAGTTAGGGTGATATGAAAATGGTGTTGTTTTATTCTGTAACAGGATAAATTTACCAAGTGTCCTCAGATTAAGTTGATTGGCTAACCCTCAGTATGTTTCATTTTACCCTGTAGAGATCTTTTAAATGGATAAATTGGGGAAAGGAACATATGATTAGGTGTAGTTTGTATTGAGGTTTGATAAATTTCTACAGTGGAAAGGAGGTAGTTGGGTAACAATTTATACTTGCTTACCTGCTGCATCTCCTGGTCCTTTTTTTTTTAATTTTTT
>TCONS_00005839-[scaffold_2]-[+]-[u]-[237]-[1]-novel
CTATTTGATCAAATGAGCTCCATCTGATACCATGATAAGAACAAGAAGAACTACAACAAAGAGTACTACAAGAGCAGAATCAGCAGCAGCAGCAAAAGCAAAAGCAACAAAACCAAGAAGAGCCCAGTACAAGAGGCAGCAGAAGCAGAAACAGAAGCAACATGTGGCGCAAATAAAGCAACCCAAGATTAATAATGTTGAGGATTTGCTTCCATCTACTTCCTCAACAACAACAAC
>TCONS_00005846-[scaffold_2]-[+]-[i]-[376]-[1]-novel
CGTTTCTGGTCTTTTCTGTGTTTTGTGTTTGGTATTGCTGCGAAATTTTGATGTTTATGGCCTTAAATTGAATTGACAGTGCATGGCATTCAATTTATTTTTACCAGTTTGTAGTTAAATTGGTTTAGGTATGATAGTTAGTGACACAGGCTTTGGACAAATGTTAAAATCAAAACCTGTTCAGAGTTGGGATGTTTTCCTTTTTCTCCCCATAAGCTTCTACTTTTTGGATTTTTCCTCAGGTATGCTATTTCTGAGTGTTTTTATTTGGAGAGATGGATGATATTCTCTCTAAAATTTTCAATTTAAGTTCCCTTATCAAATGGACATCAGGAAAGTTTCACTTAGTTTATTTATTCAATGATTTTTTTTTTGC
>TCONS_00005847-[scaffold_2]-[+]-[i]-[256]-[1]-novel
AGTCTCAGATGTTAGTGACTTAAAATTTCTTATGATCTGTGCGGATCCACAAGAATTTGTTTGTTTATTCTGAAATTGGTTACTTCTTAGGGCTTAAATGTTTTATCTCCGTGCATCTTATCATGTGCTGAGCCGCCTATGACAATTCTCTCTCTCATCGCTTCTTTGTATATGTATTTTTTGATCAACTTGTGGACTCAGTTTCTCGTGTTAATTCTATGATTTTCAGAAGTTATGCTTATGCTTTTAGTGACCT
>TCONS_00005855-[scaffold_2]-[+]-[x]-[341]-[1]-novel
TGACGTGAATGTTACTGATATCAAGCTAAGGAAGTGTACAAAAGATGAAATCAGTTCCTAAATTTGATTCAAAATTTTGATGTTCATTGCTGCATGAATAGAAATATCTACATGCGACCTTCAACTATTTTTTCTATTTTTGTCTCCAAAAGATCTTGGTGATTTTTTATGCATCTAAAAGAATGAATTTGATTTGTTCAAACTCTCATACAACTCTGACTACTTTCTACATCTACAGCAATAAAGCACGACTCAACCACATTATTTTTGGCTCTGTGCTGTGCTCAGCAACCACAAGAGTTAACTTGCCCTTGCACCAGCGACATAAATCATAAATCATG
>TCONS_00005867-[scaffold_2]-[+]-[i]-[233]-[1]-novel
TAAACGTAAATTTCAAATGGAAATTGGCAAAATTTCAGTAAGACCCTTAATCTTTGAAAAAAATAAAAATCAACTTGGGACTAAGTATGCCCCTACCCTCAACCTTTCTTTAATGTAATCCTACCCCATTAATACATTAATTTATTACCAAAAAAAGATGACTAAATTAACTATACATAACTCTTGTAACATAAAAAAGACAAAATTGCCGATAAAAACGCTGGCTATGGAAG
>TCONS_00005873-[scaffold_2]-[+]-[i]-[260]-[1]-novel
AATAAGGTAAGACAGTACAGATCCATAGTTCAATTTTGTGATTTATTTGGAAGAATTAAATCTTAGATGTTTTTGCAATGACTGAATGGTGGTTGCAAGTTGATTGAAGCATTGATATGAGGATGTGAGGGTGCCCTTGGATTTTGTTATGGAAGCATAAGAATCAGAGGTTTGGCTCTGATACCAAATCTAGTTTGGTATTATAGCCTAGTTCTTTTATTCATACTGCAGATTTGGTGTTAGAGCCCAAACTCTGATCT
>TCONS_00005874-[scaffold_2]-[+]-[i]-[233]-[1]-novel
TCTCTGTCGACACTTGGACATGCACGGCTGTCGATTTATTGATTTCTGTTTTTAGCAAAAATACCCAGTCTTTGCATGAACGAAAACATTGGTGTATTAGTTAGGGGCATTTTGTCATCATTCAAAATAGCAAGGGTTAAGAAGAATTAATCAAGGAGTTATCTGCCAGCATCTGAGTATTGCAGGTTTTTTATTGTAATTGGTTAATGAAGCAAGGTATTGTTTTTAGTCCA
>TCONS_00005905-[scaffold_2]-[+]-[i]-[375]-[1]-novel
ACAAGGTGATTTTTTGTGTAGAGTTTTGTATATTGGTTGCATGGATATGTTTAGATGTTGGACAAGTTTGTTGTAGTGAATAAATAAACGTTATGTTTTGGTTCTGGGTGGATGATTGCATGTGCGATTCTTCAGTTAGGTCAAGATGATTTTGTGTACATGCGTGCCGGCTATGAGTCTACATTTTAGGCTCTGTAAATTGTAATTGTTTATCGAACAATCTAGCAGCTTTGTTTTGTAAGGATAACGTCCAAACGACAATACCATACAGAGCCTCTGCAAATTTGAGAACGATTTTTGATATCCTTAGAAGTGCTATTAAATCGTATTTCAAACCATTGTTTTTGTTTATGATATTTAGATGAAATAAAGGAG
>TCONS_00005912-[scaffold_2]-[+]-[i]-[498]-[1]-novel
TAACATCTAGGGATGAAAACTATAAGCAAATTTATTACAAAGACCGGAAAAATTACATTTTCACTTCCATATTACTTCGAAAACAGCAAGGATTACTAATTTGCATGATATAGAATTGAGGTCCCTTGATCATATCCAAAATCTAAAGTGATAACTTTTATATTGAGACCACTCTAGTGGTTATATCCACATCTTTCAAAATACATAATGCATATATGGATCTTGTCTCTTCTATTTGTCAAGTGTGTAGTCTTATCCGTTTATGGTTTCTTTGGTTTCTGAGACCAAGCATCACAATGTAATAAGAATTAAAAGATCTATCATTGTGGCAGAAGGAAATAGTTGGTGTGTTGGATTCAATAATAAATTTTAGTATGTTTAGGGGCTTGAGCTATTTGT…
>TCONS_00005915-[scaffold_2]-[+]-[i]-[487]-[1]-novel
TTTACTTGAATATTTTGTTTGTTTGGTCCAGTCTTGGGAATTTGACTGTCATGATATATACATATATTGCAGAAATAAGTAAACAATCTGCTTACTTTACTTAGGCTCCATTTGGTATTATGGCGCTGTGAATTAATAATTTTGACAAAATAATAAGGTTTCATATTTAAATTAATAATAAGGTTTCATATTTAAATTTCATCAAACAACTGTGGAGTGAAGTCACTTTAACTTCTTAACCATTGATGCAAATATTTACCAAGCATTTTAGAACTGTAGCTTAAAAGCTAAAGCTGTTGACGGCAGCCCCAAACAGAGCCTTAGCTTGGTGTTTGCCGTTTTAGTAGTCTTTTTGATTGGTCACTGCAATATTGTGTGTTATACTTAAAAGTTATATAT…
>TCONS_00005916-[scaffold_2]-[+]-[i]-[331]-[1]-novel
GTCATTAGTGTTCCAGGACCTGTCTACTCTTAGCAAACACATTCATTGTTAAAGAAACTAAGATTGTTGTGTCCAATTGAAGGGGAAGATCTGAGACAAATAGATGCCTCTTTATATGATGGAAGTTCTTTGCACCCCATTTGTTTGAGCAGAAACAATTTTTAGACCTAAGTAGATGAAATTTTGCACTTATAATGTGGTAGATTCTTGAAGGAAGTGGAGTAATATTGCATATAGGTTTCTTACTTCATGATTAAGTCAGGAGTTGTAGATGGATGCAAAGCCATCTGTTAACTTTTTATTACACTCAAATCAGAGATGGTAGGCTGAT
>TCONS_00005917-[scaffold_2]-[+]-[i]-[375]-[1]-novel
TTTGATTTTTTTTAATTGACTGTTGGCTGTGTGAAATAGACTTTGGAGTAAAGTTGTGCCAAATTTTGGAGTCTCTAAAATCCACTAAAAAATTTCAGTAAAGCGTCTGCAGTGTGAATCTGAGGCACGAGGGTAAAAGGGTCTCCTTGACCCTTTGTTTTTAATAATTCTTATCGTACTTGATGATCCTGGTAGGTTCTACTAGATACCCCATTTACTATTGGCCTAAAATTCATTGTGTTTTGGTTTTCTTCCCCTTATGATTTCTGTTGCTTATAAAGGAGTTAAAACGTTAAACTTGATAGCATAGATCTTTTATTGTTATACTTTACATACGGGAAAGGCCAAAATACTTAATAATGTATTCCATTTTCC
>TCONS_00005918-[scaffold_2]-[+]-[u]-[418]-[1]-novel
CATCAATATCATGATAATTAATAATGGAAGAGGCGCATTCGGTGGATTCGGGAAGGCAAAAACGGGAAAAGAAGCAACGCAGGCGGTGCAGTTGGAAGAATGACAAGCCCACAAAACCGACGGATGTTTGGGAAGAATCATTGTCCGGAAACAATCCGAAAGCCTTTTGGAGAAGTTATTGTTATGCTGTGGAGCCATGGCCTGCGAGACCAACGGGATGGGGCAAAGAATTCGAAGAAGAAGACTCCCGGCCACCGCCGCCGGCCGGTTCAAGCGCACGTGGTTAAATAAAGACTCTCTTTTAATCCCCGCCGTTCAATCTCAGTCAATAACCCCCGGTCGTTATCTAGAATGTTCTTGTCGCGTTAGTTTTACAGCGGTTGGAATTAACTTTTTTAA…
>TCONS_00005920-[scaffold_2]-[+]-[u]-[481]-[1]-novel
AAATTTACGACTAGATACTATCGTTTAATTATACTTAAACGAACTTATTTTACTCTCAAATTCGTGTTTTGAGTTATGTTATTACTATTGCTATTGTTGTTTAGTTTATACTGTGTATGCTAATATTATCATATAAAATGTTCTGTGTACAGGTATAACCATTCCATGATTTGCATGATAATGGGAGAGGGGTGAAGCAGGAGCTGCCGGACTTGCTATGAATTCTACTAATTAATATTTCAATTACTTAATAAGCCAGAATACGTGTTCTGAGCAGCTATAAGATCTTGTTGTATAATTTGTTTCCATGCTTTCATATATGTACTAGAAATAACCACAATATTCTGAGCAGCTATACGATCTTGTTGTATAATTTGTTTTCATGTTTTCATATATGTA…
>TCONS_00005925-[scaffold_2]-[+]-[i]-[265]-[1]-novel
TGGTAATACAATTTAGGGTTTCCTTTGTGTTAGAATGCTCTCAAATCAATATGTTTTGACGTATTTGTGTCAAATTCAAATTTTTTTGAGAGTCCAACTCATGCTAAATGATCAGAATCACTACACGCTTACATTTCTCTCAATGCTAAGCTAAAATAGAAGTGAATATAAGCTTAAAACTTGATTAGACATTGGTTTTAATATTGGATTATACTGTTTTGTTAGCTGAGGCTAAAATGGGTTTTGTTTTATTTGTATTTTGAGG
>TCONS_00005926-[scaffold_2]-[+]-[i]-[277]-[1]-novel
GGAATCTATTGTTTTTGATAATTATTATGAAGCTTAATGACTGAGAAAACACTTTTTTATCTGTGCCTTTTTGTTTAGCATTTGATTCTCAAATCTTGGATCAATTAGTGCTGAAACTCTAGATTATCTAATAAAATTGGTTCTGAAAGTCAGGAAACATCAGAAATGTATAAGACTAAGACAGTTTTTTAGGTGGTTGATAAATGGTATTGCTGGAGATCATGAGATTAGCGGCATTGGTAGAGTTAGGAAAATGCTTAATGTTCCTTTTTTGGTG
>TCONS_00005927-[scaffold_2]-[+]-[i]-[266]-[1]-novel
AGTATTAATAAGAAACATTGTTTAGTGTCATTAAGTTCAAAGGTTGTTTACTTCTTATCCATTTGATCTATTTTTCTCCTGTAAGCCAGACATCTTATTTACTATTTAGCATATCATAATTATTCTGAGTCTTTAATTTTGTGTAATATGGCATATTGCCTTTGATCTTCTAACATCAAAAGGACATGTTGAGGTACATAGGGCTCTTTAGCAGCCAGTCGTGTGGTGAAATAACATTTGTTTTTCTGAGGCATTCAAATTAGTGA
>TCONS_00005928-[scaffold_2]-[+]-[i]-[238]-[1]-novel
TTTAGATCTGAAAATCAGCTCTTTGTTTATTGTTTGATTTTGGTCAGATATTTATTTTATCCAAGTCCAATCTGAGTTTTCTGTCTAATCTGCTTATAAATGCTAGCGAATTAGTCCTTAATCGATTTGTCTCTCTGTTTTCATTGTCCAATTGATGAAATCTTTTATCTGAGCTGCTATACTATAAGGGTAGATATTGACTTTTTATTTTATTTATTTTTTTGGGATTTGTGCGGAC
>TCONS_00005929-[scaffold_2]-[+]-[i]-[356]-[1]-novel
CATCCTTGAACCTCTGAGGGGTGCAAATGAAATTGCCTCTCCAGCTGTTGTGCTAACAAGTGTTGATGTTTCTGCATAACTTATGTAGCCTTTTGGAACTATAGACAATGCTTCGACTTTTTTTGTAGGTACTCCAGTAATTTTTAATTTAATTCTGAAGATAGTTATCCAAGTATGCACCTAAGGCCAGAGGTGTTCGAATTACTTCCTATCAGAATTTTTATTAAATTATTTGATCAGTTCCATGGTGGTTTTGTATGTGGCATCTTCCTTTGACTTTGTGGATCATCCATAATCAATATCTATATAGAATTTAATGATTGTAGTTGTTCAGCTTATTCTCACATTGTTTTTTG
>TCONS_00005930-[scaffold_2]-[+]-[i]-[219]-[1]-novel
TTTTTTTTGGTTTCATAACTTAGCAAGTCACACCTTGATGCTGTACATTGCGTGGTGATAAATGAATCCTCACTTAATTTATTCAGAACAATGTTGTTCACAAAGTCATGGAGTCTTGATTTTTTTGGAAAGTATACAGTCTGCTAAAATAGGGATGGTTTTTTTGTTACTTGTATAATCATTGAAGGAGTAGATACCAATCTCTCTCTCATTTTTTTA
>TCONS_00005931-[scaffold_2]-[+]-[i]-[262]-[1]-novel
CTAGAACCAATGATCACTGAATTTACCTTATTTATTGGAGCATGACCTCTTTTGGTATCACTATGTGTATAATGAAAGGTTCTGATTCCAAAGCACTAGTTTATTTTTGCTGTTTAATGTGCTAAGAATTCTAATTTGTGGGCAGTATTGTCTCACTACTTCAACCCAGCATTTTTTTTATTTAAATATGAGGGCTTATATTATCTGAGCTCCTCTCAGAAACGTCCGATCAATATCATTAATTGATTCTGGTAGATTTGCC
>TCONS_00005951-[scaffold_2]-[+]-[i]-[333]-[1]-novel
TGGCTTTGAAAGTTTAACGAGTGGATAGAAAAGTAGTTGTTTAGCTTCCATTCATTACACTTCTATTTGGAGTATTACCTGTATTATTCAGGAACAATTTTTAGATGTATTTAATAATGATTGTATCAATCTTGCTTCTAGAAATGCCAATCTTTGAGGGTTAAGTACTTCAGACTTGACTGATTTTTAATTTACTTAACCATATATGGAGAAAATGCTGCTCTAAAGAACCACAATTGCTATATGCCTGAATTAATGCTGTTGTGTAGCCTAATAGAATTAGTATTACATTTCAGGTTGTTCTCCTCTTTCTTCCCCTCTTAAATATCTACA
>TCONS_00005969-[scaffold_2]-[+]-[i]-[221]-[1]-novel
TCCCTTAGGATTCTACTTGCAGATCTATTAAAATTGAATAGATATTAGTTGTTATTTTTGTTATATTTTTCATCTGTTTTGGTCTCTGAGAAAATATGTGCGGCTGTTTTGTTTGATATTCGGAGAAATTGTGAGTATTGTTTATAGATTTGAAAATGGTCGGTTTCTGTTTTAGGTATTAATGAAAGAAAAAATCAAGATTGAATCTTTTGTTTTGTGTC
>TCONS_00005970-[scaffold_2]-[+]-[i]-[252]-[1]-novel
GCCCCCACTTTAACCTTGTTCTGTTTTATGTTTGAAATGGCTGCCTTGTCTATTGACTGGTATTTGATTAGAGTTCGAAGTTTTCCGTAGTTGGTACACTTTGCAGTTCTTTATCCTTTCTTGAGCTCTAAGTGATACTTGCTTTAGTGTCTCACATTGCTTGTATGTTTGAGTGACTCATAAAGGGTCTTGAGAAACAACTAAGGACAATAGAGTTCAGGTTTTTATTTTCAGAGCCATGCTGTTCTTATG
>TCONS_00005983-[scaffold_2]-[+]-[i]-[264]-[1]-novel
AGCATGTGTTTTTTCTTTGAAATATGACAACTTGTAGGATAGAATAGTGATCTTTAGGAATGTGGAGGAAGAGTTTGGAGTTTAAAATATTGGAGATCATATTTGTTAAAATTTTATATAACCGGTCAATAGGTTACTTTTCCTTACTTCATTTGAGCTTGTTATAAGTTCAGGTTATTGTTGGTCTATTCCACATTTGAGCCGGTCTCTTAGATTTTATGTTTGTAGATCTTTTGTTACTTATAGCCTACTTTTTATATAAAC
>TCONS_00005984-[scaffold_2]-[+]-[i]-[228]-[1]-novel
TCTTATCCCTGTTTTGTGCTGCTTCACTGATCCAAAAGCTTCTTGTCTTCTTGAAATCCAAAACCAACCTGTCAGTATTCTTTAACTTCTTGTCTTCAAATAGAAGTGTTTTATTAATTGGAGTTGCCGCACTATTTCTTTTTTCTGTTTGGAATGGGGGAATTGGTGGTTGTCTTTAATTCTACACATTGTGAGAAAAAGAGGTATAAATAGATCATTAGTTGTGGC
>TCONS_00005991-[scaffold_2]-[+]-[i]-[225]-[1]-novel
CTTATCGTACTGAGAGTTTTTTTCATTCCTTCTCATAACATAACCTTCAAAGACTTGTAACTAAACAATCAACAATTTTTTGTAAAAGCAATTATAGAAGCTCCACTGGTGTAAGATCTATTTGAAGAACTTAAAACAAATAGATAAGTTGATGGGACTGAAGAGGATAACTTAGTAAATTGTGCATACCCCCAGTAAATTTTATCATGATAAGACTGCAAAATT
>TCONS_00006000-[scaffold_2]-[+]-[i]-[213]-[1]-novel
GGTAAAATGCCAATAAACCTCTTTTACTTGGTTTTCTATGAAACCCAAATGATAAGACATGTTTGTTTATCATAAAGAAACATGATTCTCTGCCACAACAAATTCTTGTTTGAAAAATTTGTCATCTATGGATCATTCAATTTTGTGTAGCTGCTAATAATGAATGATGTCCATATACTTCCTGTTATGAAAAGCACCAGCTTCCCTCTAGAC
>TCONS_00006011-[scaffold_2]-[+]-[i]-[245]-[1]-novel
AATGAATTATAGTTTCCTGTAAAGAAGTACAATATGATGTTGAATCTATGCAGTATTTTATGTGTACACTGATATGTAGGGATGCAAAATTCCGTACTCTTCCTTAACCTAGTTAACATAGGAAAGATTGAAATGGTGACTACATTTATGGAATGCTGGAAATCTATGCAATGTTATTATTTGAAATTATAATGTGTGGACAAGGTTCAGAACTTGAGACTGGACAACATGACTCAATATTCAAG
>TCONS_00006016-[scaffold_2]-[+]-[i]-[334]-[1]-novel
GCTTTAGAGTATTTCACTTCCGTATTTGAATTTGTATGTAGAAATGAGATGAAGACATTCAAATAAGCTTTCTCACTGACATGTTTTGGTCAATTGCTTCGAAAATGGTTTACTTTATAACCTCCCTGCTAGTGCTTAGTGTTAGTGCTAGCTTTTTGTTGTGTGACTGGAAAAGTTAATGGAGAACAAGGATCGACACCTATATAACCATCTTTTGATTTATCAAGTCTGAAAAAGAAATTATTATTATTGTATTCATGTTTGTGAAATTCTGTTGTTAAATTAGTTGATGGATTTAGAATTTCTGGTTTCTGTTCTTTCTTTATGCTGTTGT
>TCONS_00006018-[scaffold_2]-[+]-[x]-[295]-[1]-novel
GTTGAGATGTCGTTCTGGAGATTCGACGCGCGTCGCAGACACGGAGGGTTTGGCGAGTGGAGTAGGATGAAGACGCCGCAGCTGGCGCAGCCGGTGAGGCTAGACGGGTCCATCAAGTTCAGTCTGGTGGGTGTCGGAAACAAGGTGATGTTGGCTTTAATGAAGAACGGGAGAGTCTTGAGGGCAAGCGACGAAAGGTTTGTTTGGATTTACGACACGGTGGCCGGAGACTGGAGCTGCGGTCCGGATCTGCCGGAGTATATACCACGCGCCACTTGTGTGAACTTGGAATGCT
>TCONS_00006033-[scaffold_2]-[+]-[i]-[205]-[1]-novel
GCTAGGAAATTTGGATTTAGATTTTCATAATTGCTTTTCGGAGATTCTTGATGGCTTAAATTGTTATTAGTTTGTATGGATCTGAATTTCACGTTTCTGACTACCATTTAAAGCTTATAGTGGAGCTAATTTAGATACTTTCTAGTTTGCTCATCATTGCCTTAATTGAATTTTAGTCATTTGTAGCCTTTCTTCATATTTCAAG
>TCONS_00006036-[scaffold_2]-[+]-[i]-[301]-[1]-novel
TCTGCAGGAGACATCATGCTCAAAGATTACAAGAGAAGAGTTGGAGAGATAAGGCTTTAAGAATCAAGATACAATTTGGCATTTGGATTGGATGTTAACATTTAGAAGTCCTAAGTCAGTATGGGAATCTGAAAAATTTATGAGTTCTGATCAGGTCGAAATGCTAGACTGTCTCATCCTTCACATTTATAGTTGTGTCAGGACATGAAAAACAACTGAAAGGAGGTAAAGTGAATTAGTATGGGTAGATTACGTTGGGATTAAATTTAGTATTCATGTAAGTGATAACAAGATTGTTGAG
>TCONS_00006037-[scaffold_2]-[+]-[i]-[400]-[1]-novel
AATATTTTTTATTGTATAAGCTTCGGGGTACTAATGATCAAATTAACTTATGCATCCACTTGCTTGAAGAAATGGCTGAATGCAGAGGTGGTGTTGTTTATGGCCCTGAATATTTGCTTTTGGATGGTGATTAATTTGGCATTGCAGAAAGTATTTTGCATGTAATCTTTCACATGCACCATTAGAGTCTGTAATTCTAAACTAGATTCATTATAAGTTAATGATCATTGTTTTTCTTAGTTTTTGTCTCATCCCAAATGTATCTGCATCAATAAATTTCAGGTTTAAATTGGAATAATTCCCTAATAATTAACAATTACACTCACAAAATAAATTTTTAAATTTAGTTGAACTTCCAATTGGCTATTGTTGGAAATAGAAAGTGAAACTTGGCTTGAAG
>TCONS_00006042-[scaffold_2]-[+]-[i]-[275]-[1]-novel
TATTCAGGTTAGACTTAAGGTTTAATAATATCTAGCATAGTGGTGGATTGATCTTTAATTGAATTATTATTAGGCACTATTTTTAGTGACCATAAGGTGATGTATCTCTGATTTTTGTTCGTACATTTTGAGTTTTGGACCATATTCCTGGGATTAGGCCATGATTGGACTTGACATATTGAAATATCGATGTAAAGACACGGTTCTCTAATTTTAGTTAAAATGCAAGTGATTTGTTTCTTAAATCTTTGTTGTTGTTTTTTCCCTGTAGAAGC
>TCONS_00006044-[scaffold_2]-[+]-[i]-[484]-[1]-novel
ATTGTTAAAAGGATTATGGGTTATGCTTTAAAAGACTAGTAATTCCATCACATATTCACAAACACATCCCCATACTTTTTTATGTCTTTTTTCCTTTTTGTTTCTGGATATCCAAAAAAATATTCTTCAAACTCATAGAACAACATAAAAGACTGCAACATGTAATAAATAATATAGACAAGGTATGCGTGATAATTTCTTTGTCTAACAGTATTAGAATTTGTGATGTCTAGACTAACCTCCTTTCATAACTTTGCTTCAATAGAAAATTGTTACTTTTTCATCATTTATACGGACATGTTTAGATGTCAGATTTTGCAAATAATTCATTTACTTTTATTGATAAATATTTTTGTTCCTTGTCCTCGCATCTCCATATTTAATTCTTGCTTTATTGAG…
>TCONS_00006062-[scaffold_2]-[+]-[i]-[336]-[1]-novel
AAAACTTGTCTGATAAATGGCTCGCAAATCACAATTTACATTCAGTATTGAAAGATAATGATGTGAGGGTTTAGGGAGGAGTTCCTACGGCTTGCAATTTGAAGTACCCTATTGGTACTCTGGTTCTGACAGTGATCTTTATATTTTATTTATTCTTTCATGATAATGGTGGAGGTTCAATTTGTGTTTATTGTGGCAAGTGCAAGTGTTGCTCTTGTTGGTGATGGCTATGGGACTATAGCTGTGTCGTTGATGTTAATGGAATAATAAGAGGTCAATAACAGCAATAAACACTAATATATTCACATTTCTTTATTGGTCACTTTTCTATTGTTC
>TCONS_00006066-[scaffold_2]-[+]-[i]-[793]-[1]-novel
AAACATGCCATAAAGGGAAAGACACACCTTGGGATTTCACCTCTGAATCTTCTCTCTATTATTATTTCAAGAGCCACTGTCCAAGCAAAAATTTGGATTTTAGGAGGATCATTAGCCTTCCAGGCCATCCCAAATTGATGAATAGAATTGTCTTCCACCAACCAAGAAAATTATGGCTTGCAAGAGAACTTGCCAGAGAAATCCATCTTCCAATTCTGTCATCATCTGTTCTTAAAAGGTAAAAGAATCCAGTAAAGCTGTGAGGGCTGAGTACTCTTGAATTTCTATATCATTCAAATTTCTCCTCAAACTAAAATGCCAACTCCATTTTAAGGAAGGGCGATCCTTGACCACTCTGGATTCAGTGAATGCATTCTTAGAAAGATAATCTATACAGAT…
>TCONS_00006074-[scaffold_2]-[+]-[i]-[256]-[1]-novel
ATAGCATATCCTTGTTTTGCCTTGTTCCTTTTTGTTTGTAAAATTATATGTAAATAAGTCAGGAACAATGCTACTGAAAGCAATGAAATCTTTTTGTTTTCTGAACTCTTGTTCCTCTTTTCCTGGATATACTTCATTGTGTTCTTTGTGTCAGTGTCCTTATTACAGGTATACCACACAATATATGTATATCATTTTAACTGCTAAGATTCTTTGCCTTTAGTTTGAAAAACTGGAAACATGCTTATCATTGGAT
>TCONS_00006089-[scaffold_2]-[+]-[i]-[260]-[1]-novel
CTAATGTTTTTCTCTCTTTTTAAGTTGTTTTTCTTCCCTTGGTTCATTGTCCATTTGGAGGATGCCACACGTCACTTGTTGTAATTTGAGAACCATGCATGTTGGAATGCATTTGCATTATATTGGAACTATTCGGAAGCTTATTGTTTGATATCATTATCAAAACTAGTACTTCTTGTCCTCATACCCATAATATGAAAATAGGATATAGTGTGCTTATTAAGACTTTCAGCAAGCGACATATGAAAACAGGAACTCAC
>TCONS_00006099-[scaffold_2]-[+]-[u]-[235]-[3]-novel
GTTAGCCACTAGCAAAGGAATGAGCTACTTTGTTTTCGTCTTCTATGCTTATGCTGCTACTACTCTTGTTCTCCTCCTCCTTTTTCCCTTCATCTATCGCAGTAATACGGCGTCGCTTCCGTTGTTCAAGTTTCCTGTCATCTCCAGAATCTGCCTCCTCAGCCTCGTTGGTTCTTTTTTTCGGATTCTTGGGTATACAGGTATAGCATATAGCTCTCCAACTCTTGCTTCAATG
>TCONS_00006100-[scaffold_2]-[+]-[u]-[355]-[1]-novel
TCACGTCATGGTTTCACGGCATTTCTTTATTTGAAATATCTCATCGTTTCTGGACAACCTTCAACAGCTTTGCTTTAGATTTTTCAGCCATGGAATAGTGAAAATTAGTTAAGGAGACAACAAAAATAGTAGCGATTAAACAACTAAAAGAATAAAATTTTAGAAAGTTTGTCAAATTCATCAATTATCTCATTTATATGTTTCTGTATTTATTTGATCATTTCTGTCCATTGAGCCATTCGGTACTGTTAATTAATTGTAACAAGGCACAAGCGTTTAGCAATTACAACATGCCAATATCCCTGATGTTTTGTGAAAGTGTGAATGGCCTCATTAGAAAGTAAGTTTGCTCACT
>TCONS_00006113-[scaffold_2]-[+]-[i]-[249]-[1]-novel
AAGAAAAGAAAAGACACTATTTGAAAAAACAATATTGGCTTTGTCGTTACATTTATTGGAAAACATAAGTTGTAAGAAGTTACAAAATATGAGGTGGTTTATAGATATGTTGCTTAAAAGAGTAATGTTATTAAGTGATAGTAATGACCGTTCCCATGTTATTTATTGTGCAAAAAGGATAAATGATAGTGCACTGGAGAGGATACCTATTTGTTATCGGACAAAGTCAGATCATGGCCTTACTTTTGG
>TCONS_00006117-[scaffold_2]-[+]-[u]-[365]-[1]-novel
GATTGCATCTGTGGTCAAGTTTTGCATTTGTAATCGATTTGTATTGTCAAGTGAGTTTAAATTGATTAGTAATTGCATTTAGATTGATTTTGAGTGAAGTAAAAGAAGAGTGCTCTTGTACCAGTGAAGCAGTTAATATAAAGATTTTGTACATTTCGTGGATTCCGCCCTTGAACAATCGTTTAAGATGAACACTTAACTTAGCACATGATATGTTGCATACGAACAGCTTGATCTTTTGCTGATTGTTACCAAAACCAAAATTGCAACCAAAATATATCTGGGATATATTTTAGTGATGTGGGAGATGCAATCGACAAAGGGGAGAGAGAGGGAGAATCGGCTTATGGTGATTCAGGCTACAA
>TCONS_00006121-[scaffold_2]-[+]-[i]-[511]-[1]-novel
GTTTAAAAGCCACAGAATTTAAGTTGCTAACTCAAATTTAGCTCAAACTAGGCATCGTGCATCACTACTTGTTTTAGTTGCTTGTTTAGTACTCATTTACATTTAGCACCAACTATTCATCATAATAACTCTTTGTCATACTCATGCCCTTTGAGAGAGATGAAATGCTTTCAGGCTCTGTAGGATGTTAAGAGTACTGGAGCAGTAATCTTCTGAAGGTTCCAATTATAGTTGTGCCCATTGTTTTAGAAGATTACTGGAAAATTATATCTCAATCCAAACCATGGAAATGGTTTTTTCATTCTATTAGGTCGTTTTTCCAGAGGTTAAGCAGGATATTTAAGTTTCTTTAAACTCATTTCATGGCTTGTGCAATATGATTTTCGTCATCATCTTGAC…
>TCONS_00006125-[scaffold_2]-[+]-[i]-[236]-[1]-novel
TATGGGGGAACCCTCATTCGATCCTTTGGACAGAGTTGAAATGACTTGGGATGGTTTTGAATGGTCCTAGAGTTATAGTTTGGGAGTTGCTGTAGATTTTTGAAGTCAGTTTAATCATCTTGGGCTTGGTTAACTTTTATTTTGCCATTGGTCTTGTAAGTACTGCATTCTTTTGGTTTAAGATTATACCAGCTCCCTTAGACCAACCAGCGTGGTTCTTTTAGTCTAATTTCTTT
>TCONS_00006147-[scaffold_2]-[+]-[x]-[297]-[1]-novel
GGCTGAAGTTGGTAAGAACAAGGATTTCACGTGTTACCACATAACTCATTTATCAATTGACAGTCTGGAAATGAATACAAGAAATGAAATGAAACAATATCTAAAGAAAAAGATGATAAATATTCATTCATGTAGAAAGTTTCCTGTGGAAAGCTATACACTGCTATTGCATGCAAGGCCATAAGATTGACCAATATGCTAATTGAATCAAATAATCATTTGTCATGTTTTGGCTAGGATAGGCTGCCCCTCAATCCATACTTCAGTGGTAGAAGTCTGACGGTCGAGAGCCATTAA
>TCONS_00006148-[scaffold_2]-[+]-[x]-[478]-[1]-novel
TCCATATTTAACATTTACTACTATGTTGAAACTTGTCACAAGACGCATAGGGTTATACAATGGGATTGTTAGAATTATCTGACAAGTTTCCAGTTCACCTATTTTCGTCTTTCTTCCATCTAAGATGAGCAACAGTTTCAAAACACAGCAAAATTTATGAGAGTTGGAAGCCAAATCCTTCCTCTTTATGTTTTCTTCTCTCCTCCACCCCAAAACCTGAACTCTCATGTTTTGATCAAACTTCAATATGAGTATATCTACCCCACTACATATGTATTGCTAGTTAATGCTTATATAGCATTGGAGAAAATCAACTCATGCAAAATCTCTTCTTTTTGTAGTTTATTTTCTTCCCTTACCCAAAATCCAAACATTCATGTTTGATCAAACTTCAATATC…
>TCONS_00006149-[scaffold_2]-[+]-[x]-[1037]-[1]-novel
TAAAAGGCAAAATAGTTATTTTATATAGCTTGATTTTTGTTATTGTAATAACTTCTTTAAATGATTTTGGAGTTTTGAGGTACAGATATGTTTCTTCATTGCCAGGAAAGATGCAGATATATCAGTCCATCCAACTTTCAGTGTGTCCGTAATATTTGGAAAACGAGACGAGGTAATCACGCCCACATTGTAATATATTGACTAATCTCGTTTATAATTCTCTTGGTTTTGACTAACTTGCATATGTGTAGCCAATGCTAGTGGCATGTGCTCGTCAGCTGATTGAACACATAAGGTATGTTGAAGCTTCTATATGACATTTTCTGTGTCTTTATCAAAATTTACCTTAAGTATCATTGTGTCATTCTCTTATTAAGGTTTTCCTTTTTGTCAAGAGTA…
>TCONS_00006152-[scaffold_2]-[+]-[i]-[238]-[1]-novel
ATTATGAGTCAATGGACTTTAATAATTCACATGCTTATCATTACTATTAACGATTGCAAGTGATTTGAGTCTTTTAAAAATTCATCTAGCTATCATTTCGTTTAAGGAAAAGTCTTCTTGATTTAAAGGATAATTTAATTCCCACTTCCCATTTTATTCTGTGTGCATTAAAATGGAGATTCCATGACCCAAAGTTTCCAGTAGATTGCAAGTAGCACGGTGACCCAGGTGGCTACTC
>TCONS_00006159-[scaffold_2]-[+]-[i]-[201]-[1]-novel
CAAACAGAAACACACTGCATTTATTTTGTTCATCTTCAAAAACCTCAACACATTATAGAAGAGTAGTCTACTGTACTACTCTAATGTTGCTTACCCTTGTTATGAGTGGGCTACCTTGCCTAAGAAGTGAGGCATAGATGTTGACCTGAAAAAATTTTAGCCTATCGCTGAAGCATGATCTGATATGTCTGTAAATTTGTG
>TCONS_00006164-[scaffold_2]-[+]-[u]-[262]-[1]-novel
GTAGCCTTTTATTTCGGCGTAATCTTTTATTTTCAATTTAATTTATATTTGTTTATTTTTGTAAGTTGTGTTTGTGTTTAGAAGGAGAATTAGCTTTTGTTTTATGGTTTTTTTTCTTTAAATAATAATATTGTTCTGTTTGGTTGCCGGAAAACGGCAAAGGGAGATAAAGAAGGAAAGAAGTGTTACGAGATTTTAATTCTTTTTAATTCATTTGTTCTGTTTTGATATTCTTTTGGGAAGTAAACGGATCTAATTTGAC
>TCONS_00006165-[scaffold_2]-[+]-[u]-[880]-[1]-novel
AAAGCTTTTTAATTGTAATGCTGTATAATTAGAGCGTTGGTCTTTAGTTTTTCCGAATAAGATGACATCAAATTCACACAATTTTCCAATTCTGTGGACAATTTTCGTAATTGCAGCTTTTGGAGTGTTTTGTTGGACTTGGATATGGAACCAAGAGGGGCTAATGTATTTTTTTTTCTTTTTAAGTTCAATAGGGTCGTAGTTGTTTATATTCTTGGCAAGAAATTGTGAAAAGATTTGTTTTTTTAACGCTGGATGATGATAAAAAATTAAGTAACGCGTCAATCAATTTTAGCTTAATGGTTCATGGGTGAGTGCGCGGGAAAGAATTTTATTTGATATGGGTTAAAACTGATAAAATTCTATGATTTACTTTTTTTTTGGGATGGTATTGAGGGA…
>TCONS_00006166-[scaffold_2]-[+]-[u]-[506]-[1]-novel
ATTAATTTGATTAACACAGTTCAATCCCTTTGAACGCACATATTGTTGATCAAAAGCTATCCAATCCTAACTTCTAACTGAACCTTACCTTCAAAGACACGAAGCCAACCTTGGTGCCACCCAAGCCCAAACCTGTAGGTATACGTAGCCAATATTCCAGACACAGCTTTAGTTTTGAGTTCATTGCAAAGTAAGTTGCAAATCTCTTGCATTAGATTGCAGTAGTGAAGAACAAATGTGTTCCTCGAAGGCATAAGCATGGAGCAAATACACTCACTTCTCGTGAAACCTTCTTTAATTAATTGCGGGGGTCACAAGAAGTAAAGTAAAAGCATTTTGAGGAAACCTTTAGTGCTTGCGGTGGATGGTTATGTTGGAGAGATTTTCTCTTGGATATGT…
>TCONS_00006184-[scaffold_2]-[+]-[u]-[409]-[1]-novel
AAAATACTGAATAATTGGTGTGCGTGGTCATGACTGATGGGAAACGTGTTCGAACTATTTAATAGCAATCATTATTTAGAATCCGCTCTTAGGTAAGAGGCTTCCGGTCGCTGGAGAAAGAGACGGCGACGTCGCCAGCAACGGAAAGAGTAAACTAGAAGCCACACGATCTTATTCAGATCTTTCCAGTCTCTTCAAAGCTACTAACAAAATTGGCTACCGAGGTCATGCGGCGGCGGTGCACACGCCACCTAAATGTCCGAAGCTCCCATTATGCCTCCAGGTAACGACAGAAATTTGAGGTGCACCGCCATCTTTTTTATGCATTGTGGCAATCACGGAGAGATTTGATTCTAGTGGCCGTGTACTCTACTGCATCGCCGTTTGACCGTCGCGTTA…
>TCONS_00006188-[scaffold_2]-[+]-[i]-[410]-[1]-novel
CTAGAAATTGCACCAAAAAATGGGTTAGTATAAGAAATTAAGAACAGTGTTTTAATGCAATACAATACAGTGTAACAGCTTCCAAAGCACCCTTACAAAATTAAAATAGTTTATACATAAAAACTTATCTGTTACAGAAACTTCGAATATGTTTTACAAAGCAAGTTAGCACCTTCATTATGGTCGGATTAAGAGGAAAGTTATAATTTTAGGGATTTTACTTAGGTTTTTCCCATAATAATTATGTTGGTTTTAAAGTTCACATCTCGCATTCAAGATTCAGGATGATAATCTGGTAAATCCACAGGAAAATTTTCCCTTGGCACTCCCATGGTATTCGACCTTAGTCCAAATCACCTTGGTGAAAATTTTATTGGTTGTTCCCCAGTTATTATAAAT…
>TCONS_00006195-[scaffold_2]-[+]-[i]-[700]-[1]-novel
TGAGTAATAAGTTTCACAAAATCTTAATCTGCTTGGAAATGTGTTTGTCTGAGTTCCCAACTTTGTATTGTGCGATCTTCTTCGCTTCAATATGCATGTTGTTAATATGCAATCCAGTGCCTTCATATTGATGTCCCAGAAAAGGAAAATATAAAGTAAAATGATTCAATACAACCCTAGGGATTTCAAATGATTAGTTGTACTAACTTAGAAAAAAATTAAATTAAACTCAAAACCATTGGTTGAAGCTCTATTCTTGTTGATCTTTAAAGAGCTTAATTGGGCTTTTGATTTATTTTGAAGAATTGATTGTATGTTTGTCTCATATTGATTGTCAATCTATATTCGTAATAGCCAGGTACTATCTGAATGCCACAATTATGTAAAAACCTTGATCTA…
>TCONS_00006197-[scaffold_2]-[+]-[i]-[460]-[1]-novel
GAAAATTCAAATCATCTTTTTCTTCGTCGTTTGTAGCTTCAACATTGTGCAAAGAAGCTAATATTTTGTGGGTCATTCCGGGTTCTTGTGATTCTCTTCTTGTAGAGTATTCCTTTGCTTTTGATAGAACAGAGGCTAAAACTCATTGGAAATGTGCAGTATCAGCTCTGTTTTGGATAATATGGGAGGAAAGAAATGTTCGTATTTTTTAGGGGAAAAGTGCTGATAATGTTGAAGAACTGTGGGATAGAGTTCGTCTTCTTGCTTGATTTTGGGCTTCAGTTTCTATGGAGTTTTAAGATTCATCTTTTTTCTTCATTCATCTAAACTGGGATGGGGTTTTGAGATAGGGAGTTATAACTGATTCTAGCATGTATAGGGGTGATTGGGGATACGTTT…
>TCONS_00006202-[scaffold_2]-[+]-[u]-[255]-[2]-novel
CCAAAGTCAAATGGTCAAACGATTTAATGCATTACATATTTCCGTTGGGGACTTAAATGGGAAAAAAATGAAAAATAAAAATGATTGCCGCCAAAAAGAAAATTGAGTTCCCTGGCCATGCCCTCTCAAAGCTAAGTATGGCGACATGGGTTCAAATTTTATGGAAATTGGAGCCGTGGCCGTTAACTTCAATGGCAACGAGTCGCCGCCGTTTGTAATTTCATCTCGCAAGGAGAATAACAACATTCTAATAGC
>TCONS_00006216-[scaffold_2]-[+]-[i]-[246]-[1]-novel
CGTTTCTGTGTTTTCCCGGTTGGGTCGTCGGGGCTACGATGATAATTATATGAAATTACCAAAACAGCCCCTTGCAGTCGGCTAATTTACGCCTGATGGCCACTTCTCCTCACACGAACCTTCACTCTGTCACCACCTTCTATCCCGCGCACACCAAGCCACTTCCAATTTTCACTGTCAAAATTCCACATTTCAAAAGCAAACACCAATTTCAAATTATTTCTAATAATAAAAAATTCAAACGGG
>TCONS_00006222-[scaffold_2]-[+]-[i]-[333]-[1]-novel
GGACTTTGAAGGAACGGATCCTTGACATATATGCATCAGGGATATCTGCACTTTTCAAAGCTACTATTGTTATAGTTATTAGATTTCTTTTCACAACTAGGGTCAATTTTTATCTTCTGTCATTGGTGCTGGTAAATTTTGTTCCGACATATATCTGAGTCCATTCTCAGGTGGAAGAACTTCAACCTTCAAATATTGGGAAGAGATATCTTATTAATAGGTCCTTTTGAGATGAGAAACTGTCGATCCAAGTGCTAGTTACCTATGTGATTTTTGCTCCATGGCCATTTTCATTCAAGTCTTCTATTGAAAAGTTAGTTACTGTTTATGTGC
>TCONS_00006227-[scaffold_2]-[+]-[i]-[279]-[1]-novel
CTCAATTTTTTTTATTTTAGCTTTTTTGATTAATTGACGCTTGATGATGGTACTCTGATCTCTTCTATAAAGTTTGGAGTTTTTATTTTAATCTGATTTGATCTGTTGATAGTTTGCTTCTGCTTGGCTTTTCATCTAGACAGATTTGTTGGTAGATAGCTTGCCCTTTATGCATCAGGCTAAGATTGGTGATGCATTCACAAAAATATGAAATGATGTGTTTTTCTCGTCTTGTAAATCCCAAAAATCCAGGTAGCCCAAAAGCAGAAAAGTCCAAAC
>TCONS_00006228-[scaffold_2]-[+]-[i]-[297]-[1]-novel
TTTATTCATACATGCTATCTTTTGATTTTGTTTGGTGGATGAGAAATTGCAGTGAAAGTAAACCAGTAGGATCAGTTTGACTTTATCAATATTTTATTCATATTGTAATATTCTTTCTCTCTAGTTCAACTGTTAGATTATTTCCTCAACTAATTGCTCATCCTTACAACTTAACATAATCAGATCTCAAAGGACCCAACTCTATAGAACAATCTGATGCGGTTCCTAATGGATATTAAATTCATAAAACTGACCAAATTGCCTGTTACTGTGCGCACTTTTTTTTGGGGTGGGTGG
>TCONS_00006234-[scaffold_2]-[+]-[u]-[209]-[1]-novel
TTTTTTGAAAAAAAGGTTGATTTTCCAGAAAAGTGATATCCATAGAAACAACAGTTTTCCTAGTTTTTGGATTAAAACACTTATATCCTTTCTTATTTGGTGCATAACCAATAAAAATACATTTTTCAGCCCTTGGATCGAGTTTAGACCGGTTTTTATTAGGTATATGAACATAAGCTGTACATCCAAAAATTTTCAGAGGAAGATTA
>TCONS_00006235-[scaffold_2]-[+]-[u]-[1518]-[1]-novel
GCTTCGCCCCAAAGATATTGAGGAACATTCATAGAAAACATAATAGCACGAGAAACTTCAAGTAAATGTTTATTTTTACGCTCAGCAATACCATTTTGCTGAGGTGTATCAACACAAGTAGTTTGATGGTGAATACCTTTTTCTGCAAAAAAAGTTCTAAGATTTTGCTTAAAATATTCAGTTCCATTATCGGTATGAATAATTCCAATTTTAGTTTGAAAGTGGTTTTCAATCATCAAGTAAAATATTTCAAATAAGTTCTGAACCTCAGATTTTTCCTTCATTAAATAAACCCAGCATAGGCGAGTATGATCATCAATAAAAGTCACAAACCATTTTTTCCCTGAAGAAGTATTAATTTTTGAAGGACCCCAAATATCACTATGGATTAAATAAAAA…
>TCONS_00006240-[scaffold_2]-[+]-[i]-[500]-[1]-novel
GCTTTGATGAGTTTTGCATAGTTTTAAGTTTTATATGCATGCATGTCATTTAGTTTTATCTATAAATTTAGCTATTTATAACTGAGATGAGTTGATTTTGTTACTTATAATTCCAGAATGAAAATTAATTTGGACGCTCTTTAACTTTCGTAAAGTACCTACATTAGCATTAATTTAGATCTTTAATACATTTTAACACTACGAGCCGATGTGAAATCTGTTGAGGATACATTATCTCTACCATTAATTATTTTTAATTAACATGTCATGTGTATGAACAGTTTTGGCAGTTATATAAAAATCGGGTTTAGCTTGGGTGACTTTGGTCCCCTTTAAAGCTAAACTGTATCATTCCCAGCAACATTATTGAGAACAAACTTGATTCTCTTTTTTTTTTTC…
>TCONS_00006245-[scaffold_2]-[+]-[i]-[265]-[1]-novel
TAGAAATCCTCATTCTCCTCTCTGTGGTTCTTTCATTTTAGAGCTTAATACTATTGTTTGGGCCATTATCTACCAGTGTAAGCTTTGAGGTCAAGCAGTATCTTAAAATGGTATCAGAGCAGGTTTTTGACCAGGAGCTTTTGTGTTCAAATCCCTCTACAAGATTTTGCATTTGTTTTTGTATTCCCTTTCGGTTTGGACTTCTTCTCTTTGTTTGGATTTGTTTGTGTCATCTATCTTTGGTTGGTCCCAGTCCACATGACAA
>TCONS_00006247-[scaffold_2]-[+]-[u]-[275]-[1]-novel
AAAAAACTAACTCTTTCTTTCTTTTCTTTTTTTTTTTTTTTGCCCCCTTTTGCGTCCTCTTCTTTTCATTATCGTTATTATAATTCTCTCTCTCTCTCTCTCTCTTTGTCTATTGTTTTGATCGGATCTGAAGCAGCAGCTCTTTCAGAGAGAAACAGGGAAGAAATAAAAGAGAAAAAAGTTGCTTGACTTTCTCTTGTGAAACAACAGCAGCAGCAGCAATTCCCACTTCATGACAGGGTGCTTGCTCTGCATTGTTATTCTTTTCTCTGTTT
>TCONS_00006268-[scaffold_2]-[+]-[i]-[211]-[1]-novel
CTCTCATATGATGTATATTTTTATTTTACTCCATTTGCATCCATAAGTCTGTGACTTCTTCATATGATCATCTATTGTGATAAGTTCTGGTTATCTTTAATGGATTTGGAGAAGCTGTAAGTCTCGCTGTTTCCACTTTTATCGATATTTTTTTCCTTGAGCCAAGGTTTCTGTAGTTACACTGCATTTTTTCAATCTTTTGGTTCTCTCC
>TCONS_00006273-[scaffold_2]-[+]-[i]-[428]-[1]-novel
TATCTGCAAACAAAAAATTGAGGAACTCATGAAGATGCCTAGTTCTATCTCTATTAATCTTTCTTTCGTTACAGTCAATAACTGGAATGAAGAACAGAGAGGAAATCATGAGGCCTTGACATGCCTTAAGACTTCTGATAACCTTAAACCTCATCCTCACATAATTTAGTTTGTTGATATATCAAGTTCTATCTGTATTAATCTTTCTTTCTTTACAATCAATTACTGGAATGAAGAATAGAAAGGAAATCATAAGGCTTTGATTTAAGAGGAAAGCTTTAAGACTCCATTAAAGCCTTCAACCTTGTTGATTGCATGGTTTCATTAGAAGCTGAGAACAGAATGTTGCTTATCATTTGGATTTTATGCAAATGGGTAATCTTGCAATTAATTTGTGTA…
>TCONS_00006287-[scaffold_2]-[+]-[i]-[321]-[1]-novel
TTTATGTTTTTTTTTATATATATTTTGGGGAGTCTTTTTTATTAGATTCATATTTGGTAAGAAATTTGAGTCTTCCTTTTCTTGCTTAGGTGAGATTCTCTTTCTATATCTAAGCGTACTCAGGCAGTAAGGTTTGCTCTGTATAAATCCAGTGTTTACCTTACATGTTTAATCATCCTTTTGAATAGAATTCTTATTTTCCATGGGGATTCCTTGAAACTTTGTGTTTCATTTGTCTTTACCATGTTTTCCACTTTGTTAACCCACATATTTAATAATAATTAGATCAAATTTGAATTTAGGTATCTGAAGGTTCATGCA
>TCONS_00006303-[scaffold_2]-[+]-[i]-[352]-[1]-novel
TGTTATATATTTTATTTGCTTTTTAAAACCATAAAGAGTTAAAAGTTGTCACTTACATTATCAGAAAAGGTACCTCATCAAGGCTGCAACTATATTTACCTGTTCACTAGCAGCTTACATTATCCCATAAATGAGCTTGTACAGCTCCCTTTTCTTATCAGATAAATGGATCTGCAACCTTGGTATCTGGGTGCTTCTATATTCGCAAAATTTGTAGTGCATCATTTCATAGCTTGGTTGGATTTGCATATTCTGTACATATAAATGCACACTTTGCTTGAACTTTTGATGGTGATGGTAGAAGTGCTTTTGTCTTGCTTATCCACCTAAAAGAATTATTACCTTGCCGTCT
>TCONS_00006306-[scaffold_2]-[+]-[i]-[247]-[1]-novel
TCAAAACTACAGTTAGCTGAATTGTCCTACTCGTTAACTCGAAGTTGTTTACAAAGGATGGAGTTATAACTTGTCCTCTATGAGTGTGAATATCTTTGCACACCAAGTTTGTAACTTGGAGAGGGAAAATAAAGATAGTAAAAAATAAATGACAAATTTTAGGTCCTTGATTGTAGACGTGTGCTGATTTTGGAGGAATATTCAATTTCGTATGTCTTATCACACAAATTTAAAATTTATAATAACT
>TCONS_00006310-[scaffold_2]-[+]-[u]-[637]-[2]-novel
TCTGATGAATCCAAACTAACTGATGCCATGGCTGCCCTTGATGGACAGATCATGTGGAGAAAGCAAAGAGTGAATAGGTTTGAGATCAATAGTTTAGTCTAACGAGAAAGCCACATTAATCCTGCAATTACTAAGTTTTTCCTCACTAGAAACCATGCAGTCCTACTAAACATGATGTGCTGCTAATCTTGTCAGGAATCATTATGGGAGGTTATTTTTTGAGGTTAGAGAAGCAGTGGGCTGTATGCATTGTCTCAATACCATTTAGGTGCTGGGGTGAATAGAATTTGAGCATGTTAGTTCAACTTGGCTCGGACCTCGATTTTCATATATATCTAATGCTGGCCTTTAATTCCTTAAATTAGTAAGTAAACTTTTGACTATTTGTGCATTCTTTGA…
>TCONS_00006324-[scaffold_2]-[+]-[i]-[270]-[1]-novel
TTGTAATTGGCATTCACTAATGTCTGCAATCATTTTATCAAGAGAATGTGCCATAGATAAATCATTGGCGAAGAAATGCATTCTAGTCATTCTGTGGTTTAACATTTATCTCATTTAATGATAATTTAGCTACACAGTTAATTTAGTCCCAACTAAGAGGTAAAGCTTCTGAGTTAATATTGGACATAAAACTTTTGATGGAGTTCGAGCGATTTGATTTTATTATATACTGAACTTATATGTGTGTGATATAAGGTATAGACACAATTG
>TCONS_00006325-[scaffold_2]-[+]-[i]-[583]-[1]-novel
GGGTTATTATTTATGTTGGTGAGCATAGAATTTCATGTTTTAGCACCAGCACCTCAAAGCTGAATGAAGACGTGGGAAAAATTACTTCCTTTACAGCTGATAAGGTGATCTAATTGCGGCTAAATTGAGTCTCTGGGTATTGGATTTCTGGTATAGATGATTGGTGTTGATTTGTTGGACTATACATATATAGTGTGCAATTTTCGCGCTCACAAATTGAGATTTTTTATTGGCTTTTGAACAGCTTTAGCTTACAATTTCTGAAAAGTCTGGAGGCATAACGAAATAAGTTTTCGTTTACATATTTTTTCAGTTCACCCTAGACCCTTTTCGGTGTTTTTGTCAATTAGATTGTAAACAGAGAAAACAAGAAAAGGGGAAAATAGTGGCTATTGACCC…
>TCONS_00006330-[scaffold_2]-[+]-[i]-[301]-[1]-novel
CCCTCACTTAGAAAAACTTGACTCTTGGCGTGTAGGAATGGTTAACTTTTGGCTGCTTGCAAGAAACCAAAAAGTACCAAAGTTGATCTTGTGCGGATGTAGAAAACATATCAACAATAGGTTTGCAACAAGATGCACTAGTGCTAATAATGCATGGAGACTCGACGCGTAGGAACTTGGAGAGGTGTCTGAACAAAAAATAAAAACCTTAATCTTGTGAACATCATGGTTCGGTAATAATGTTACCACATTAACTTCTGGATTAGAGGTTAAATTGGAAGAGGATTTAAGTAAATGTACA
>TCONS_00006331-[scaffold_2]-[+]-[i]-[281]-[1]-novel
TGATAGGAGTTACTAATTCAAATATTGGATTATATATAGCATTTAACTTTTCTATATCTGACTCTCTGTTTTAGAGTGATAAGATTATTTTGTAAGAAATATATTTGACTTGGGTGGAAACTGTGACTTAGATACTGAAGTCATTTTGGTGGAAGTCTGTGGACATTCAAAACCAAATTATTTAGTTCAATTATTCCATGGTTCAAGCACTGGTTTTGTGCCAATGTTCTAGCTTTATGCTTGAACTTCAACTGTCTAGGTCTGTCTATGGTTTCGTCTTA
>TCONS_00006343-[scaffold_2]-[+]-[u]-[505]-[1]-novel
GTACTTTCTGAGTTTTGACTATTGACCTTGACCCTTCGGCATTTTTACAGTCTTGTTTAAAATCACGTGAAAGTGAAGCCAAAAAAGCTACTGCCAAACTTTTCACTGATATTATTACTAGTTTTTTTTCCTTTTATTTGTTTAAATAATAAAAGATAGTTTAACTTCAAAGAAGCAGGAATCCTCCTCAAAATATAGAAGCAAATAATAATAATAATAATAATATATATAAATAAAAAATCCTGACCATGTGCATATTGAAAAGAAAATCAGAGATCACGAGTTCAATCATGCTGCCCTTTTATACCCTTTTAAGCATAACAGCACGAAAATTGCAAAGAGGGAAAATCAAAGTGTAATAGAGCATAAATTGTAAAGAGAAAAGCCGAGACTCACAAA…
>TCONS_00006356-[scaffold_2]-[+]-[i]-[220]-[1]-novel
CTTCAATGGAAAATGCTGTTTGAGAGTTTGTTATCAACTTTCAAGAATGTTTCAATACTTGTTGTAAAGTGCATATGACATCTGTTTCTTTTGTTGAATTATTAGTTTATAGCTTGCAGTTAATTTCGGGAGACACAGAAATAGTTTCTATTAGATGTTCCAAATGAGGGTTGTAAGAGTGAAATCTTGGTTTTTAATTGCCAAGGTGTTAGTGTTTCTC
>TCONS_00006360-[scaffold_2]-[+]-[u]-[737]-[1]-novel
AGCTAATGTGAACAGTGTCATATCACACAAACCCGACCCTCCTTGGGTTTATTTAATGCAATCCTATGTAATGTGGTGTGCCAAACACACCCATAATGCAATACAACTAATACAGTGTAATGCAATACAGTGAGCCAAGTGCACTCTTAAAGCAATTGGGTGGTTGGGTGTTAGATTCCTACTGGGTCATCATAAATTCCGGGGACGGTTAAATGAATATTGTGTAATGTTTCATACTCAAATCTCTCATATGGGTTGGATTTTGCGCCAATCTTTATCCAGTAGATCTGCTTATTTCTATGTTTTCCTATTTCACCCCATGCTTTTTAATGTTTGCAGGCTCCATTTTTATTGGTAAAAACTGAAAAAAAAGAAAAAGGTAGAGCTGTGGTATAGACA…
>TCONS_00006366-[scaffold_2]-[+]-[i]-[271]-[1]-novel
GTTAGTGTGAAATTGTGGTTAAATATTGTATATAACTTTAAATGCTGGCATGTTTGTATCATATGATTGGGTTGTAATGACTAACTTAGAGCTACTTATCTTTATAGCCCCTTGCTGTAGTTGCCATTGGAGTTGGATGTTCTTGGTGTGAGTTGCTCATGCATAGTCGATTGTATAAAGAGTGATCATGAAACCTTCCTTGTATTACCATAACTGCCTAAAAGTGAAGTCACTAATATGTATCATGCCTTAGTTGCTGGGAAGTCTAATC
>TCONS_00006367-[scaffold_2]-[+]-[i]-[345]-[1]-novel
TGCCAATTGATTACAGACTATGATTTGTTGGCTTGAACATGAGAGGACATAACAATATCTTGTGCTTATTCAACCCTTTTGGTAGATGTCCTTGTCTGTACTTTTAAAAGGAAACACTGACATACAGATGATAGGATATGGGGGGAAACGGTGTCCTTTTTTAATCCGTACATGGAATACTTGCTGGTTTTCAACAATTTCAACTAAAAAACATCAGATGACATGCTATCACCTTATATGATCTATTAGTACCGACCAGGGATGTTCTGGACAGGCTGAAGTGGTGAATTCGGTGGCTGTATATATGTATTCACATTGATAATTTGAGCAACTGGCCTCTTGTAG
>TCONS_00006383-[scaffold_2]-[+]-[i]-[496]-[1]-novel
ACGTAAATTAAATGCATAAAATTAGAGTATTTTATGCTATTTTTTCTAGCGGGTAGAGAATCTTATGTATGTTATGAATTATACATTTGTATTTTTATTTATTTGGTTCATGGAAGGCCTGTCAGGTGATAAAAAATGAATATGAATTCATTTTACAAAAGAATCTCTTCTCTTGTGGCTTTGCTTCAGCTTGGATCAATACAGCCAATAGTCTTTAATATGAGTTGCAGCTTTTCTGAATACTGAGAATAATAGGGACGTTGTAAGTGGTCTCCACTCCATAACAAGAGTAGTGCACTTGGAAATTTGGATTCTGTTAAATTTCTTGTGAACACTGAAAAGTGGATACACCTTCTTCTTTCCCTAAAACAGTTGGGTCATGCTATAAGCAGTATTTGG…
>TCONS_00006384-[scaffold_2]-[+]-[i]-[509]-[1]-novel
ATTGCAGCTCTTGCAAACACTAAGCAAATTAAAGTCTGGTTGCAAATGGTCTTTAGAGCTCTGAGAAATTTGTGTTCTGTTAAACTTTTAGTAGGCAATGAAAATAGATCTATCTTCCTTCTTTACCTAAAATAGTTGGGTCATGCGATAAGCAGCATTTGGAGGTTTCTTGACTGGTTTAGTGGAAGCCAGAAAATGTAGATATCAATAGCTTTTTCGGCAAGCTATAAATCCTCTCAAGCGGCTAAAAAGATTAAAGATAAGAAAGAGGCTGTAAGCCATTCCTTTGATATTCTTTATCGTCAGAAAGAAGACGCCTGCTTATGTTGGTTCAGCTGATTGTTTGTTTACTCGCAGGCAAAGAGAGGAGTGCAAACATTGGTAGAACTCTTTGCAATT…
>TCONS_00006397-[scaffold_2]-[+]-[i]-[456]-[1]-novel
AGAAAATTTGCTTCTTTTGTTCTGGGGGTATGTTTTGGTTCATGAATGTGTTCTTGTAAAAGGAATGTGGTTCAGGCATTGATGTCTTCTTTATAAAATTTGCTTCAACAAGAGTCTTTTTGTTCACTTTGTGTTGTCTTGATTGATTGTCCATTTTTTCTATCAGAATTTTTATTTTCTTAAGATTATTGATTCTTGTTGATCTTGAATTTTAGAGGATCACCAGTGCTATGTTATCCACTAATCATTTTACTATGGTGTCTTTAGTCCTCTGGTTGGTTCCTGAGATAACTGGCAAGACTGGAATGAAATATGTTTTTTTATAGATAGTTCTATGTTCTCTGTTACATTGGAGTTTTTGTGTCACTGGGTGGGGAGAGATCAAAATGTTGAGATATC…
>TCONS_00006417-[scaffold_2]-[+]-[i]-[287]-[1]-novel
GGATTTCCGAGTAAGCTTTCCTGATAGTTAAATTCTTAAATTTTGCTGTTCTTAATTTGTTTTAATTTATTTTTTCTGCATATAAATATCTAATGTTTATAAAAGCTTTACTTTATTGAAACTTGTTTATCACACACGCTCCTGATTCGATGATGATTAACCCTGTAAAATACGAGAATGGTGAATATGAAGTTCTCTAGTCCTTGCTGAATTAAAGGAATTGACTGTCTTTGACCTTATGGAGACTTCGGAAAGAATTATAGTAAAATCCTGGCATTGGGTGTCCC
>TCONS_00006426-[scaffold_2]-[+]-[i]-[401]-[1]-novel
GTCAATTTCTAGGGTTTCGATTCTAGTCCTACGCTTCTAGCTGCGCGCTTTTTTTTTTTCCTTCTATTAACATTTTTTTCTCTTCAGTTTTTCTGTTAACAAAATGGAGGCTTTACGTGCGGGAAAATACAATATTCGTAAAGTTATTTTCTAGCAACTGCTCTGAAAGTCAAAACGTGTCGTTTTATGTGTGTTTTGCGCTGCAGGGTTTCGAAAAAGCATGTCTTTTTTCTCCTACTCGTGCATGCATTTTCATTGGTTTTCCCTCGAAAATACTGATTTTTAAATACAATAACTGTAGCATTTTTATATTTGGAAGTAGAAAATTTAATTTCTCTTTTTCCTTTTTCTGTTTTACAAACAGTTTTTCAAGCGTCTATACTTATTGCAGTAGTTAAG…
>TCONS_00006428-[scaffold_2]-[+]-[i]-[702]-[1]-novel
TAAACGGAATCGCTCTTAAATTGTTAAGTTTTGGCTTCTGAAGGAGTTATAGGCTGACAGTACAGTGCATGGATTACCGCCTTTTTATGATAAAAGAACTAGGGAAAATACTATTTTCAATGTTAAAACAATGTAGGAACTGGATTTAGTATTTATGGCCAATGAGGTTGGGTCCAAAGGAAGGAATTGGTTTGAATGTTGCTGTCTTTCATGTGAAGTCAGTCTAACCACATAGGAAGTAGCAAGAGAGAGTGGATTATGTGCTACAAGACTTATTCATGTAGAAGCAGGAGTAATAGAAAACAAAAACCAAGTTACTGACTTGGTTGTAAGAGGAAGAAACGGCTGAGGATTGTTTGATGATAATTCAAACGTGTAGATGTATATGGTTTTCTTTCT…
>TCONS_00006429-[scaffold_2]-[+]-[i]-[346]-[1]-novel
TACATAACCCTATGAAAAAATGAGAAAGAATATACTCTAAATCTCTAAAACTCCCCTCCAATCAAGATGAATGATGAAAAATGAACTGTCCTAGAAATCATTAGTCACCGACACCCATAGCGAAGCTAAAAGATGAATTCTATCCCACAGGTGGACTCTTTGAAGATTCTACTGTTTCTATCATTCCAGATCACCCAAAAGATAGCTGAAACTGCACTTCTCCAAAGAGTCTTAGCTTTCCTCCCTTTCCCAAAAGCATCAATGCTTGCCTTTAACACAGCTTCACGAGAACAGAGAATAGCTTTTTGGCATAATTTTCCCCACAATCTAGAAGCAACCTCACAAC
>TCONS_00006470-[scaffold_2]-[+]-[i]-[273]-[1]-novel
AGTGTCTCATCCTCTTATCTATCTGGATACCTTTTACAGTCGATTTTGTGGTGTATGCAATGCATTTCTCTAATGTGATGTTGTGTCAAAATGGCTAATTAGTTGTGCATGCTATAGCTTCAACTTCCAATACTCGCCCATTCTGCTAGAAAATTTTGGTATTGCTATAGGACCTTTTTTGGGTTTCACATGGAATACACAATGGCACAATCACGGTTAGAATTTTTCCTATGATTTCAAATGTTTATTATATATCAACTATCATTTCATTTT
>TCONS_00006477-[scaffold_2]-[+]-[i]-[498]-[1]-novel
GGCTTTAAGACTATTAGCATGAATAATTCAGCTTTGAAGTCCAGACTCTTAATCATAGACAAACTTGTACTGATCTCACCTCCTCATCATAGTGTAAATTGAATCTTAAATTGCATAGGAATCTTATTTGGAGAGGAATCTTATCTAAGGAGTATATGATGTTTATGAAATCTTTAAAGGGTTTTTTTCTATGTGATAATTGAACTTCTTTTTGATCAGTTTGATAAGAGCAAAAGTTTATTGTAAGAATAAGATCATAGAAAGATGAACTTTGATGAAACCGTAAATGTTATAATTGTGCTCCTTACCTAAAAGTTTAACTGTTTAGGCTTGTAGGTCAAGTGGTTTAAGTGATTGCTTAAAGAAGATTACTGGGATAAATTGTGTCTTTCAGTGATG…
>TCONS_00006478-[scaffold_2]-[+]-[i]-[544]-[1]-novel
CTTCAGCTTAAGCTTTTTGGGATATTAATGGTGTTTTGACATGGTATTAGAGTTTGTCTAACCTACAGATCCTAAAATGTTCACAATTCTTTTGTTTGTGTTTGGATCAGAGACAAGTGTATGAACTAAATTCAGCCTTGTATTCTGGGGATACTGGTGTTTAAATACTATTGTTGATTAGAGTTTTCATATTGTTGCTGGGCTTTCTGATCTGCTTAAGTTTTTGATACAGTGATAGCAGATGAAGCAATGGTCCTGAAAGAAGGCCACACAGCATACTACTTAACCATGCGTGTGATTGCTCATCTATAATGAGCTTGATCTATGTTCGAATAAGTTGAATAGGGGATAGCCAGCTCTTGAACTCAAATCCTTCATGGAAAATGACTTAATAGTATT…
>TCONS_00006510-[scaffold_2]-[+]-[x]-[527]-[1]-novel
TACATTGCAGTCAATGATAATCATATATTGCAATAACGCAGGCGCTCATGCAAATTTCACTTTGGGCTCACAGTTCCCAGTTTACTGTATACACTTGACAGATTGCTTGCTTCTCTCATTGCCCCTGATGTCTACACTTTATCATATAGTAAGAACTGCATCATAAGTACCATTTAGCCTCAGCTTAAACTCAAAAAGTTATACAATAGCTGAACCCTTTTGTACATATTCGCGCTTCACAGTGAATTCAGTATGGATTTCTTGAAAAACAATACCTTCTTTCAGAGCTGTGATTTACTACAATTTTACGCTTAACATTTACATAAAGTTCACTTCAATCATAGAAATGTCACCAATAATCTCCACATGAGCACAGACCATCCTTGAAATAATGAAATC…
>TCONS_00006511-[scaffold_2]-[+]-[x]-[698]-[3]-novel
GCATGCTGCATCTGGATTTATAAAATTACAAGTCCTACGTTCTTCTAGAAAAAATTTGCAATTAATAATAATACATCATTAGAAAATTAAGGCAAATGAGCAGCAGCAAATCAAGCACTGCATAACCGAAAAATCAAAACAATAAATACACAATCCATTTGAGTTTGAGAAGGTACATCCTTTTATAAGAAATGGGAATCGTGAACATCTCTTCCCCAATTAAGGCATTCAATATTCTTAACGTGTTGATTTGGTCTAGGCCTTGATTACATTATGAAGGCCAAGAGATTCTTCTCATTTTCCGTTCGTGAAGAGACCACCGGCTCAATGGACAACATCTCGTCTTCTTCTTGCTCATGGAGTCCAGATAAACTTGACAGCCCTCTCCAGTCTCTATGG…
>TCONS_00006535-[scaffold_2]-[+]-[i]-[493]-[1]-novel
CGAGTACATAAATATTAAGAAGATAGATGAGATCCACATTGTTGAAATGACACCTTTTGTATCTCTTGGGAAATATTTTGTCTCCTTGAGAAGTTTATTGCAATTTAGGAAAAAGCAATGCCGATATATTATAGTTAAATTTGGTTTTCACTTGTGCAGTGGAAGCGGAAATGGCAAAGAGAAATTAATCATTTCAGAAATCAGGATTGCATGATAATAAAATAAACAAATTATCAACATTTGCACAGAGATTGAGTTTCACCTGTTATGATGGGCTGGTTTCTGTTTTGACTATATTATTCATATCCTTCCTAGATAACAAGATAGAGTAGTGAGCAGTAGGTTAGCATAGTCAAAATATAGTATTTACTTAAATAACTATAAACAGCATCCCTTATC…
>TCONS_00006539-[scaffold_2]-[+]-[i]-[310]-[1]-novel
CTTGTTCTGTTCCTCATGGTAACCTTTGTAATAGCCTGAATGGAAGGGAAGACAATTAAAGGTTCTGGACTTCTACCTTTCAAACAATGTAGAGCTTGCATTCAGAACTGTTTTTCAGCTTGTGAAAGGGGGAAACAGAAAAAATTAAATTTGAAATGAAATGATTTTCCCTTCTTATTGTACTAGGAATTGATTCTAATTAATGTCCATTATTCCTAAACATGATGAAAATTTATGGCACATAAGTTTCTTCCATATTTATTATTCTTATATTATTGTGTTTAATAGCCGACATTATAATGTACCCACC
>TCONS_00006564-[scaffold_2]-[+]-[u]-[360]-[1]-novel
TGAAAATCAGCCGTGAGGTAATGAAACCCTATGTATTCAGTAAAAACTAATTTTCAATTAGTATGTTGTAATCGTTGAAACCATAGGTGTTGCATGTCATGTTAATGCTTCGCTTAGAGAATTAGACACTGATTTTTTTGCTTTAGGTAAAAATGTGTTATTTTTTTGTTTCATGTCATATTTAGTAGTTGATTATACTGTTGATTCTTCTTTTGGATTTATTGTAAGTGAAATTTGTCATTATGTGCATGTTGTTATACTAATTTGTATGTGGATTATGGTAAGGCTAACATTCTTTTTGAAACTGTCTTTTCCTTTTCAAGAAAGGTTGTTTTGTTTGTGGTCCTTGAAAACATTGTG
>TCONS_00006565-[scaffold_2]-[+]-[u]-[215]-[1]-novel
AGTGATTCAACCGTACTGCCTTTTCTTATTATGTTTGTCAACTATGATCTTTTATATATTTGAATGCATGGCAGGTAGTTGATGGATGCGTGCTTTGCATATATTTGTGTTGGTTTGGTTACTATTTCTGTGGCTATGACAGTCTTATGCAACGGCTGTGATTTTTAATATGACAGATCGTTATGACTCTTTATTCATTTAACGAAAAAACTGCT
>TCONS_00006566-[scaffold_2]-[+]-[u]-[396]-[1]-novel
TAATTCCTACTGCCTTTTCTTTTACTTAACTTACTATACAAATAATAAGTTATTAGAAATCCAGTAGAGCCCTTAATTGAGTTTATAAACTTGTGGGGAATTCACTGTATGTCGGTGGGAAACTGGTGACATAAATTCTAGTGGTTAACTCGAATGGGAACTATATCAGTCTGTACTATCGATGTAATAAGCCACGTATAAGTCTTCCCCTAATGTTTTTCATCATGTATGCTTTATTTGGATGGCTTGTGGTTCAATTTTATAGATGTTTGTTGACTATGATAGCCTTATTTAGTGGCCCTGGTATTTGATATGAAATAAGTAATTGCTGACTTTAAAATTGAATAAGTATCAACCTTTACTGAGTTCACAAACTTGTGGGGAATTAACTGTATA
>TCONS_00006567-[scaffold_2]-[+]-[u]-[349]-[1]-novel
TACTGGTGATATTATAAGGTGTCTTTGCACTAAATGCTGAAATGTTGCATTTCATCCTTCTAGGACAATGAAACATCACTTATTTTTTTAAGGGTTTCGATGAGAGTTACACGATTTTGACTTGGCATGGGGAAAACGAACCTAACTTGAAAATTAGTGACATAGGTGACCAAGTAGACCCACCATATATGGATTTTAATCAAGATGAGGTAGTAGATATTATTCATGATGCTTACAAACATTGTGATGATGAACCTACAGCCTTCAAATCACTTTAAGAAGATGCAAAGAAACCTCTGTACCCAGGTTGTGAAAAATATACTAGGTGAAGTTCACTGGTCAAGTTATA
>TCONS_00006568-[scaffold_2]-[+]-[u]-[531]-[1]-novel
GGTTCTTGTTCTGATTGATGTGGCAGCAAAGATGAGATATTACTTGGATCCACAAGGAAATGACCCAAGCAAAGACATTAACGAGCTTGTGGTTAAATAAGTACAATAAATGTTTGATTTGATGAAATATTTGTTAAATACTGATACTATATGTATAAAATTTGTAGTGGGATCAACATGTTCACAGCCACAATTAGTAAAAGAAGATCTCACCCAGTTTTAAAAACTGTTTAGGTAACAAATAAATGATTACTTATTTTAATATATGTTTCTACACTTCATAACAAAGTATATTAGTACATCTATTTCTTTATGAACTTTTTTCACTGTTATGGCTTTATTTATTTTAGGCTCCGGTAAAACCCAGTTCATATAAGTAAATATACTATGTCATGTTGT…
>TCONS_00006574-[scaffold_2]-[+]-[i]-[292]-[1]-novel
GAAAATAAATTTTAAGCTTCTTCTTCTTCTTTGTCAAAATCTAATGATAATTCTTCTTTATTAAAATCTAGTAATAAATTGTCCAATCAGTCTAAGATTTATTATCATGTGAAGTGCTATAGGTTTTGTTAAAACTGAAAAATAAGCTTCTTGTCAGATGTCTTATTGCAATAAGGATGCCTCGTTTTCGTGTCATCTTATTGTTTGTTATGATGAAATAGATTCTTCATTCTGAGAAGTCCTTGCTTCTGTTTTCGTAGAGTTTTAAGTAGTACTGGCTGTTTCTCTCTCT
>TCONS_00006575-[scaffold_2]-[+]-[i]-[575]-[1]-novel
CCTAATTATCAGCCAGGTTGATAGGAAGATAATGAATGGGAAGAGTTTGGTTGTCTGCATAGGGATAATTGATCTTTTTTGTTGTAATAGATACTTGTGTACAGTGAGAAAGATAACACATAAATGTAAATTAAGCCCCTCCACAACCTTGACGTGAATGGGATTCAAATTCTAGACCTCTTGAATGAACCACCACCTCACAGACCAAAGGTTCCTTTGAAATCCTGCCAAGTTTCTTAAAATTATTAGATCTTTAGGAAATGGATTTAAATGAAAAGTGTACTTGTAATAAATGTCTCCTTTCCAATCATAGGACTCTGTTTGATTGTGCTAACATTTCCTTCATTGTTGTTCTAGTTCACATCAAGATGGGTCAGTTGATTTGACTCATATAGCATC…
>TCONS_00006576-[scaffold_2]-[+]-[i]-[254]-[1]-novel
AAAGTTCTCAGTTTAGTAATTATGATGTAAGTATGCATCGAATTTTTCTCTGAATTACTGTTATCTTACACTTGACACTGCCAAGTGTTTCAGGAGCGTACTCCTAACAGTATCTACAGGAAACCTGTTATCTGGGTAATTATTGATATTTTCTGTATTGTAATTATATATAGCTTTATTTCCAAAGAAAAATACAATCAGTCACCGCTGTTTATGATCGGTCATTGCTGTTTCTCCTGTATATTATATCTCCA
>TCONS_00006602-[scaffold_2]-[+]-[i]-[435]-[1]-novel
AGCTGGTGTTGCAATGAAACAGAGGGTTCTTGTTTTTCTCATCTGGGACACTGTTGAAACTAGGAGGATGTTGTTCTGTTCTTTGATTGAAAATGCAAGCAACTTATGTGTAGTCCTATAGCGAGCATCCACTTATTTGCAAATAGAAATAAAGAAATGTGTAAATGTAGTACATTCAATGTCAAAACATGTTGAACGACAGCCAATAAAATGTGGGCAAACTATATACAACAGGCAGGTTTGATGTCTCACGAAGATGCATGGGTTCTTTCTTTCAAATTTATTTGTCCCTGTTGCTGAATTTTAGCATATTTGGTGTATATTTTAAAATTTTCTTTTATGCTTTTGTATGTGCTTAACTTGCCTACAAAATTTAGCAATAGTTGTGCATTGATCTTG…
>TCONS_00006615-[scaffold_2]-[+]-[i]-[270]-[1]-novel
GTAGTGAACCTAGTGATAGCCTTATGGAATGCTCAGAAACAAACTCCAGCCCAAGGAAACTGCCTTGTTTCTACCTTGTCTTAAAAAATATCTGGCTCTTTTCCCAGCTTATTACTCATAAAATGTCCATAATTCACTCTTTCATAGCAGCGTAGCCGTCTTTTTTCTTGAGTACATCAGATATGCTTCTCAATGGATGAGGAGATAGAAGAGAATGAACTAGGCCGACCCTCACAAGCAACTTGAGATAGAATTTGCCACATGTTAAAG
>TCONS_00006627-[scaffold_2]-[+]-[u]-[255]-[1]-novel
CACCAACACTCTCCGTGTTCCAAGCAAACACCACAACTCCACTTTAGAAAAAAGAAGATAAAAGTAAATCACAAAAATGAAGTTTGATTTCTTAAAGTAGATATGTAATATCTCCCAATCAATCATGAAATATCTATCTATGGTCTTAGTAATAGTTTAAGAAGGATTAAGGTACTGAGATTCAAACCAATCTGCATCGACCAAATCTTTAGCTATACCTTTATTCTTAATTATATTACCTGATTTGATTTTTAA
>TCONS_00006628-[scaffold_2]-[+]-[u]-[259]-[1]-novel
GGACTTCCTAGAACAACGGAGTCTGTATCAGTGTAGTAACAGTCAGATCTAGAAATATATGGATACATATGTATTCGAGCACAAGCTGTAATAGCTGCGAACAAACAAACAGCCGACAACATAGGAGGATCCCACTCTGAAGTCCATAGGAGTTTGTTCAATCTCTTCTTTCTCTTCTTTCTCACAACTCACACAAACAACTACAACTCTACAAGCAACAACAGCAAGTCAGCACAATACTGACAGCAGCGAGCCAGCG
>TCONS_00006635-[scaffold_2]-[+]-[i]-[422]-[1]-novel
CGTGCTTTAAAGATGAAGGTTCCTTCCACTTCTACGACTCTCCTTGTGTACATCTTCCCATCAGTTTTAACTTGCTTTTGTTTCTTTGACATTCACACATACACATCCATCTCTAAATTTGTATGAGATTTTTTCCCAATATGAAATCTTAAGATGATAAAATGTGTTTTTAAACCCCTCCGGTATCATTCTCTTGTTTGCTTACAAAGATTTTGAAGTCCTGAATCTGAGTAAATAATGAAATACACAGCTGAGATATTGTTACATACTTAATGTAAAATGAAAACAAAAAGCATATTTGCTGTGTCGTTTTGTAGTTTTGGTTCGAAATTTGATTAGGAGGAGAATTTCAGGAAATAACTTCTAGCATCAGAGGCATTGTTTTAATTTAACAGACAT…
>TCONS_00006642-[scaffold_2]-[+]-[i]-[322]-[1]-novel
CTTTGAGAAAAATAAGGTGGATTTATTGTTTTCCATGCTTTCCCCTTACAAAATGAGATCAACCATATATGCATGACATAGAATTATGACAAAGACATTATGGGCTGGAAATTATGCAGTGTTCTTTGAAATTTTGGTCTGTACAATGGCAAGGAAGTAATCATTTAGACTACGTTAATGATCTGGGCAGGCGATAAGTGAAATGGGGCATGATTTTCTGCCATTTTTGAAGACATGTATTTAATGGAATTTTTGTGATTAAGGGACAAGAAAAGTCTGTTATATATGGGGTGGCAGGTGAGCCTGACTTATGTGTGGGGAT
>TCONS_00006643-[scaffold_2]-[+]-[i]-[332]-[1]-novel
GTATAAAGAAAATAATGTTATTATTCAAATTACCAAATAGCCAAAGGCCCAAAGTTGTGTATGTGTGTACATGACCCATCTCCCATTCTAAAGTCATGACCTAAAGAAAACTAAAGGCATTTCCCTTTGACTTAGCCGCGCACCCATCTGACCATCTCTTATCTCTGTCTTCATTCAATCATTCTTTTCTTTTTCAGCCGTGAGCTTGTGACAGTGAGCCAGCGCCCTACACCCAACTTAATTCATGGATTATTATATATCTATTATAATTTTATACGTGCTATTTTTCTTTAACTTAATACATGAATTATTTTATTATTATAATTTTTTTC
>TCONS_00006647-[scaffold_2]-[+]-[u]-[699]-[1]-novel
CTTCATCATTTGTGCATAAATTCTTCTTGGTATATCACTGTCCCAAGACTCTGCCTTATTTCTTCTTCCAATCATTCTCTTCATCAACTTCTTCCTAATCCACTCCAGCATTGAGATTATTGGCAACTTTCTTTGAATCCCAATCCATGCATTAAAAGATTCAGTTACGTTGTTAGTGCAATGATCAGACTTGCAATTATTGTCAAAGGTATGCCTTGACCAAAACTTTGGTGGTATCCTCCTAAGAGTCTCATATACACCCTCATGTGCTGCTCTTATGTTTTGCATAGCATCATCAAATTCCCTTCTGTTTGATGCTCTTGCTGCTGCCCAGAAATATGCTTTAAAGTCAGATTGAGGATGTTTTGACTTAAGATTTGCTAAGATGTGTCTAGCATA…
>TCONS_00006648-[scaffold_2]-[+]-[u]-[338]-[1]-novel
TTCCCCAAACTCATTGTCATCACTCTCACAATCAGACAGCATACAATCTCCATCACTATCATCAGAAGGCATAGAGCCTAAGTCAACATTAACAGAAGGTTTCCTAGGAGTATTATTAATGTTTGGAGCACCTAATGGATGATCTGGATCTTCATCACTATCAGTTACACTATAAATGCTATCATCTGAGTTATAATCTACTATGCTGGTGTAGTGGCTTCTGGTTGCTGGAAGTTTTCTGCTTGTACAACTTGTGACTGAGGGTTTTGAGTTATTGGTTGAGATGAGAACTCAGGTTGGTTAAAAGGTATAGGTTCATTTTGGGATGCATGCTGTCC
>TCONS_00006655-[scaffold_2]-[+]-[i]-[295]-[1]-novel
TATTTCTTTGTTTAGCTGGGAATCCTTGTGACATATATGAATTAATACACAATGCTTTAATTGCTTGTTTGTATGTTTCATGTGTTTACATGGTAGGCCTTCTGTTTGGCTTCAATTTTGTTGATTTGTTGCATTTGATATTTTGTAATCTTAATGTTCCTAGGCATCATTGCCTTTAGAGCCTGACATCGAAATATTTGAATTAGTAGTTAAAGGAAGCCGTTTGCATTCTGTTACTGTGAGTAATATTGTTATCAATTGCTCATCATCCGGGTTGCATTTTGTTCTTAACAGC
>TCONS_00006662-[scaffold_2]-[+]-[i]-[304]-[1]-novel
GGCATGTAGCGACCTAGATCTTGAAGTTCTTTATTATTATTTGGTATTGGGATCAGAAGAATATGTATAATCGGTTTTGACTTTTGAGTACCAAAGATGCTGATATATTATAACAAGCTGATGTGATTAGCAAAGGGTCTGTATATACTTTTTAACTTCATTATTTATCCTCCTGTGTTGCCTATTTAGCTATTATAGTTGAACCTATGGGCTAAATCAATTGGTTCATTTGTTTGATTGTTTTCATATCAAGGTGATATCTGATATGTGTTGTTATCAACTAATCCTACTGTTTGTACGTCAC
>TCONS_00006664-[scaffold_2]-[+]-[u]-[316]-[1]-novel
GTTTACTAGAACCTGAAAGATAGAACAGATGGAAATACAATGTATGCGTTACATTTTTGTTCAGACACAACGAAGAAATCCACACGAAATTGTTACTGGGATGGTGGTGCCACGATGAAACTGGAGATCAAAATCGAGCAAGGCACTTGTACTGTTTGATTTGGTGCAAACATTGTTGCCAATTTTGTTGTAATGTTTCATTGGTGACATAATGGAATTCCTTATTACCCATGCCATTTTAATTTAATTTTCTTCCCACCGCATTCCCATGATTGTTGAAGTGACTTGAAAGAATTAATATCTTCTTGCTGGAGCC
>TCONS_00006669-[scaffold_2]-[+]-[i]-[374]-[1]-novel
CAAGTATCTGGAGGATGACTAAATAATTGGAATCTCTTGGATATGGGCAAAGAATGTGGGTTTAGTCAATAATATCCTTAGAAAAAAATATAGCAATCATGCAACGTATCTGTTTTAGTGTTGACCTGGGACTTCATTTGGTTCGGTAATAAAAGGCTCTCGATGTGCGTCTGTGAAGCTCTTTGTTGATTTTCTGGAAATGGCCTTGTCACCAAAGAGTACAAAAGCCATCAAAGTGTTTACATGCATAAAATTCTTGAAAAGTTTGCAGTTTATATGCTAGAAGAAGTTTGTGTGTGGATGGTATTATCATAACTGTTGCATCTTGAAATTGTGGTGTTTGATGTGTTGGTTATGGTGATTGAAATTGTCCT
>TCONS_00006679-[scaffold_2]-[+]-[i]-[267]-[1]-novel
AGGTACTCCTTATTTATATTCTGAAGATGTCCATCTTGCGTCATTCCTGCTCTTGGTGAAGCTTAATACATTAATGGTGGACTGCAGTTACTTATTTGCACTTCATATCCTAAATATCTTTTGGCGTTCAACATTCTTGGTTTCTATCTTTCTGCTGAAAGTGGTTTGTAATTTGGATATGTAAATTCTGAACCTAAAATGGTGGCTTGGTTTTATAAGATTTTGCGGTTTTTAGATTCTTTTGAATGGTACTACTGTGTTCTTGCT
>TCONS_00006713-[scaffold_2]-[+]-[u]-[279]-[1]-novel
ATAGATGCTTTTTACACAAGATCCTTAACAGAAGGGATAAGAGGATTAGCGGAACTAACTCATTTGTTCGACAGACGAGTAATTGATGGAATTACGAATGGGGTTGGTATTACAAGTTTTTTTGTAGGGGAAGGTATAAAATATTTAGGGGGAAGTCGCATCTCTTTTTATCTCTTATTATATTTATTTTCGTTATTACTCTTTTTAATATTTCTCTTCTTTTTTTTCTTTAAATAATTGAAATATTTCTAATTTCGAATTTTCTTGATTTCCATCCAG
>TCONS_00006716-[scaffold_2]-[+]-[u]-[701]-[2]-novel
GTTTTCCACCTTATCCTTCTAGAAGTTGGATTTGTTCATTATTTATATAAAAATTAAAACTAAATCCCTCTAAATTCTAATTACTACTACAGTTGGTTGCAACAGTTGTGCAGGAGATATTTATCATCGGATTCTTATTACTACAGAGTTGTTGATGATGGATGAGACTGTGGATGGAATCTCGGATCTTCCTCCTTTTCTCATTCATCATGTTATGTCCTTCATCCCTGCCAAAGAAGCTGCTTGAACTAGTATCTTGTCAAAGAGATGGAAGCAGTTTTACTCCTCATTCCCTATCTTGGATTTTGATCAACATAACCCTCGTAGGCTAGAAGATACATCTCGGTATACTTTGCGCTTTTTGAGGAAAAACGAAAAATTTCATAGAAGTCTTAAGAG…
>TCONS_00006718-[scaffold_2]-[+]-[u]-[303]-[1]-novel
ATTCACAACAATTTGGAAGAAATTTAGCACAACACTTTAAATCATGAGTTATTTTACTTACAGAAAAAAGATTACAAGAGAGATTTGGAACATGAAGGACATCGTGAAGAACGAGAGTATTAGAGATAACAATTGACCCTTTCCCAGCAATTGCCGAGAGGGAGCCATCAGCAATCTTAATTTTTTGATTGCCTGCACAAGGACTATAGAAAGAAAATAATTTAGAGCATCCAGTCATATGATCGGTGGCACTTGAATCTATTATCCATGGACAAAGAGGAATAGTGGACACATTAAAGATAA
>TCONS_00006727-[scaffold_2]-[+]-[i]-[481]-[1]-novel
TGTCTTTCAAAATTTCAAAATCTTGTCAAAATATGTTTTGCACCATTCTTATCTGCTGTATTTCTAATGATGAATAAGGTAGACATTTGTAGTAGGGTGGTCTTTCTCTCCCTCTTGGTTTAGCTGCTCATGGTGTAATAAATTCACTTCTGATGTTCTTTACAGAATTTTAGTTCTAGTACCCTAATCACATTCTTGTCTGCATCTTCTCCATCTTTCTTGCATGACCCCTGTGCCTGCATGCAAGTCAAGATGGGTACGAATTATCAACACAACTAACTAGGGAAAGCACCGAGCATGCCCCCTTGAAAGTAAATTAACTTTTGTTGCGATTTTGTGATCCTTTTTTTAGGTTCCTTGCCTTGCCACTTTTTATCTATAGTAGCCAACTGCAGCATA…
>TCONS_00006749-[scaffold_2]-[+]-[i]-[732]-[1]-novel
GAGAGAATCTGTTATAATATTTTTGTTGCTAATTCTCTATATTATTTTCATCTTTTTTCTTTTTTCTAGTTATTGGTGAAGTTTTAAAATTTATTCTTGGCTTTCTGCTAATCTAATGCTTAGTCTTTCACATTGGTTTTTTAAAGTTTGAGTTTCAATTTTGCTGAAGGTGTTGATTACACTTCGTATAGGTAATCTGCTGGTTTCTTTTGGGTTTTCCATTTTTCCTTGAAATGAAAGGGAGAAATGACTGTATCAAATTTGTGTAGCATTAACATTATCCCAAAAAATTAATCTCAAATGGGGTGTTATGTGTGGTTTCGTTCATACTGTGGATTGTGGAGTATTCCAATAAGTTAATTTGAAAATTTTATGGGAAATTCATTGTCCCTTGCCACA…
>TCONS_00006758-[scaffold_2]-[+]-[i]-[246]-[1]-novel
CTCATTATCTAATTCAATGTATCAACTTCATTGTATCATACTTTAATTAAAAAAGAAGCTACCTAAACAGTTATATGAAATATGTTTTGCTGATTCTAAGTGAAGAATTCAAAATGTATGAACTGATCCTCAGTCATTAATTCCAATTTTTGGTATACCAAACATTCGTTTTCAGATCACAACACAGCCTCCTTTTGACAGTTATGGACCTAATTGATAACCTTTTGTAATCGGAACAAATTTTGG
>TCONS_00006761-[scaffold_2]-[+]-[u]-[318]-[1]-novel
AAATAAAAAAGAAAAACAAGGAAAATTGATTTCCATGTAATATATGAAAATGAGGAAAGTTAATGCAAAGGTGATGATTAATTTCATTTGATCAAAACCTATTCGCTACGTTCTTTCTGATTCATTTTTTCTGTTTTTTTTTTCTTTTTTAAATAGTTTTCAGTGAAATTACATCATCAAGATGATGAAATCAGAAAAAATCTTAGGACACCTTCTGACACAGTGAAACCTACTGTGTATGAGAATGATTCAGTTAATCAGTTCTGATACTTGATGTATGTATGTTTGCTTTCTCCAGCACATTTTATTTTATTTATT
>TCONS_00006775-[scaffold_2]-[+]-[i]-[293]-[1]-novel
CAATTTTATTCTTAAAAATAAGTCACGAATAATTAATTTAATATTAAGTATATAGATTAGTTAACTTTTCAGATAATGTTATCACATACTAATTGATCTTCGTGTCATAAATGGATAAACGTGATGAGGTGAGCGAACACGGATACGATACGATTAATAGTCGTGTTATGTCAATCCATTTATTAATCATGTCGATTTATGTGAACATAAATCAGAAAAGTTCTGTTGCATCTGTCTCGTGACTCATTTTGCCACTTCTAGTTGTGCCCTTCCAACTTTGTATATTCCACTGT
>TCONS_00006792-[scaffold_2]-[+]-[x]-[2726]-[1]-novel
TACAATGATTTTTGCCCCTGGATTCTCTACTCCATTGAAAGATTTGGATAGTGTTAGGTGCCTTGTGCCTTGCGCCACGTTTAGGCTTACTTTATTAGCCGTTACTCTTGCTGTGAAGAGCAAAATATAAATTGCCAGTAATTAATATCCCTTGTTACTTAGATATCGTCTATCATAAAATATGTATCATAAATCGCCGAAAGAAGTTGATCAAAACCAAACACCGTAGTAATGACAAAAAATTCTCTTTCTTCTGCTCTGAACTCTCTACAGTCTACAACTTGCTATGCAAGTGTACGCATTAGTTTCTTAACTCGCCGCCAAAAGTTCACCAACTCACCAAAAACCTGTACTATAAGAAGAGCCATTTTCTTGACATATTCTTCATCAACAAGCCGA…
>TCONS_00006805-[scaffold_2]-[+]-[x]-[534]-[1]-novel
CAAACTTTGTAATTTTATTAATATTAAGAGCATAAAAAACAATGCGTTCATGATCCATCTGATTTTAGTAAATCAATCAGGTGATCTTTGCTCAATACATTCGAAAGCTAATTAGAAAAGAGTTTTCTTCACCGGCAACTATAGAGAAGTGCTGGAGAAGGATCTCTAGACTCCAGTCAGGCATCAACATCCATAAAAAACTCACAAAACTTTCTCGCTTATTCACCTTCAGTCTCTTCGTTTCTCATTTCTTTCGCTTTCTTCTTCTTCGAAAGCAGCGAGCCCTTCCAATCCCTTCTCCTGTGGCTCTCCCTTTCCCTCTTCATCGGCCCCTTCGCCACCTCTCAACTCATCAGCGATCACACAGCGTCGGTGTGGCCCAATCGTTGAAACCCCTCC…
>TCONS_00006809-[scaffold_2]-[+]-[x]-[680]-[1]-novel
TATAACTAAGGTCATATCAACTTTCATCAATGTTGCAGAATATGATCAAAGGCAACAAAGTGAAGGCTGTCGGGTATAAAGAATGTGTGCTTTGATTTATGCATATATGTATATAGATATCTATATATATCGCAGGTGACAAAATGGCAATGTGTAATATCTGCCCTCTCAAAGTGGGGGTTTGGTTCGTTAACTGTATAGTATTGTGTTTTACTTTCTCTGGGATCTTTATAGTTTTACCACTGCATAATACTACCATGTAATGTATCAGAATCAGGTTTTGAATTTTTGGTTTGAGAAATAACACAGCTTTTCAAAATCAAATAAAATTTCGTCATTGCATTTATAAAATGTAGCACCCCGTTTTTGTAGTATTATACGTTGTTTTTCTCGCAACTA…
>TCONS_00006818-[scaffold_2]-[+]-[i]-[235]-[1]-novel
GTATCTAATCCAACTAATTAAATCATGTCACATCAGTTTGTACAAAAAAATTTGTACAAGAGCTTGTAGCTATATTATTACTCATTCCCTTAAGAGGGAATATACAGATGCAGGCTTGTTCATAGATCAAATTAATTTGCTGGCTGAGAATGATGAGTTGGAGATTACCAATGTAACTCTTTTAACAAGATGTTGAATTAGGGTTGTGATTTTTGAGGAGATATTTTGCCTGAGA
>TCONS_00006819-[scaffold_2]-[+]-[i]-[321]-[1]-novel
AGTGTGTTAATGTTATATAGTCTTTAAACATGCTTAATTTTATTAACAGAGGGTTGGATCTATCTTATGTTCCTAGATGGATATGTGTGAAGTTAGCAAGTCTATTGATCTTCTCTGCTTCCACTGCTTTTGGGCTGAATCTGTATGTGGTGTCAGTAGATAGAACATTTGTAGTCCGTAGTCATTATGGCAGGCCAAAATCTGGACAGAACTAAAGGCAGTTTCCGGCTGGGTGTTGTCCCCAAAACTTTTTGCCTATTTTTTCCATCACAATTGAAGATGATTTCTTGGTTCTTTATCTTTTGAGGCTTAACAATTCAG
>TCONS_00006820-[scaffold_2]-[+]-[i]-[229]-[1]-novel
TCATGATGAACTATGATCCTCAAGTTTAAAATAGCATACTCTTAATTCACAAGACCAAGGGCGCACAACCATTCTGTTAGTTGAAAGTCTGTAATACAAGATCATATTGTATGGAGGCTTCAGCATGAGTATTTAGAGTATAATACTTCCTGCCTTGATCTGGTTGGAGGACTGATGCTATGGTGATAGATATACTAAGTTGCATAGATCAATATTGTCTTCGCCTGAG
>TCONS_00006823-[scaffold_2]-[+]-[u]-[449]-[2]-novel
ATTTTTGTGTCGTCTTAATTTAATTGATTCAGCATCTGCACGACGCTACCCCGGGCTTCTCTGAAGCTCAAAAGTGACGAAGAAGCCCCAATGCTTGTGCTAAATCGCCGCCGTTAAGTGTTGCAGTTTAGCCTCTTTTTTTCTTCCACGGCTCACCTGTGTCAAAGTAACGGCCAAATCCCTCACAATTTTATTTTTGGTTTTTTTTTTGGTTGCCTCTTTACACCTTTAGCTGGTTTTCAAAAGCATTAATTATCTGAAAATTAGGCTAGTCACGGAGGCAAATATTCAATTCTCGGCGGGTGTTCACGTGGGGATAGATATTGGGTCTGAAAAAACTCAGAGATTGATGTGTTGTCATCAGCTTCTTCTCTTGTATTTCAAAGAGTGTGGAGTTAA…
>TCONS_00006864-[scaffold_2]-[+]-[u]-[404]-[1]-novel
GCATCTACTTTTAATAAACCAGAATCAAACAACGAACTAACACACAGTTTAGAAGGTAGATAATGGGGCAGAATTCTTTATAAGTTTGTCCTCCTTTTATTAGTCCTGCACAATCAGCTTACTGTACATCATCAAACTTTGGTTCTCATATAGGAAGGTGCCTGCAATGTATCCTGTGTTATTAGGGAATCATGATTTTCAATGTTTATGCAAAGCTTGGATCACAAATGTAATGAATTGAACCTCCAGTCATTCAATGACAAACAACGAGTGAAGTCTGAAGGCAATGTAATTACTCTAGCCTCCTACTACAACCTTTTGTTATTTAAAAATGCATTGAAGCTGATGATTACAGCAGTCAACACAGTCTTCACGGGTCATTATCATTAAATTATATAA…
>TCONS_00006867-[scaffold_2]-[+]-[u]-[1074]-[1]-novel
TAAAAAACCATTAGGGCCCTTCTTGCTTGTTCATCTTCTGTTTTGCTTTCAAAGCTTCTTTTGTTTCAATTTTAGGATTTTGTTCAAATTACTATTATAAGTGCTTAATTATAAACCTTCTAAATATCTACTTTTACCTGTCCATCTTCTACTGCTCATCACTCGCTTACGTTTTAATGGGTTTGTTGCAAAGTTGTTATTAGTGGCAACACGTTACAATATTGTTGCTTTTACTTCACTTTGATGAAGATATACCTATTGAGGTTTATATCTACATCCACATTTGCATTAAAGTGGTTAGTGTTGGTGTTCACAAGTTGCTTCGGCTTCAAACATTACTATATAATAATGTAGATCAACACTCGTTGAAAAATTTTTCTTATTAGCATGGTTTTCAAG…
>TCONS_00006877-[scaffold_2]-[+]-[u]-[452]-[1]-novel
GGCACATGAACGAGAAAATATACCCGGAGATCTGGGGTTTCGGGCTTCAGCTGCAGAGATCGTGAGTCAACTGGGCTAATAACACGAAGAACTGGGGTTTTTCTGGTGCCGGTTGCCCGATTCATGACTCAATTCATCTCGGCAAAATTTTGGGGGTGGTTTTGATAACATCTAGGGTTAGTCTTATCCTTGTTTCCAAACAAGTCTCAATTGGGTTTGAGCTGGAACCATCAAGTCTATGAAATATCTGAGTACTCCAGGTCCTTCATCAACCGTCCGGGGAATTTTACAGTATTTTGCTTATTTGCTTCGTAAATTTCCACACAGTTTTTTTTTTCTCTTTCCTCATACATTTTTTACTTAAAATAATTTGTTAAATCTGAATAAATATTATGAGCT…
>TCONS_00006906-[scaffold_2]-[+]-[u]-[781]-[1]-novel
ATGTCGTCAGTTTCCCTCTGGAGAATTTGTAGATTTTGTCATTTGACACAAACAAATTTATACAACAAGCAGTTGAATTATACACATGAGTTCTGAAAGTCAATCACAGTTGTAGACAGCTTTACACTTCATTGATGGTAAATTATCACTTGAAAACGAACCTCAGCAGCTATAAATGTAAAAGTCCTCCACTTTTTTCTTCTTTAAAGAGTTGTTCAAATTATATACTTAGTTTAGTTTGTATCTCAATTAACACAAAAACTTGTGGGTTGTGCTTGACCAATAAATATCTATCATTCTGCAATTTGCTACTGTGGATTTTGCTGGGAGACCCACCCACTTTGGGAAAATACACGACCACTGGTTTTAAAGCCAAAAAAAGAAAAAAAGAAAATGTTA…
>TCONS_00006916-[scaffold_2]-[+]-[u]-[215]-[1]-novel
TACTTCTCTGAACTTTTGAAAGTGAAAAATGTATCCTAATTCAGTTTAATTATGTTGCTAATAAAATAACTTTTATCATTTGATAACATGGTCCATTGGTTGCTGACAAACTAAGCTGAAACGATAATTTATAGGATGAAAAAGAAATCGTTTCTCATTTCATCTTTCAATATAAATGGTGGTTATGGTTGCAACTTTTAGTTTCTTCCATTGTG
>TCONS_00006920-[scaffold_2]-[+]-[i]-[221]-[1]-novel
TAAAACTTCAGCTTTACGTTCTCCTATTGCGGCCCTGGCTCCCACGTAATGTTTTTAGCTTGTGGGTATCAATAATTTTGTTGGGAAATTTAGAATGTCTCGACTTTTTTAATTATCTTTTTCTTCTGGAGTGTTCAAAATATTCATTGAAGGGCATGCGCTTTAATGTGTTTTAAGTGAAACTGGTTTGTTGGACTCATGTAGGACTAGGTGTTTCAGAG
>TCONS_00006921-[scaffold_2]-[+]-[u]-[624]-[1]-novel
GTCGATGTTCAACCTCCGCTGCCATTTATATGGATAGCCAAAGATTCATGAAAGTCGTTCATCAAATTCTTGCAATCCACGATCATCATCGGAATCATCACCGAAAAAGTAGCCACATCTCATTTATTCAAGAACTCGCTTGCTACATTTTTTTTTTTTTTTGGGTTCTCTTTCTAGATCAATAGTGTGTTCAATTTTCACGCATTTATGTACCTCTATTTTCATAATTTCATAAATAATTTTTTTAAAATTAAAGGTTAATGATGAAGTTGATGGATCTTGTTCGATAGTCAATAGAGGGCTGATGGATCTTGTTCGATAGTCAAAAGAGGGCTGATGGATCTTGTTCGATAGTCAATAGAGGGCTGATGGATCTTGTTCGATAGTCAAAAGAGGATA…
>TCONS_00006922-[scaffold_2]-[+]-[u]-[334]-[1]-novel
CTGTCATGATTCATGAATAATGGCCTTTATGGTAAGTGACCTTATTCTTTCATACTAATTTCTCATTAACTGATTACAATAAAGATAATGTTGCGGCTACATGTCTTCTTGAAGTAATAATTCATGACTAACTTGTGTTAATTTTAAGTTGCGGTATTACACTTGATTTATAATTATTCCTAATTATCAACAGCTAAATTTATGTTTTATATATGAGACTTGAAAGTTAATATTCAACTATGTTATTTTGTGTTTGTGCTTTTTTTTTTTTTGAAGTTGATTAGATAATTTGTTAAAGATAAAATAATAAGTTAATGATAATAAATGGGTTGGC
>TCONS_00006923-[scaffold_2]-[+]-[u]-[210]-[1]-novel
AAAAAGACATTTTAATTACTGCATCTTCTTTAGGCATCTCAATATTCTGTAGAATTCTTGGAAGGCTAAGAGTTGATCATGTTGTGATTTATATTGATGATATAAAAGGATATAGCTTTCAAGAAATGGGTTTGAGCTAAGAATTTGAACACACAAAGTAAAAGAGAAAGCGAGTATCAAATAAGGTGGGAGTCGTAACATAACTATTAT
>TCONS_00006924-[scaffold_2]-[+]-[x]-[491]-[1]-novel
GCTTATGAATTATGAAAATTTTATTTTAAATTGCAGGTACAAGAAGCCCTGAAGAGATTGGATAGGTGGGAGGACAAGAAAAAGCCTCTTCTAGAATGAGGAAATTAGAGGCAAGGATTTACAAATAGGTCGATGAACTTGGTTCGAAACTCGCAAAATAAAAAGTGCAAGCGACCTTAATTTCTGATCTTGCTCGATTGGAGACAAAAATTCCTCATGTCATATGGCCTACTCAGTCCATGGCCGAGAATGTAAAGGCTGCCTGCCTGTATGGCAAATAAAATCTTCTATTTTTTTGGGTCTTCCAAATTAATGAAAATCCATTAGATATGTAACTCATATTTTGTGGACAGAAAAATTATATTCCTAAGTTTTTATGCGAACCATGAAATTGGAACT…
>TCONS_00006926-[scaffold_2]-[+]-[i]-[618]-[1]-novel
AAAAGCTTAAGCTTAGATAATAGGTGAGGGCCAAAAAATAGGATTTAATATCTAACAATGTTATATTCCTGAACATGTATTTCACAGCTCAAAACTGAAAGGAAGGGCTTCAGACCTAATTTCACAATGCCAGAAAATGAAGGGTTCTGTTCTGTATGCAGAACTGGCTTTGAGCAAAGTATTGCAGTCTGCAGATAGCTCATTCTTTCCTTTCAGTATTGCAATAGGTCGGCCTTGGATTTTTGTACCTGCATGAGGTTTGAGACAGGAAAACAATTGACTTATCTCGCTGTTTATCCATGTAATGAAAATAGTTATTGGACAATTTTGGCCTTGATTAAGAGTCTAGATTCTCAGCTAGAATGGTTTATGAGTTTGTATTTTTGACATAGAAAGTAT…
>TCONS_00006934-[scaffold_2]-[+]-[i]-[498]-[1]-novel
AAAAAATGTTTTTCTTTTGCTTTTTGGGTGTGTCTTAGGAGGAATAGGTTTTGATTATTTGGAACCCTAACCCTAAATATTATGATTAAATTATTTAAAAGGCTGAATTTATGTAGTAGTTTTGCTAGTCTCGCGTTATTGTTCCTGGGATATTGTTGGAATTGTAATTCTGGGCTGGCGGCACAAAATAACTTCAATTGATGCGAATTCTGGCTCTCATTAGAATGAGTAGGATGACTTAACTGTACCTAATTTGACTCATTAATAAAATTGGTTTAAACTCACAAGACCTTTTTTTTTTTATTAATAATGTTTTCAGTTTTTAGTTGTTAAACAAAGAGTTTTGAATCTTTTGGTGCATAAGGCAGTTTGTGTGTGAATGTTGTGGAAACTGCGAGA…
>TCONS_00006935-[scaffold_2]-[+]-[u]-[221]-[1]-novel
TATGAGAGTTGTTGTCATCTAAGGTTGGGGTTATTGACAAGGTGGATAGATGATACACTTGTTGAGGAGTGAATGATATATTTTGACAAGAATTTGATTAGAAGTAAAGACAAAGTCTGAGGAATAAGAAAAAGAATGCTCATCAAAGATGACATGTCTGACTATATAAATTTGACCAGATGAATGCAGACACTTCTATCATTTATGAGAAGAGTTGTAAC
>TCONS_00006936-[scaffold_2]-[+]-[u]-[246]-[1]-novel
ACATAACCAACTCTAGAAAGAATAGGTGAGGGACCCCACAAATCAGTATGAATAAGTTCAAGTACTTGAGAAGTTTTGGTTTCGATGACAAGAAAATGTAGTCTATGAACTTTACCCATTTGACATGCCTCACATATTTGTTGTGCAGCTTGTTTAATGAAGGAAGTAGAGAGATTAGCAGATTGATCATTCTTAAGCAACTGAATTAGTATATCATGATAAGGATGACCAAATTTTCTATGAAAC
>TCONS_00006939-[scaffold_2]-[+]-[i]-[659]-[1]-novel
AGGAGAGGTATAGACAAGATTAATAAACTATAAACTGCATTACGACTTCTTACACGTATGTTACCTGCCAACTTGAGCATATAAGTTAAGGGGTTGCTTGCCAACTCTCATATAAAAGTTCTCTGGGGACTGTTTTATTCTTTGCTACCATGAGATTAATTTCTCATAAAGTTCTAACATGTTTACTGGACAACTGGCAATGTGAACAATCTTGAATTCAGGGACCAAAAATTTTTAAAAGAATAAAATTTTTTTGCAATTTGTCATAAGCTTAGTATCATGGACTTTGATGAGGCCATAAATTACTAACTTCAGAGAATCAGAATCACAAGGATCACATAGCTTCACTCATGTAAAGTAAAGGAATAATGGGGTAGGGCTTATCTGCTTGCGTACCAT…
>TCONS_00006967-[scaffold_2]-[+]-[x]-[292]-[1]-novel
CTAGAAGAAAATAAAATATCCAGGGTAGAGAATTTTCAAGCAACCTCTGTTTGATACCCAAGAAGATACAGTAAAGGTGAAGAACTATTAAGCTAAGGGTAATGGATCTCATTATTTGACAACCCAAAGAAAAAGGGAAAAAAAATTACATAGAAAATTTCTGGAAGTTAAAGTCTCAAAATTCTCATTTCAGCTCACTTTCATTTTCCCCCTCTTTTCCCAGGAAGCAAACAGAAGGAAAGAAGAAAAATCATAACATGGTTAGCGGTAATCAGGAGATAAAAGAGGAAAC
>TCONS_00006973-[scaffold_2]-[+]-[i]-[492]-[1]-novel
GGCAATAATATGAATAGGTAAGATGCAGACAACCCAATCCGTGCTTGACCTGTTTCATTATCATATTAAACTATATATGTAATCCAATATTCCCTCAAGGCTGAATGAGGTAGATCCTATCTGGCACACCAATTCCATGATTCAAACTATATATGTTGCTTGTCATCCAAAAGTTTCTGACTGCATTAAACAGACAAACTAGAAATGTACTTTCATCATGACACAATAGAAAATTACTATGGAGATTTTGATGGCAACATTACCGAGCTGCTGGGAATACATGCTTGATATTTGTATAAAGTTGCTACCACTGGCTTTAGTACGAACTATATCAGTAAATATGGACTCTGCTGTGAGTTCATTAAGAGTAACTCAGACTTTTGTTAGTTTATTCTTTAT…
>TCONS_00006981-[scaffold_2]-[+]-[i]-[263]-[1]-novel
AATTGAACGGCATGGGAAAACATATTCTTTTAGCAAAAGTATTGATGCCATGTGAGGCCGAACCCAAGTCATAATGGAAGGTTAGAATAGATGGCTAGAAACCATGGTGATTCCTAGTATACCACCAATTGTTGATTCCTGACGAATACCAAACACTAGTGAAGAGTTAAAAATTCTTATTGGGTAAAAAATATTATAATTCAGCATATTTCTTTATACCTATTTCATCACATTGTATATGTGCTTCCGAAGTGTTCCTGAAC
>TCONS_00006986-[scaffold_2]-[+]-[i]-[316]-[1]-novel
GTTTTATTTATTCTTTATATTTATTGAATTCGATCATTGAACAATGATTTTATTGAGTTAAATTTGGTGGAAATGCCGTATTGATTTCACTGTTAATTGTTTACTAAAATTTGAACTGTTTCATTAGCAAGAGAATAGCTCGCAGGGGCCCCCGTGCAGTAATATTCTATGTGGATTTTGAAACTGGGAATTGTAGTCGATTTACTTATTAACTAATTTGAGTGGAAAGTGAACTAAGTTGATTATTTTGGTTTCTTCTTGTTTCATTGAAATTTTTTGAGCAAATTGAAATTTTCCGGGAAATCACCAAGCTTAA
>TCONS_00006997-[scaffold_2]-[+]-[u]-[363]-[1]-novel
CACTGCTCTTTCAAAGGGTCAACTCACACACTGACTCCGGGTCATAGCCATGGCTCTGTCTCCGTTGGTGCACTACGAAGCCTTCCTTTTCAAACTTATCTACTTCATAGTTCAACTAGGTCAAGATTTTAGGGATACAGTAGAATCAGTGCTGTAGATGTTGTGGCGATATCTCTCCTGAGCTTATTCTTCTTGCGTCTCCTCCCTTCTTCTTTGAACCTTACGAAGGTCGTTCGAGTTTTCTTGACCTTGCAAGTCCAAAGACATGGTGACCTTTGGTCATCATCACTCTTTTCGACCTTCAAAAGGTTCAAGAAACCTTTCAAAGGATCAAAGCAAAAAGAGCTTCACCGTTTCGTGGAG
>TCONS_00006998-[scaffold_2]-[+]-[u]-[326]-[1]-novel
CTCCTGTTGTTATTCTTCTTATTATCTGTTTATTTTAGTTAAATTTTCCATATTTAACCCATGCTCCTGATGCTTGGTTAAATTTTCTACTTATTTTCAAAAACTATTTTCTTTCTCCCTTTTCGGTTGGTTGTAACGCTGATGTTCTTTGGTTACTTGAGAGTAACAAATTGATTGGATGAATCAAACTTGGGAATTGACCTTCATGATTGTGAAGCTTAATAATTATATGTTTTTCGATACATAAATAGTCAAGCGATAGGTATTGGTAAATTAGAGCAATGAGGTGGTGAATGCAAATGGTGCAGATACTATTTTTTGAAGAA
>TCONS_00006999-[scaffold_2]-[+]-[u]-[330]-[2]-novel
CCTTGGTTGCTCTAATAGGAAATTAAAGCTTAATGATTATTTTAACTGAAAATTTCTGATGTTATACCTTAACTTCCTCTGCTTTGTCTCAGTTATTCATCATAGTTGCCAGGTATGAATACTGTATTTGCTAATATTATGTCTTGTATATTAGGTTGATTCATTGCACACGATATTTCTATTGATATTTGAGGGGATTTTTAATTAAGTTATGCATCAATTTGTGTAGGGCAGCAAATGTCTTTTCTTGTGCATATTTGGTTAATTTGGCTCGACATGCACATCGACAGATTCCTTTAAAACATCAACAAGCACTTTGGTACAGTGGAC
>TCONS_00007042-[scaffold_2]-[+]-[u]-[372]-[1]-novel
CCAATCCTTCATTGATAGTTTTCTCAAGCAAGAAAAAGAAAAATGGGTTCCAAATTGTTCCTTCTTTTAGGCCTTTTAATGGCCATTGCTCTTCTTATCTCTTCCGAGGTAGCAGCCAGAGACCTGGCCGAGACTTCCATTGATCACAACGAAAAGGGTGAGCTTATATAACAAACGGTTGTCTAGTTTATAAAAACATATTTTAAAATACAAATTTGAAATTTTATAATAATTTAATGAAGTATTCTAACTAAATAGCACTATTTAGTCTCAAATCTGCACTTTGATAACACTGAGTTAATTGTAATTAACTATTATGTTTCATTCATGGATTTTTTTTTTGCACATTATATTAAAATATCTAATCATAAT
>TCONS_00007043-[scaffold_2]-[+]-[u]-[262]-[1]-novel
GCTGCAGGTGCTGCACTTACGCTGGTGAGGCTGTTGATACGGAGCCTGAAACCGAGCCTCAAAACTGAAGCTCCATAATAAATTTGTATCTGTATCTCAATAAATAAATAATCTTGCTTACATTTATGCGATGTAAGCTTCATTCTGTTTTTCCTTTTTTCTTTGTTTTGTAAGTGCAATGTAAGCTGCTTGTTCACAAAAAAAATACTTCTTTTATATAAAAGAAGTATTTATGAATAAATGAGTACATTTTTAGAGCTTT
>TCONS_00007044-[scaffold_2]-[+]-[u]-[239]-[2]-novel
GTTTATCATATCCTTCTTCGAAAAATAATCTTATATTGATACAGTAAGAAAAAATGGGCTCTAAAATTTTCCTTGTTTTAGGTCTTTTGGTGGCTATTGTTTTCATATCTTCGGAGGTGGCAGCTAGAGACCTCGCTGAGACTTCCATTGAGCACAAGAAAAATGCTGAGAAGGCCACTGGGAGAAATGGAGTAAGCGGTGCTAAGTACGGTGGCTATGGTGATCCTCCTGGCGGCGGT
>TCONS_00007045-[scaffold_2]-[+]-[u]-[568]-[4]-novel
GGTTACGGTGAGTCTTCATTCAACACCCTTTTCCCGTTTGCTTTTAATTTTTACTCTAAATGTTAATATATAAATATTTGGCATGTAATTGTAATCGGATGGTGGTATGGTGACGTGAAATGAAGCTTTTGGGGTGTAGACATTTGAGTAATGAGTGGTGCAGTTCTTTTCACAAAAGAAGATCTTGACATAACGGTAGTCCAAGTAGAGGTTTTGACAAATTCTTGCAGCAGATTCACAGGTCTATGAGTCATCAGAATATGAGGGGAGGCTTTTCAGGGAGATCTCCGCGCCTGACAGTCATTATTCTTATCGTAACAGACAGGTTGAAGGGAGTAATGTGAAACAACCCAAGTGCTTTGAAGCTCCATATTCTTTCTATAGAGATTATGATCTCCA…
>TCONS_00007046-[scaffold_2]-[+]-[u]-[448]-[1]-novel
GAATTTTTATGATGCTGAGTTTGATTGTATTCTGATTTCATATTGAATCTTACAACTATTCCAACTTGAAAAGAAAAAGTAAACTATTGTACGAATATGATAAGTCTTGCCTTTTTGGCTCTTCTCTCAATTCAATTAGGGATTTACTTAATTATCGATTGACTTGAATTAAATTATGATTGAATTGGGTAAAATGAAGGTGATAAGGACATTATTTGATCATTTTTTCTGCACAAAATACTGAGGATGTTAACATTGTTTATGGGGAAGGGATTGTAAAATTGTAGATGTTGAGGTTCTATAATGTTTGTTGATTTTGCAGTGAGATTGGATGTGAAGAAGAGGATAAAGGCTGATTGAATTGAACAATGACATTATACAAGGTGCGAATTCAGAGCT…
>TCONS_00007050-[scaffold_2]-[+]-[u]-[298]-[1]-novel
AAGAAGAAGAAAAAGAAGAAGAAGAAGAAGAAATATGATCTTGGGTGAGCTTTTTGAAGCACCATTACTATGTTTATTGTTATATGTATTTATGGAGTTGATGATATACGATTTGCAAAGAGAAGTCTTGTTTCAGGTGAAACAATATTCACCGGACGGCAACGGCGTACATGGGAAAGCCAGGCATTATTTGATCTTCTTATGTTCTTCTTCTTGTCTTTGTTTTTCTTTTTCTTTTTTTCCGGAGGGGGGAAGTAGAGGGAAATAGTTTACGAAAAGTGTATGTAGAATGTTTAAA
>TCONS_00007065-[scaffold_2]-[+]-[u]-[271]-[1]-novel
TGAAGAGGAAAAGGAAATCCTACGGGTTGGATTGCTCGTGTGTCCACGGGACAAAATCCTATTTGAAATGGATGGTGTGAGTTTGTCAAATGCTCGACAAGCCGCTACATTAGCGGCGCATAAACCATGTTCGTGAACAGGAAAAGGAAATCCTACGGGTTGGATTGCTCGTGTGTCCACGGGACAAAATCCTATTTGAAATGGATGGTGTGAGTTTGTCAAATGCTCGACAAGCCGCTACATTAGCGGCGCATAAACCATGTTCGTGAAC
>TCONS_00007077-[scaffold_2]-[+]-[u]-[239]-[1]-novel
GCTAGAGAACTTGGCCTGTAACCCACAAGCATTCATAAGCAACCATTCAAAAAAAGTTTTTTAGTACTTCAAACTAAATTCCTAAGCTAGTCAGTCCAGAATGTACAAAAATTAGTGATAAGCACAATTATACATCTTTTCTCTTCAAGGAACAACATCAGAGACTATTTTATCCTCGTGGGCTCATTTTCCAACTTCCTGGCTGTTAATTCAAAACAAAAGGAGACTAGCAATTTAAA
>TCONS_00007092-[scaffold_2]-[+]-[u]-[280]-[1]-novel
GGGGGTTACAATGGAGGGATGTACGGTGGGATGATGATGATGGGACATCAAGGACACGTTTATGGCTCTGGTGGATTTCATCATCATCATCATCATCAGATGGGTGCTGGAAAGAGTGGGTCCCCCGCTGCATCAGCTTCTGCCTCCGCCAGAGGCGGCGGTGGCAGCAGTGGAGCTATTAGGTCAAGGTAGGTCTATTTTGGAGCATCAGGTTCTGGGACTTATATAGCTTAATTTAGATAGACCTTAAATTGTTACATCATATTATAATTATATATGA
>TCONS_00007093-[scaffold_2]-[+]-[u]-[362]-[1]-novel
ATTCAGTTTTCCTCCCACAAATATTATTTTAGCAAAATCATTTTGAGGGACAGAAAAAAAGAAAGCCTTTAGGGCAAATATTTCAAGCTCTTACATGGAATGTAATAATTTAATGAAAAAAAATTGAGATCTATTTTTTTATTGGGAAACTTAAATCTTGTCAAAAGACAAGAAATGAACCGAGGTTAATTGATTGACTGAAATATACATTAGTCAATTGACACTAACGTGTGGGGGTTTAATATTTCAACATTAGTTAAACCAATACACACGTTTTTGGCTAATTGCTCAATATACATATATACATATACACACTCCTTCTCTAGTACGGGCATCCTAATTATTTTTTCTTTTATGCACAC
>TCONS_00007116-[scaffold_2]-[+]-[i]-[213]-[1]-novel
TTTTTATTTTCTAGATAAATTTAATTAGTTAAAGCGGTTATCTAAGCGTTGCTTGTTGTCCGAATCTTTTTAAGATTTCTGCGGCATGGTTTCAATCTTCCATTTTCATGTTGAGATGATCATAGGCCTAATACCCATTCATTCATGGGTATGATGATAGTGTTAGTAACTACGAGGCTTGTGTATAATTTTCCTGTTAAAATTGGCTGGATG
>TCONS_00007117-[scaffold_2]-[+]-[i]-[287]-[1]-novel
TCTGTCTGTGTGTGTATTGGACATATCATGTGTGTGCTGGTTGCTTGTTCGAGCATTTTTGAGTGTCATATATATACTTATCTGGAATTTTAGTGAGGTCAGTGGTGATAATCATAGAATAATAAAGCATTTTGTTTGTGGCAGTAGTTCTCTTCAGTGTGACAGCAATCATTTTGGTTCTTTGTTGGTTGATCATGTTGCCTGCTTAGGATTTAGGGGCTCAATCCTCCAAATAATGTGCTTTTGCACAAACAAAATGCCTCTGCTTTTGGATGACCTAAATATAT
>TCONS_00007118-[scaffold_2]-[+]-[i]-[213]-[1]-novel
GGTGCTGTGGTTGGTTGAAATGTGCATCAAGTTCCTCTCTATGAATAATGAGTTCTCCCATAAAATAATTCATAATGTTTGTTCTTGGTTTTCTGCTAACTTGATCATTTGGTTGCACTTTTGTTGTAATGAATTATAGGTCCAGCTTACATTTTGCATAAGCAAAATTCCTTCTGGGATTATAGGTCTAGCTTTCATGTTTTTCTTCTTAAT
>TCONS_00007124-[scaffold_2]-[+]-[i]-[232]-[1]-novel
TGTTTCTGAACCAAGACACAACGTTTTAAGTCCCAGTGATTTCCGATTGCTTTGGGTCGAAATTTTCAAATTAGATTCACTTACAGATTTAGTTCTGGGTTTTGCTTGAATATATCAAGTTTAGTTTCTGCACGCTTTGTTTCCTATCTTTTGTTGTCCCTTAAATGAAGAACAAGCTTTGCGATATCAATAGAGTTTCTTTTCTTCTGTTTTTGCAATTCTAATTTCTAAC
>TCONS_00007140-[scaffold_2]-[+]-[u]-[302]-[3]-novel
GAATCAAATTCAGTCCTAAATCGAAACCAAAACCTTACCTGTCGACGACAGCCGAAACCCTAGCCATCAAGAATCCCTGAAAGCAACACTCATTCGCAAGCAAGCTTTACCTATTTCTCAGCGATTTCTAGCAAGTGATGGTGAGCTTCGCCGTTATCTCAACTATCTTCGACACGAGCTTCAAAGTTCTCATCTCTTTTAAACCCTAAGTGGAATTCTTAATAAAGCTATTGAAGCAGAGGAAAAGACGCATGGAGACTTCTTAAGGCTGAGCATATAAAGGGCTACTTGGAATTGTCAGC
>TCONS_00007141-[scaffold_2]-[+]-[u]-[283]-[3]-novel
GAATCAAATTCAGTCCTAAATCGAAACCAAAACCTTACCTGTCGACGACAGCCGAAACCCTAGCCATCAAGAATCCCTGAAAGCAACACTCATTCGCAAGCAAGCTTTACCTATTTCTCAGCGATTTCTAGCAAGTGATGGTGAGCTTCGCCGTTATCTCAACTATCTTCGACACGAGCTTCAAAGTTCTCATCTCTTTTAAACCCTAATGCAACATCAGGTGGAATTCTTAATAAAGCTATTGAAGCAGAGGAAAAGACGCATGGAGACTTCTTAAGGCTGA
>TCONS_00007142-[scaffold_2]-[+]-[u]-[311]-[3]-novel
ATCAAATTCAGTCCTAAATCGAAACCAAAACCTTACCTGTCGACGACAGCCGAAACCCTAGCCATCAAGAATCCCTGAAAGCAACACTCATTCGCAAGCAAGCTTTACCTATTTCTCAGCGATTTCTAGCAAGTGATGGTGAGCTTCGCCGTTATCTCAACTATCTTCGACACGAGCTTCAAAGTTCTCATCTCTTTTAAACCCTAATGCAACATCAGGTGGAATTCTTAATAAAGCTATTGAAGCAGAGGAAAAGACGCATGGAGACTTCTTAAGGCTGAGCATATAAAGGGCTACTTGGAATTGTCAGC
>TCONS_00007143-[scaffold_2]-[+]-[u]-[519]-[1]-novel
CTCTTTTTCGGGTATGCAAACATTGATTGATAAGTTTGCTGAGGCTGAGCATGCAATGCATTAATCTTAAAGAGTTATAATTCTAGCATTCACTCAAATTCTTGGTATATTCTAATTCAAAACAGTATTAAACTTTAATTAAGGCATGAGATGATTACCAGTAGGAAGGCATGCTAAAGAGAACAAAACTTAAAGAATCATGAACTTAAGTACTTATAAATTTGATTTGGCCTAAGAATTACAGCTATAGCTATTGATTTTAATTTTATTTATATATCATTACTTATTGACAGGAAACTGCAGAACGCAAAGATTACTGTGGATGCTTTGTCTATGTGGTAGGTGTTATACACAACTAATAGTACTATATAATTTATATTTTTATTTATTTTGTTGCAT…
>TCONS_00007144-[scaffold_2]-[+]-[u]-[278]-[1]-novel
GCTGAATGCTAAGTGCTTCACTCAATTCTTCTTAATGCAGCCTTATATACTTACACTTTTGTTTAGACCTTATGGAATTCTTATAATTGATATGACAACCTCTACTATGTATTACTTGGATTCAATAGTTAGTGTAGCACACGTGCATGCAATTAGAGCGGCTAGCTGCATGTTTGCTTGCTTCACTGATATCTTTGGATTTTGATTGTGCTCAAAGCCAAACCAAAAAGCTGTGCATATCATAAAAGAAGCTCCATCGCATCACATCAGTAAGCTTT
>TCONS_00007154-[scaffold_2]-[+]-[u]-[401]-[1]-novel
CTTCAATGAGTGCGTGGATTAATTAAAAAAAAATTATTACTGCAGATTACTGGGAAAAATATTGAAACCATTAATATGCTTTTGGTATGGCTTCTAGGTAGAATGCACAGCACGTTCTGTTTGCTGGGATGCAGTTGTTTTTCTATCATTTAGTGGAACTTGTTTTAGATTTCTCTGCAAGAAAATTGCAAATTGATGGAACTTCCTAATGGCTATCTGCCACTAGATTGCGTGCAAGTAGAAATGATCATATTCTTTTCCAAAAAAAGGAAAAAAATTGACCATATGCAATGCATGCATGAATTGCATTTTGTCAACATCGTTATTTATTTGTCATCTACTTTATCCATATTACCATTTCTATTAGATGTAGAACAGTAATTAGCATTCCAGCAAAGC…
>TCONS_00007175-[scaffold_2]-[+]-[u]-[1193]-[1]-novel
GGGAAATTCCTAAACAAATCCATCACTTTGTTTCGCCATCATCATCAGTCCATCAAAAGATGAAATCTTTGACAACAAATCGTGATTTTATTTATTTTCCCGTTGACATTTGAACGTGGATCATGCACTAACTTTTCTAAGTTCAAAATTAATGGATGCTTCTGATGTATTGAATTTGTTAATCGCCATTGGAGTTTGGTGTGCTGCTTATATTTCCGTCGCCATTCTTGCATCTTTCCGTTTCCTCAATTCCATGTGCCCTTGTTAAATCATCAAACTCATTTGGCCCCGCAAGTGGTAATAGTAGGTTACTAAATGTTTGCCCATCTTTAGTTGCTTTATTTTTGCTTTATATATTAGAATTGCCTTATTGTTTTCAACATTCGACACCCAGATGAA…
>TCONS_00007176-[scaffold_2]-[+]-[u]-[658]-[2]-novel
GGGAAATTCCTAAACAAATCCATCACTTTGTTTCGCCATCATCATCAGTCCATCAAAAGATGAAATCTTTGACAACAAATCGTGATTTTATTTATTTTCCCGTTGACATTTGAACGTGGATCATGCACTAACTTTTCTAAGTTCAAAATTAATGGATGCTTCTGATGTATTGAATTTGTTAATCGCCATTGGAGTTTGGTGTGCTGCTTATATTTCCGTCGCCATTCTTGCATCTTTCCGTTTCCTCAATTCCATGTGCCCTTGTTAAATCATCAAACTCATTTGGCCCCGCAAGTGGTAATATTGGCAATATATATCCCGACTCATCTTTACAACTGCATCGAGCACTGGGTATATGCTGATGTAATGGTTACTTGCTCAACTTGGCAACTGGGAAGA…
>TCONS_00007177-[scaffold_2]-[+]-[u]-[652]-[2]-novel
GGGAAATTCCTAAACAAATCCATCACTTTGTTTCGCCATCATCATCAGTCCATCAAAAGATGAAATCTTTGACAACAAATCGTGATTTTATTTATTTTCCCGTTGACATTTGAACGTGGATCATGCACTAACTTTTCTAAGTTCAAAATTAATGGATGCTTCTGATGTATTGAATTTGTTAATCGCCATTGGAGTTTGGTGTGCTGCTTATATTTCCGTCGCCATTCTTGCATCTTTCCGTTTCCTCAATTCCATGTGCCCTTGTTAAATCATCAAACTCATTTGGCCCCGCAAGTGTTGGCAATATATATCCCGACTCATCTTTACAACTGCATCGAGCACTGGGTATATGCTGATGTAATGGTTACTTGCTCAACTTGGCAACTGGGAAGATGCAGA…
>TCONS_00007178-[scaffold_2]-[+]-[u]-[666]-[1]-novel
GACATTATTTCTTCGAAATTCTCATTAGGTTCCGAACAGTAAAAGATTCCCCATATGATTTGGTGATAGTTTTGATGCCCTTTCAAGAATAGAGCTTAGCCTCCTAAGAGTTTATTCATTTGATACGTGTAATTAGACAATTGAAAATATAGTATTGGAGTTTGTTTTGGACTTCAATCTCTTTTTTATTTTATCAAACGTGATTTGAGTGTTTACTTGGAAGGTCATTAGGCAAAAATGAACTTGAATGTTATGTTTTTTCACCAACATTTTGTATATTGTATGACCAATGTTGGCTATTTTCCTTGCAGTTGGCAATATATATCCCGACTCATCTTTACAACTGCATCGAGCACTGGGTATATGCTGATGTAATGGTTACTTGCTCAACTTGGCAAC…
>TCONS_00007195-[scaffold_2]-[+]-[u]-[1363]-[1]-novel
TTTATTGAGACAAAAGCTTCATGTGATTCTTTGTGATTTTTTTTACTTAGAAGTCTCCAATTCTGCAATATATAAAGGACTTATAATCTTCACTGGCATTGAAAGTTTTTGGGGGTCTCTTTCCTTTAGGTTATTGCAAAATGTCCACGTATTTTGGAGAGGTGCCGGTGAAGCAAGTGGTTTGGTTGGTTCTTTTGGATGCTCTTCATTTCTTGCACTTTTTTTTTTGGAACAAGAATTTGGGTATTATGCAGTTCCAAATTCGAGAAATCTTTGAATTTCAGCATTTCCCCCCCCCTTTATCATAGCCATATTCACCACATCATTTTAAGCTACTTGATCTTGCTCAACTGATTATTAGAGATTGTTGGTGCATATTCCTGAGGTAGCACTTTCGAA…
>TCONS_00007196-[scaffold_2]-[+]-[u]-[1060]-[3]-novel
TTTATTGAGACAAAAGCTTCATGTGATTCTTTGTGATTTTTTTTACTTAGAAGTCTCCAATTCTGCAATATATAAAGGACTTATAATCTTCACTGGCATTGAAAGTTTTTGGGGGTCTCTTTCCTTTAGGTTATTGCAAAATGTCCACGTATTTTGGAGAGGTGCCGGTGAAGCAAGTGGTTTGGTTGGTTCTTTTGGATGCTCTTCATTTCTTGCACTTTTTTTTTTGGAACAAGAATTTGGGTATTATGCAGTTCCAAATTCGAGAAATCTTTGAATTTCAGCATTTCCCCCCCCCTTTATCATAGCCATATTCACCACATCATTTTAAGCTACTTGATCTTGCTCAACTGATTATTAGAGATTGTTGGTGCATATTCCTGAGGAGAATGGTGATTA…
>TCONS_00007197-[scaffold_2]-[+]-[u]-[737]-[4]-novel
TTATTGAGACAAAAGCTTCATGTGATTCTTTGTGATTTTTTTTACTTAGAAGTCTCCAATTCTGCAATATATAAAGGACTTATAATCTTCACTGGCATTGAAAGTTTTTGGGGGTCTCTTTCCTTTAGGTTATTGCAAAATGTCCACGTATTTTGGAGAGGTGCCGGTGAAGCAAGTGGTTTGGTTGGTTCTTTTGGATGCTCTTCATTTCTTGCACTTTTTTTTTTGGAACAAGAATTTGGGTATTATGCAGTTCCAAATTCGAGAAATCTTTGAATTTCAGCATTTCCCCCCCCCTTTATCATAGCCATATTCACCACATCATTTTAAGCTACTTGATCTTGCTCAACTGATTATTAGAGATTGTTGGTGCATATTCCTGAGGAGAATGGTGATTAT…
>TCONS_00007198-[scaffold_2]-[+]-[u]-[1299]-[2]-novel
TTATTGAGACAAAAGCTTCATGTGATTCTTTGTGATTTTTTTTACTTAGAAGTCTCCAATTCTGCAATATATAAAGGACTTATAATCTTCACTGGCATTGAAAGTTTTTGGGGGTCTCTTTCCTTTAGGTTATTGCAAAATGTCCACGTATTTTGGAGAGGTGCCGGTGAAGCAAGTGGTTTGGTTGGTTCTTTTGGATGCTCTTCATTTCTTGCACTTTTTTTTTTGGAACAAGAATTTGGGTATTATGCAGTTCCAAATTCGAGAAATCTTTGAATTTCAGCATTTCCCCCCCCCTTTATCATAGCCATATTCACCACATCATTTTAAGCTACTTGATCTTGCTCAACTGATTATTAGAGATTGTTGGTGCATATTCCTGAGGTAGCACTTTCGAAT…
>TCONS_00007202-[scaffold_2]-[+]-[u]-[662]-[1]-novel
GCAATGGTAATTAGTAATCTAGTGATTTATTAGTGCTCTGGTTACCTGAACAGTGTGTTTGGATGTAATACATTATGTCCAAAATAAATTATAAAAGTTGTGGAAACTATTATAAACAAGTAAACAAATAGTAAAATACATCCAAAATAAACAAGGTTTAGATTTAGACTGTATTTTACTTATAAGAATAAATCTATTTGCTGATAAATTTTTGCCAGTTATTTTTAGGTGCTTAGTTTTACTCACGAATGAATCTATATGCTTACAATTTTTGTCAGTTCTTTTTAGGTGCTTAGTTTCTTTTGCGTTTTTTGATCTTTTCATTAGTATGCTATTTCATGATGTATATTATTCATGCAATCATGAATTTGTACTGAAATTTTATTCTTATTTATTTCA…
>TCONS_00007203-[scaffold_2]-[+]-[u]-[470]-[1]-novel
CACGTCAGTTCACTATTGTCACAAATTGCTTTAGTGATAAATGCTGTCATTTGTGTATTGGGAATTTTTATTTCATTAATTTTTAAGTACATCGGATAAATTAATAGGACATTATAATTTTATTTGCAAATAAATGCCAACAAATTTAAGAATAAAAGACCATTTGATCTTGCTAATTCTTGATGTATTGTTATCTTTCTCTTTATTCCAAAGATCACTTGGTCGTTAAATGAAAGTAGACATAAAAGTTGCATCAAACAATTATGCAAGTAGAGAGTAATTTTTATATTTTGAATATTGCTGTTAATAAATCTCTTAAAAAATATATGTTAAATGAAAATATATTTTTGTGTTTATTTTAGATTAAAAGTCTGAATTTTTCTATTGAAAACCAAATTT…
>TCONS_00007206-[scaffold_2]-[+]-[u]-[985]-[1]-novel
TCCCCCCCCCCCCCCCCCCTTCTCTGTTTACCTCAGTTTTCACACTATATAAATGTCTTATGAAAAAACAAATGATTACATGCCCATCAACAACTTAATAAACAGAGGGTTTATGCCCTGCTGTACAATACTTGGTAATGAATTTAATATTTGTATATAAGGTACTTAGGTTAACGCAAATCTCCAGCAGTGTCCTCACCACTTTTCTTTTTGAAATGAAATTTCTTTCATTAGATGGAATTCAATTGCTTTTTTTTTCTTGTTGCTTCATTTTTATTTACAAGCTTGAGACCATCTTGAATTATTTTTTTCCCCTTATTTTGGCAGAGTAGCTTCTGAACTGACTAAAGACTGTTAAGAAAGTGAATTCACCAAGGGAAAATGTTTGTATGCAAGGTA…
>TCONS_00007207-[scaffold_2]-[+]-[u]-[725]-[1]-novel
GTAATGTTACGTAATAATGGATGTTTGGCCAATCTAAAGGTGTATGAGCTATTCAATTCACGTGACTGGATATGATCATCGAATTATTTTTCCAGACAGAATAAATATTAAATGAATTGTATATGGCAAGTAAATGAGGGGTTTCCACTTCCTAACTGCAAATTGCCAAAATGCTATCATGTTCATCGCAATGTCCCCAAGTCAGATGCAATGGCCGAAATAGTGGCAATGCTATCCTTTTCATGGCAATGCCCCCAGTTCAGAATCAATGGCCGAAAGAGGCAAATTAAAAATGTTGTTTTAGTACCTTGAGTCAATTTTGGTGGCCCACTTTCTTGCCTTGGCCAATGCCTCCGCCACCACCGCCAGGATATTTGAATATCTCATAAGGAGGATCAT…
>TCONS_00007234-[scaffold_2]-[+]-[u]-[375]-[1]-novel
GGTATTCTTATTATTAATTATAGAGGTTTGTAGTTTTTCTATCTTTCGTCATGTTATTTAGATTCATCAATTTTATTGTTGATTTTTATTGTAAAAGATGAATTTGAATTACTTTTGATGCTTTGAAGCAAGGCAGTGTAATAATTTTTAGAGTTGGGAAAAACAAAAAATTAACTGGCAAAGGTGTAAGTGTAAATAATTTTGAAATGGAAGAAATAACTAGCTCACTGCCATTAATATCTAATAGGATCTGTTGTTCTGGCTGCAGGTTGGTCTGGTATTGAGAGACTGTGACCAACATGGATTTCCTTCTGTTGGTCCGAACATAAAGCATTCTTCATACATGATGCTAACGTAGTATTTAGCACTGCAAAG
>TCONS_00007235-[scaffold_2]-[+]-[u]-[386]-[1]-novel
AAAATAAATAGGTCATTGTTATAGGGTAAGTGAAAACTTTTACTTGATTTGTGTATTTCTAATCTTTGTAAGTATTTGCTATAATGTTTGCATCCCATCTTTTCCAGACAAGTATTCCATTTCCAATAATGCTACACATATGAACTTGGGATATGAGGTGGTAATTGACTTAGCACTGTGCAGTTTGTCGTAAATTATTCTAATATTCATAGGAAAGTCTTACAGGGGTGCCAAATTAACCAGCAGATCAGTTGTGATATGACTTTTATATTGCAAACTATGTTTGTGTAGCATTAATTCTTCTAATTTAAGTCATCTGTGCAGCAATTGTAATCACTAAGCAAGCGAGCTATCATGCTTTCTTGTATGGTAATTGCGAAGCCACA
>TCONS_00007238-[scaffold_2]-[+]-[u]-[891]-[2]-novel
GTTGGTCTTCCAGCACGGTGTGTGCTGCTGTTGGGATCTCCAAGTGATCAGCCCGCCATGTCATTTTACATTTTCAAGATATATAATCCTTGCCCAGACTCAATACAAATTTGCTTGACAATGAGAGAGAGCACACCTGTCAGCATTCGTGCAAATGGCAAGGCTGTCTACTAGCGTGCTCTCTACCATTGTCATAAAATTTGCTTAAAGCAGTTGAATATTGTCTGTCGGCACTCTATAATAGCAACTGAACGGAAGCAGGTGATTCTGTACTCTTAATTTTCAAAGCTGAAATTCAGATTTGAGGTATTCTTATCATTTATTATAAAGGTTTGTAGTTTTTCTATCTTACGTCATATTATTTAGATTCATCAATTTTATTGTTGATTTTTATTGTAA…
>TCONS_00007248-[scaffold_2]-[+]-[u]-[991]-[1]-novel
TATTTAGTGCAGTACCAGTGTATGTTTGTTTGTTTGCTTGATGATATGGGTTGGGAATTGGGATCTGAGAATTCTATCTAGTGCAAGTTAAACTTGAAAGAGAGTTTTTAACAAGTTAAAAGTTGGCTTTCATGTATGTTAGTGTTTTGTTATCTTTTAACTTTTTTTTTAATAAAAGAATTTCTTATCTGCTGTTTTCTTCGTTCTTTTTCTAAGGGGGCATGGCATTAGGGTTTAATGGATTTTTTTCCCCTAGCATTTTTTAGATTGGGTTAGGAAGTTTCTTTCCTTTTCTAGAAAAATATATTCTTATAGCTTTTACTGTTTTTCTTTCTTTCCTTTTTCTTTTTTAAAATATATATTAGTAAAGGCAAAGCTCTAATATTTTATTCTCAATTG…
>TCONS_00007249-[scaffold_2]-[+]-[u]-[310]-[1]-novel
CTGAAATTCAGATTTGAGGTATTCTTATCATTTATTATAAAGGTTTGTAGTTTTTCTATCTTACGTCATATTATTTAGATTCATCAATTTTATTGTTGATTTTTATTGTAAAAGATGAATTTCAAATACTTTTGATGCTTTGAAGCAAGGTGGTGTAATAATTTTTAGAGTTAGGAAAAACAAAAAATTAACTGGCTAAGCATATTGTGTAAGTGTAAATAATTTTGAAATGGAAGAAACAACCAGCTCACTGCCATTAATATCTAATAGGATCTGTTGTTCTGGTATTGAGAGGCTGTGACCAACATGG
>TCONS_00007250-[scaffold_2]-[+]-[u]-[443]-[1]-novel
TACCATTAATAAAATAAATAGATCATTGTTATAGGGTAAGTGAAAACTTTTACTCGATTTGTGTATTTCTAATATTTGTAAGTATTTGCTCTAATGTTTGCATCCCATCTTTTCCAGACAAGTATTCCATTTCCAATAATGCTATGCATATGAACTTGGGATATGAGGTGGTAATTGACTTAGCACCGTAGAGGTTGTTGTAAATTATTCTAATATTCATAGGAAAGTCTTACAGGGGTACCAAATTAACCAGCAGATCAGCTCTGATATGACTTTTATATTTCAAATTATGCATGTGTAGCATTAATTCTTCTAATTTAAGTCATCTGTGCAGCAATAGTAATCACTAATTAAGCAAGCTATCATACTTTCTTGTATGGTAATTGCCAAGCCACAATT…
>TCONS_00007262-[scaffold_2]-[+]-[u]-[408]-[1]-novel
ACATAAACCATGAATTACAAAAGCTGCCAACAATTAGAATAGGCGACCAAATGGAATTAAAAATACGGGCACACTGTGTACAGAAATTCTGCAAAATACAAGGCCAATATAATTTACGATTCATACCAGACTCAATTGGCCAAACCTATGGAATTGGAATGATGCATTTATTTAACTCAAAAGGTAAATATCAGGCTTAAGGTTCTTCCATATTAAAACAATAATAATTCATTCATTTTGAACATGAGATGCAACTTGGACTATTTCAAGTTATTCCAAAAGAAAGCATTAAAAGGAATTTGTTCATCCTACGTGGTATAAGTAGTATATTTCAGTTAGTATTATACATCATCAGTTAAATCATTTGGACTATTAACATTGATAACAACAATAATAAAA…
>TCONS_00007263-[scaffold_2]-[+]-[u]-[474]-[1]-novel
TTGTAAGAAGAACTTGTAAGCAAGACAAAAACTTAGAAAAATGACATAAAACTAGTAAATTGACATTAATTGTGAAATAAAACAAAAAATGTGTAAATCACACACAAAACTAGTAAATTGATGGAAACATGAGTAAATTAATGTTGGAGTTGTAATTTGTACGAAAAACTTGTAAACAAAACAAAAACTTAGAAAAATGACATAGAACTAGTAAATTCACATTAAGTGTGAAATAAAACAAAAAATATGTAAACCACACATAAAACTAGTAAATGTATGGAAAAAATGGTAAATTAATGTTCGAGTTGTAAATTGTAAGAAGAACTTGTAAACAAGACAAAAACTTAGAAAAATGACATAGAACTTGTAAATTCACATTAAGTGTGAAATAAAACAAAA…
>TCONS_00007269-[scaffold_2]-[+]-[u]-[276]-[1]-novel
TCACTCGCCTGAATCTGACCCTTCTTGATTTTTCAGGCCCTTTACCTACTGGCATATTTTTAATTCCCAGTAAGCAAACGCACTCTGTCCCTAAACCGTCTGTTGAAAGACGAATGTTTTGAGGCAATTTCTTCGTTTGCGAAAGCAAATGTGAATACCCAGCTCACTCGTCTATATGATCTCAGTCATTTACTTATGTGATCATATCGGGCACATGGCTTGGTTACATCTTAGTGCTAATAATATTTCATTTTGACTTGAATTTGTGATCTTTAT
>TCONS_00007290-[scaffold_2]-[+]-[i]-[589]-[1]-novel
AATTCCAATTTCTGATTAATAGTATGCTAGTTGGTGGTCTTTGTTACGGTCTTAATAGTTTATAAAGTTCTTGATGCTCCACTCTGGACTCAGCTCTTGAAGCTATGTATCAAAAGACAGTCATGGAGAGACATGCACGTTTCAATTCATGTTCCTTCACCAAGTTGTTGGTGGATTTTGCACTTGTTAACCCAGAAAGATGCAGAACAAAACTCGAGATGATGCCACAAGTTTAGAACCTTGAACTTTCTATCACTGTGACATTGAATGTCTTCTTGTTTTCACTCTTTTTAGATTTGTCCTTGATTTTCTAATAAAGGCTTGTGCTTTGAGCCTTTGACTTGATTCTTCCATTGCTTCTGTATCATCATAATTGGTTTTTATAGATTTCCTATTCTT…
>TCONS_00007306-[scaffold_2]-[+]-[u]-[212]-[2]-novel
TCTCAAATGCTATTATAAATCTCTCTCTTTCTTCAACAGCGGAGAGAGCGTTTTGGATCCAGATGCAAGCCGAGTAACGCAGGAGTCAAATTCATTCATAGTGCAAACCAATCTTCATTTCTCGGGCTGGTGCAATGAATAAGGCATAGTGCATTTTGATTGCCAGTCAGAAGCATAGAACACTCCGATTTTAGGTTGCTTTTGCTTTTGCT
>TCONS_00007307-[scaffold_2]-[+]-[u]-[369]-[1]-novel
TTTGGCTTTTAGTTTTTCTTGACAGAATGATTGTTTGGAGTTTGAATTCAAATTTTTAAGTAGTCATCTGATTTGTTATGGTGTTTTGGTTGGAACAGGTAGCAATTTCAATCTAAGCACAGCGTTGTGTGAGTTGTAAAAATTTGTTGTTTCTTCATGTTTGTGAAATTGGATTTTAATTAAGAGATTAGGAGATTGTAGAGAGCGTTTTGGATCCAGATGCAAGCCGAGTAACGCAGGAGTCAAATTCATTCATAGTGCAAACCAATCTTCATTTCTCGGGCTGGTGCAATGAATAAGGCATAGTGCATTTTGATTGCCAGTCAGAAGCATAGAACACTCCGATTTTAGGTTGCTTTTGCTTTTGCT
>TCONS_00007324-[scaffold_2]-[+]-[i]-[254]-[1]-novel
AAAGTTTCTTTTTCTATACTTCTACATTCTGTGTGCTTCATTCCCCACCCCCACCTTTTTTGGGTTGAACTGTCAGCGGATAATTTTCTCTTCACAAAAGCTTATTAGCTAGTTTTGAAATGGAACATCACAATACTAAGTTTGGGGGGGTGTTATGACATCCACAAATTTAGTTCTTGGCATTTTGACACAAGATAGTCAAATTAAATGGGGATAAGTAACTGACAAAGGAAAATTTTATGGATTCATTTGAT
>TCONS_00007371-[scaffold_2]-[+]-[u]-[317]-[1]-novel
GTTGATTGCCAGCATACAGGTGGGTTTTCCTCTGGTATTGCACAAATATTAAAATGTTATTGTCATGGTATACATGTAAAGAATCCTTTGAAAGCCTGTGAAAATAACATAATTCTGGCAGTGGAGAATTAATTAATGTTTATTGCTGAATTTGATGCTTGGAACAGTTTTGGCAATCTCTTTTTTTAAAAAGAAAAGATTATGGTCTTGAATCTATGTATATGTCTTCGAGGTGGATCTCCTTAGCATAACTGTAATAATTCTAATTCACAGAACACTAACATTTAACCTGGATATTATGTGAATACAACTTGGAA
>TCONS_00007372-[scaffold_2]-[+]-[u]-[236]-[1]-novel
TGTGCAAATCTCCCCCCTGCTTTTTGTGTATGTTTGTGCAGCCTTAGCTCCAGCCCTTACCAAATGTGAACCAAATTCTTTCCCAATCACAGTGTGAATAGATTGAATCTCTGGACCTCTTGTACACTTGGAGAAACCTAACTAATCAAACTAAGTGGTGCATGTGCTATCTATCCAAGCTTGGATACTGAAGGCTGCAACTACTAAAATAAGGTAATGGAAGATCAAAAAATAAC
>TCONS_00007373-[scaffold_2]-[+]-[u]-[223]-[1]-novel
TCTGATTTAGAATAATCTGTCTCTGGGTTAGTTGTCTATTATAAAAGGCTCATTTCTCAAGCTTTGTAGGCAGGACTGCTAGTGTTTATAGTGCCTGAGTTCTTTGGCTTTCTTGTATAATGGTGGTAACAGCAGATGACAACAAATATTGTTTCTTTATGCCTAAGTTCTTCTCAGCTTCTTTGCACTATATTTGAAAATAGTTTCATGAAGAAAATCAAAG
>TCONS_00007379-[scaffold_2]-[+]-[i]-[355]-[1]-novel
ATTGTTCATATAGATATAAATATCATTTTTTTCTAATTTAAATCTGAATGCTACATCTTAGTCAACACTTCATTAGTTTAGCATAATTGCATTTATATATTTTTATCTTTCCAGTGTCTTCTGAAATGGCTGAATAAGGAAATTCTGTGCTATTATTGTAAATATTTGGAAATGGTCACACAGTCCAGTGAACATTTTCTTTGAGACAAGACTTCCAGTTTGGATCCTTTGGATAAAGATTTTGCATATAAGAGTCGATCATTAGAGATGTTTCTAGATTTGATTTTCATGTTGTTGTTGTGGGGTCCTGATTGCTAATTTTTAGTTCTGAAGTATATAGAAAAATATAATTGGT
>TCONS_00007384-[scaffold_2]-[+]-[i]-[423]-[1]-novel
TGTTGCTATTGAAATAAATAAATCTTGTGGTGGAATTGTTTTTGAAATGTCTCTGATGATGTTTAACTATATTAACTTTCGTTCTACTGAGAAAACAATTATGCGGAATCCATATGGAGACCTGAACTGAGGAGACTGTTTATGTGCTTTGCTTCTTTTTCATTTATCAGTCTTATTTTTATCGCTCCGTTTCATAAATGAGACTCGTGTTATTTTGTGCTTTATTTTTCGTACTTTTTAGGCTATTTTTTGGGCGATATATTTTGAGTTTTATATAAAATTTTAATGTTCCCGAACCAGTGTTGTGTTTAATTTAAGCTGTCTCTGATGATGATTTTAAAAAAATACTTTCGTTCTTCCGAGATGATACATGCGGAAACATTTTGGAGACCTGAACTG…
>TCONS_00007396-[scaffold_2]-[+]-[u]-[510]-[1]-novel
GTTTTTATTTTCAGAGACATGCTGTTCTTATGCTTATATTGAGTTTTCCTTGTTACTTGCTATTCTTTTACTTTCTCTTGATCTTTTAGTTTTTCTGGTTAGTTTACTCACTTTTACTCATTTGTTTTGTTTCACGAATTTGTGATGACTATCATCTATGCTTTAGGCTGTTCTGTGAAGATAAAAACTAACGTTTTATGTGGATTTGTGTTCCTCTGTGGAATATTGAGTTGGTCAGTATTTTTTGGTTACGAAGCATGCCAAAGCTGCTGTTTGTTTTGGCATGGGAGTAATTTATATTTAAAGAGTTATTTTGGAGATATATTGTTATATTTGACTAGAAGAGATTTAAACCCAAAGGTGACTAGACTGGAATTAAAACCAGATAAGTTCTCAGAT…
>TCONS_00007397-[scaffold_2]-[+]-[u]-[330]-[1]-novel
GGCATTTGTTCTGGTAAAAAAGGAGAAAATTTTGAAAAACTCAATAATGCTGTTGCAAGAATCAATCTATTTGTGTTGTCTCGTAGTTAGAGGTTTCCTTAATATAATCAGCCTCATGACTTGTTGGTTTTGGAATTGTGACATATACAAAGGCTCGTTGATCATCTTCATATTATAGGTTAGAGTTCTATGCAGGACTATGAGTTAATATGTGGGGTTTTCAGCTTACCATCTCTTGTATGAAAATTATATGGAATCCAAGATATTTTGTAAATTCTTATATCATATAATAAGAGCTAGAATGTCACTTTCCGTAACGAGCATGGTACA
>TCONS_00007402-[scaffold_2]-[+]-[i]-[360]-[1]-novel
AGCTGCTCAAGGTTTAACTCTTTGTTTTCATTCTCAAGCTTGTAGCTACTTCGGTGTTTTGATGCTAAACAATAGAGTTGCTTATTGGTGGGCTTAAATTATTTTTTTGACCTGAGATTTGGAGCAAAGTGATCTAATTCCTCCTGGCTCCAAAATTTGGATGACCTGTCTTAGTGGGCCCATCGACTGTACTAGAGAGGACAAAAAGAAAGAAAACCTCATATTCAAGAAAGCCATTGCTCAAGAGTCACGTAATAGTTATAAAGATGAGATTAAATCAAATCAGTGAGAGAGCTAGCTTTATTGTTAACTTGATGGATCAATAAAAGGCATGATGGAATGAGGTTTTCAACAGCTAGG
>TCONS_00007405-[scaffold_2]-[+]-[i]-[1056]-[1]-novel
AGGAACCAATGTCTATACATTGTTAGGTTCTCTGCGCAATCCCATTAGCACTGTATGGAAAAACTGTACGCTTCAAGGGAGTGGAGAAAGAAAACCTTGAATTCATGTGTTTTGGTTTGTCTTCGGTAGAATGCTATAGTCTTATGTCATGCATTAACTCTTGTGCCATCCGAATACAGTTTGGACTTTGTCCGGCCAGGGTAGAGTGTTTTCACTCTCATCAAGTATTCTTAGAAAGCCAGTAATGTTCCTACTATCTTCATAGATGTGACTCTTTTGCCTTAGCTTTTGACTTCCATGGAATTTGCTTGGTGTTTCAGTTTACTTTTTGTAAATGCTATAATTCAGAGATTGAGTACCACAATTCCTTATTTATTGATTATGCTGCTGCAGTAAGCG…
>TCONS_00007406-[scaffold_2]-[+]-[i]-[261]-[1]-novel
ATTTAATTAAATGTATGAAGTTGCTATCAGTTAAATGTAGAGTTTCTTTTCATGTTATATTGCATAACAATCATTAGTTCCCACATATGCAGCTCCAATGTCAATCTGTAGATATTATTTCCCACACATTATCTGTACTTTATTTATGTTTGTCCAAATTAGATACAACTTGTGTGATAGAACAATCATGTTTGGCTAATGTTCCCTAATCCTTAATTTCCTTCCTATATAGCACTCTGTGGGAGAAGTTGAAAAATTGCC
>TCONS_00007410-[scaffold_2]-[+]-[i]-[251]-[1]-novel
ATTTTGCAGAATTTTAATTAATGCCTGTTGTTTTGGTGTTATATCATGTTTATATCACATGAGAACTGCTGCCTTTTCCTATTTGGATAAAATGGGATGGCTCAATCCCATTTGTTTCCTCATTTTCCCACTGCATTTTTATATCTATGTCTTAATATATCTATTTTTGTTATGGCACTCCATGCATGAACAAAGAAAAGAAAAATGGGATTTGAATGCTTGAAAGTCGTGTATGGTGTGATGGAGCATCC
>TCONS_00007415-[scaffold_2]-[+]-[i]-[576]-[1]-novel
ATGGTTTTGTCCTTGATACCTTTCTTGAAAAATGCTCTGCAATTTGTACTTGAATTCCTTTTGTATCGGCCTGTTCCATTAGTTCAAGAAAAGTATTCTTGATATTATTACTTCCATGTTCCAATGTCCAAACAAATACTTTAATTTTAGAAGGTATTGCAGGCTTTCAAATTGTTTTAAAGGGTTTGAATTTAGCCAAAGAACCACTCAAGATAAGATTTACTTGAATAGATCCTCATGTTGGCCAACCCAAGCTATTGTACTCTTCTTGAAAGCATCAATAACTACATTGTCTGACAATTCGATTAGAGAAGCGAATGGTTGAATTTCCCTATCTCTCAAACTTCTTTTGAATCTTCGTACTCACTCATACATTCTATCATTCATACCAGTATTCGT…
>TCONS_00007423-[scaffold_2]-[+]-[i]-[253]-[1]-novel
GAATGTGGTAGTTTATACAGGACAATAAAAATGGGTCAATCAAATATTTAATTTGAGTGCATCCAGGAATTTAAAATGAAAAGAAAAAGTAAAGAGAAAGGGTTATCACCAGAAAAGCGCCTGGGACTAAACTTCTTGCTTAGGCTTTAAGATAGAGCGACAACTTTAGCTCACAAAACACTTGGGACTGATTGAGGGGTTTTGACAGCTTACCAGAAATTATTTTGAACCTTAAAAACTATTCTCTAAAGTA
>TCONS_00007432-[scaffold_2]-[+]-[i]-[254]-[1]-novel
AAGAACTCTGCTTAACATGTTGTGCTTGCGCATCTCAATGAAGTCTGCGGCCCTGCAGGAGTTTCGCAAGATCTCTCTGGTTGTTAATTCTTCATCATAACAAGTATCATCCGTTAGCTATCTCCATCTTACCATATGCATTCCTGCTCGTAGACACTGTTTTTATTAAACTCCTTATGTGGCTCTTAGGGTGTGTTTTGTACTTCTACTTAATTTTGAAAGCACAGCAGTGAAACACCCATTTTTCACTTGGC
>TCONS_00007439-[scaffold_2]-[+]-[u]-[256]-[1]-novel
GTTGGATTTTAATGGTTTCACATGATGATGTGCTCATGCCGAGAGTAAAAACAGTAAAACTTGAAACAGAGTTTAACGTTGTTGGACTTGTGAGTGTTTGCTGTTGGAGTAGATTTAGATGAGCCGAGTTGGTTAGCTTCATAGCTTTTCAATAATTTGCTTTGATTATTGTGTAATATATGATAATTTTGTGACGATGGTGGTTTATATATGTGATTAAAAGCTAAACTAGTGGATTTGTAAGTATGCACTCGGC
>TCONS_00007446-[scaffold_2]-[+]-[i]-[216]-[1]-novel
AGCCTTTCGGTTGCCATATATCTTTGCCAACTTAGAATTTCCACCCTATAATGTTATAGTTATCAATTGATCATCCCAAAGTTGGCTCTTCTATTAACAGTCAATAATCATTGGCTTTCATAGATGTTTCATTGGCTTTCTGAATCCTCTGAATTTAAGCTCCTTGCTTTTCTATTTCTGAAAATTAGTTAATCATGAAGTTTTCTATTATTTAGT
>TCONS_00007470-[scaffold_2]-[+]-[i]-[233]-[1]-novel
CTTTCTTTCTGTTTTCTCTCTAAATGCACCAATTGCATTTGCATGTGTCTTATTTCAAATTTCCATCTGTATTTCTTTTTTCTTTTTTTAATATATCAATTGATCGTCCAATATGTTGTGTGAACTGGGGAAGTTGCCTTTTTTGCTTGAATTAAATGGGCCCATTTGAGATTTTATGGTTAGCTCAGAGAAATTCCCATGTTAACTTGTTTGCGAAGTATTGAATTCATGAT
>TCONS_00007483-[scaffold_2]-[+]-[i]-[230]-[1]-novel
GCAAACACAATGGAGGAAGAAGAAATAACTGAAGAAGTGAGGCTGAATTTTGTTTCAGAGAAACAGTTATTTGATCAAAGACTTTATTTTGCCTCGCTTTCATAGTGAATTCTACTATAGCTGTGATGAAAAACTGGAAATAGAGCACTTTCTCAAATAAATATGAAGTTACTATATTGCACCTCCCTTTATCTTGAATTGTCAATCAAATTTATATTGGAATATGTTTA
>TCONS_00007504-[scaffold_2]-[+]-[i]-[391]-[1]-novel
ACAGTTTTCTTTATTTTTTGTACTTATTGGAATGATGAGTCTTTGATGATGTTTCAGAATTTCTCCACCATAATTTGTGCATTAATAGCTGACTGTTTTTGTGATTCAAATCATTTGATTGTGAGGACATGAATAGAGTTCTGCTTTATGTTGTTAAGTGTTAAAGATAAAAGTTCGATAAATTTTTTTAGAGTTTTTTCATTATTTTGCCTTCTGCAATGCATTGCCTTTCCCATCCTCTCTATCCTACTCCATTGAACCCATCCTTTCATCTCCGGTATCTTGCCTTTTTTTTTTCTCAACATGAGCTTTGTAGGGTAAATTGACAAGTCCATGCAAACACAGAGGTTGTAGGCTGCATACCTTTTGGTGAAATTTTGTTTTATTCTGC
>TCONS_00007505-[scaffold_2]-[+]-[i]-[253]-[1]-novel
AAGGGATAATCTGAAACTTCTGACTGCACACCAGGATTTGCTTTTGTATTGCTATTTATGGTAATGGAATATCTCATTCCATTATCTTGTGAATTTCACGAAAATAGTCATAAATTATTTTGTCCACCCATCTCTTGATGTTGATGAGTATTTGCTGAATTTTCAATTTCAATTAAAGTGTCCAAGATTATCAACAAATGTTTATAGATGTTTCCAGGAGGTGCCTTGTTGCTATAGTTTGCTGAAAATTACC
>TCONS_00007509-[scaffold_2]-[+]-[u]-[267]-[1]-novel
CACATCAAGATTCAAGCATGGTGTGGTACGACAAGTAATTTGATTGTGATGTTAACGTTAAAGTATGGGCACATTGGTGCAAAGCTGACGGCCATGCAATTTTGTGATCATTATTATTCAAAGAAATTGGAGTTTTTATCTATTGGCTTATAAATTGGTCTGACCACCCGACATGTGGGTCACGCCAGCGACGTCGTTTTGCGGTCCGGGGTCGGTTCGCATTGGTTGAGATAGATGCCGTAATGGTCCATGATATATAGTAATAAG
>TCONS_00007522-[scaffold_2]-[+]-[i]-[354]-[1]-novel
TGATTAGTTTGCTCGGTTTGCTGATCTTTTAAATAGTGGAACACTTTAAGTGGTAGATTAGTAGCATCTTGATCAAAACTTGAATTTCATTTAGTATTGGCTCATACATGTTCTGCAAGGTTCTTTATTATTAGCATAAAGCATGTATAAAGATGTATTGTGAGAAAGGTTGTTGTTCATCTGATAGCTGCTTCACTTTTCTGAAAATTCTTGTACAAGCCTTTTTCAATTTAAGCTTGTTACATTTGCAGCTCTATTCTTCTTTTCTGAAGTGTCTCTTCAGATTTTATGTGCTTACCAGATATCATGAATGTCAAATTGGTAGACAACTGCTACTTGCAATGAGTCTAGCTT
>TCONS_00007523-[scaffold_2]-[+]-[u]-[395]-[1]-novel
GGCATTTAGTGACTGTGATTGCTTCTACTTGTTATTCACAAGTCTTGCATCTTCCGTAGTTAAAAATTTATAACTTGTATGCTGGCCTTAATTATTGACCAAATAGTTACTGTAATTTTTTTAATGCTTTACATTTTATGTTGCATTGATGTTTGCAGTGGTGCACTGACTCATTCTGTTAAAGCGCTTGATATCTCCCTCAAAATCGATATGGAGTTGGCTCTTCAAGTTGGAAGGCGCACAAAACGGGCATGATTGTTCTGTATTACAATTTTGTGTTGCATAAATCAGTTAGTTCACTCAAGTGAAGTGAATCCTCAATTTGTCTGAAATAAAGGGAGAGAAAGCAAAAATCACTATGGGATTCTTTATTAATCGATTTCTATTTCCTTTTT
>TCONS_00007547-[scaffold_2]-[+]-[i]-[333]-[1]-novel
CCAGATCTTTGTCTTTGTTACTGTCAGATCAACTCATATTAGTGTCTTGTTTCTTATATCTATCGGATTGCTTTTTCCGTTTCCTTAAGTTACTAAAATTTGTTATGTGCTTCTCGATCCTTAGTCACGAGAATATATTAACCCCATTGGGTTGTATGCTTGTTCCTTTGCCAGTTTTCTATTTGAAATTTTCTTAAACAGCAAAAGAATTATGTAACCCTGATCTTTATTTCTGTTGATATCAGGTGTAGTTGTGGTATTATTATAGTCTTTCTCTTGTATGACTGTGTTTCCCTTCAATTCACTAAAATCTTGTTGTACACTTGTTCTACA
>TCONS_00007567-[scaffold_2]-[+]-[u]-[307]-[1]-novel
TAAATGGTTTCTTTCCAAGTTAAACGGCAAAAGCTCTTCCTATGTTTTTCTTTTCTTTTTTTTTTTCAATTTATTTGTTATTTTTAGTTAATGCTTTAATTTGAGAGCTACGGTTTGAGTCCATTGATTTGAGTTGTTTTTTAGAACTAATTGGGATAGCAAATTAGATTTTGAGAGGAATCTTTTATTCTTTCAAATGGCTTTTTGATTTGTGATTGGATTTGCAAGAAAATTTGTAGATTTTGAGTCGATAGATAGAACAAATTAAAGAGATTGATAAAATACTATCTTGGGATAAAATTGTTTT
>TCONS_00007600-[scaffold_2]-[+]-[i]-[493]-[1]-novel
AAAAATAATAAGTTGAATTTATTATCATTGTTATATATGCCGGAAAATTTATCAGAGCAGTGTAAATGAAAAGAAAAAATAATAATAATTAGGCTTTGCATTATTTTTTCAATTGTAAAAGTGTAATTACAATTGCTAGAAGTTAAAAATTAAAGAAGCCATCTATATTAATAGGGGTGGCCACTGGGCAAAGGTTAGATTTAGTTGAATTCCGATGGTGAGTTTTTTAAAAAATTAACAATTTGAACTGAACTGAAAATCCAATCAATTTGGTTCGATTTAGTTAGGCTTTTTTTGTTTTTTTTTTTCATTTGAGCTGTAATTTCTTTTGCCTTTTCCTACTTTTTTATTTTTTATTTTCTCTCATTTAAATCGATGAATTTTTTTTTGAAAAAAAAC…
>TCONS_00007605-[scaffold_2]-[+]-[i]-[462]-[1]-novel
ATAAAATGTTGCTAGCCTGGCTGATTTGACTGTTTGAAGAAAAACTGATACTACTCAGGACCAAATAGATAGTACTAATTTTCTCTATCTCGTCAATTTAATCTTGAATCTTTATATTACAATTAATTTTCGTTAATGGTGAGAGATTGATTAAACTCACAATGCCTGATAAAAGTTTAATCTATTATATTTTCTTACGTCCTCAATGAATACAAATTAAGAAGAATTATTATACTAATACTTTTTCTCTATGATTGTCTTTGTCAACTTTTTATGTAAGAGCCAATATACGTTCATGATGGCAAATTTGTTGAGAAAAAAATTTTGTTTAATCAAGTGACCCTCAATATTCACATGGAATAAGAGACGAGGGAAAAAAAATCATTTTGTGAATGCAGA…
>TCONS_00007616-[scaffold_2]-[+]-[u]-[235]-[1]-novel
TCCAAATTCAACTCCCCTGCTTTCTTCTCGGCAACGTCAGCTCTGGTCGTCGCCGATTGAATGTCCTCCTTCATCTTCCGGTCGTAGCGCCCAACCTTGGCCTTGTAATAGGTGGTCATGCAGCTGAGGTGAAAAGCGCTATACTGCATGGCCCCCACCAGCTCACCCAAGGTGCAGCCATCGAAGTCCTGCAGGTCCTTCTTGCTCACGAGTTTAGATAACTCATTGAGATAGG
>TCONS_00007642-[scaffold_2]-[+]-[x]-[215]-[1]-novel
CCACCACTCACATTTATATTCTTTATCCCCCAAGAGTCATAATAGTTTCTATATATATTAATTCTTCAAAAGAGAAGGAAAGAGAGAGGGAGAAGCTAATAGCTATATAAATAAACAAAAATGGTGAGGGAATATTTGAGAGAAATCACTACACGAGGGGATGAAGGAGGAAGCAGTGCAGTAGTTTTGCTTATTTGGGCAGCATTAGTTAGTCT
>TCONS_00007668-[scaffold_2]-[+]-[i]-[392]-[1]-novel
CTGTCACTGTAATTATTGGTGTTTGAAGGTTTAGGTAACTGAGAGTTTAATAGAGAGTGCAATATGATTTAGCTTTGGCAAAGTACTCTATTTCTTAGATGAAACCACTGTGGGCGGTGCGTTTAAGAGATGATAAGTATTTCAATATCTATTATTTGTTTGTTGCTCCAAAGTTTTTAAATGTGCTGTATCTCTTAATTGCTTGTTTAAGTTCCCTATAATTATTTCAAGAGGCTGCATAAAGAATCAATATTTTGCTGGAACTGCTTCAAACCATGTGAGAACTCTTGAAAGAAATAAAAGAATTCCAGTTCATGAAGGCATTTATGAAGTCATACTTGACTGTCTCAGCTCACAGGCCTTCTCTTTTGTTGTCTTTGGAAGAAACTGAC
>TCONS_00007671-[scaffold_2]-[+]-[i]-[645]-[1]-novel
ACTATCTACTGCTACCTTTTGTAAAATTTCATCTCCTGCGTTTTGATCCTTATTTTGCATCTTGGAGGCCAAACTAAATGAAATTCATTCGGGTACTTAGCAGATGTACTCTCAGGTCATTCAAGCAAAGTGTCTGCTTTTAGAGCCCCTGAAATGTTTTACTGCCTTGTGTATTGCATATAGCTGATAATCGTTGCACCTTGTGTATCTCATTCCATTCTATATACCACTATGATACACATTTTCACATTTTCAAGCAAAGTGTCTGCTTTTAGAGCCCCTGAAATGTTTTACTGCCTTGTGTATTGCATATAGCTGATAATCGTTGCACCTTGTGTATCTCATTCCATTCTATATACCACTATGGTACACATTTTCACATTTTCAAATCATTTCTCT…
>TCONS_00007682-[scaffold_2]-[+]-[i]-[291]-[1]-novel
ATTTCAACCTCAAACATAGTGATTCTTTTATCATTGATTCATTTATCTTCATGTGTTCCGTCACTTGGTGGTTAGTATTAAGTTGATGGCTTTGAAGTATATCCTTGTGGTCATTTATTTGTCAAAGTAGCTCATCTAGTAAAAATTATGTTGTCCAGACTAGCATATGCTATCATTTGTATACGTGGCCGCCATTAGTTATCTGCCTATCATGCATTTGTGTGTGTATGCCAATGCACCTCTTCTCTTCTATTTATTGACTAAAAGAATATCGTTTACATATCAAGGAAT
>TCONS_00007701-[scaffold_2]-[+]-[i]-[281]-[1]-novel
GGAGAAAACAAGAATCTTAAAAGGGGTAAAATGTTGTAGCTGTCTTGATTTTGTAATTTATTATATTATGATACATTCAAGCAATAAATTTACAGGTCCTAATAAATTACTTTATTTGAATCTTGTTATGAACTTCCACTATTGAGAACCTTTACCCACTGAAAATCTTTGGTAGGTTTCATCCTAAATACCCTTCCACTATGTTTAGCTAACTGTTTGATATAATTACTTATGCATTTGAATCAAGATTTGATGAAAGGTCTATGATAGATCAAAGCAGG
>TCONS_00007709-[scaffold_2]-[+]-[i]-[497]-[1]-novel
CTTTTATTGACTCCTATTTCTTGCTTCAACTGTTTTTGGCCTTGTTTCTTTTTTCTGTGAAACATAATTTTAGCCCTTATTCTGTTAATCTTTATGAGAGGGCTTGAAAACTACCTTTTGAAACAAGTCATTCTTTCTTATTCTGTTGAAATGGGTGTTTAGTCTGGGAAGGGTCTCTGATATTGCAGCTCTCATTTTTGTATGAAATTTGATTTGATATAGACATAGGGATATGGGTCTAAATCTGTTGAACAATTCAAGCTGCCTTTTTCTTTTGTTTTTAGTTCGGTTTAGGTTATGTCCCTGCAGTGCTTCCTGCGGGTTGAACTGTGCACTTGGTCTTCTCAAATATTTGTGCTCAGGGATGACATGGTTTCTTTGATATTCTGAATCTTATTT…
>TCONS_00007716-[scaffold_2]-[+]-[i]-[207]-[1]-novel
ATCTTCTTTTGTTGGCAAGTAAACAAAATTCAGCCTTGGGTTGAACATTTCTTGTATTATGATGATGCTGATTGGATCTTGGTGCTTGTCCCATGTGTATCATACTTTGGTACTAATTGTTAGTGTCAATTTGTTATAAATGATTAATTGGTTCGTCATTAAAACTTCATGATGACTGTGGTTTCAAGATCTTTTCATTTTCAGAGA
>TCONS_00007717-[scaffold_2]-[+]-[i]-[379]-[1]-novel
GATTTAGATAATTAACAACTGGCTCTTTCATTTCGTAAGGATTGGGTGATCATGTGTTTCTTTCTTTTCTTGTTTTCCTTGTCGTTCGTCAAACCAGTTTATTTCTCAAGGAGACTGATTGAACATTAAATTAGATGTTCTAGTTTTCATATTAAGTCTGTTGTCATATCATTGCGCATAGTGATTTTGTTTTTGCTTGATGTGGCTTATATAACATGGTGTTTTGTAGCTAAAATTTTGTGTCTCTCTATTCCTTCTGAGTCTCAATTGTTTATTTGTGCTCAATTATACTTTGCCTGCACTATGTGGAACATACCCTTTGGCTATTGCATGCCTGAATAGTGAATCTGAATTTCTTTTGGAAGTTTTTGATTGAAAC
>TCONS_00007719-[scaffold_2]-[+]-[u]-[720]-[1]-novel
CAAAGGATCTATCAAAATTCAGCAAATTCATATGTAAATATATTGCTTGATTGCTGATAATCATCTAGTATCAATGAAACCAGCATTGCTGATGAAATGATACCTTGATTAACAGCTATAACCTCCTCATTACCAATAATTGGCATGGTTTCTGCGGTAAGATTTCCTACATCGCATCCTAAAAGAAGTGGAGCCTGCAACATAGTACGCAAACATAAATGAAAAAGAACCCCTACATAGGTGAAATAATGGGGCTTATTCAGTGGATAAGTAATCAAGCAATTACCTTAGAGATAGCCCAAATGCTGAAATGCACTACATATTCATTGTACTTCATCCCACCATTGCCGACTTCTAGCATGTCTGGATCTGTTAAGAAGGAACAGATATCATTCAAAT…
>TCONS_00007720-[scaffold_2]-[+]-[u]-[333]-[1]-novel
GAAGAGATTTCGATGATTCACATATGCTGCAACTTGGGATGTAAGCCGTATGAGTTGGATGGCGATTTTATTAGTACAACGGGTGTAAGTGATTTCATTTGAGAAATAATCAGGAGACACGGAAATCGAAAGAATACAATTGCAATTTTTTGGGAGGAGGGAAGATTCTGATGTTTCGTTTATGAATATGGGCTATCATAGGTATGAACCCGATGTCGAATTTGTAAATGTAGCAGGCAAATGCAACCCATATTTCATGGTGTTGAAAGTTTAGGAATTAGCCATATCTGAAAAAAGAAATATTATAACGTCTGTTTGATTTGTGGATATGCT
>TCONS_00007721-[scaffold_2]-[+]-[u]-[416]-[1]-novel
GTGAGAAGGTGAGATTGGTAACAAGGAATCAATGTTTAATTTCATTACAACAAGCCTTGGATTTAAAGAGCAAGAGGCAATTAATTGCTAGGAGAAGAAAATGAAGAATGATCCTGCATTTACCTTCAAAAAAACTGTGAAGATACTTATTGCTTTATTTTTGTAATGATCATTTGTTTATATCGGTAATTGATAAGGTCTTAGTTCCGTGATGTGTTGTTATATGCTTGTTTTTTTAATTGCTCTTCTGATGTCCAACTGGGTGTCAAGAATATTGGGGCGTGAATTTTAATTTAGTTCTGTTATTGGACTGCACCTGGTTGATTTAAACACGAGTTGCTTGCTTATACAAGCAAACATGTTGAGGGGCTTTAGGGATGAACCCTTTAAGTGATTTTA…
>TCONS_00007728-[scaffold_2]-[+]-[u]-[247]-[1]-novel
ACAGCAGACAGGATCTATTGATCGATTATGATGTAATTGATTTAATATTTCTATGGTAATCAGTTATAACATCATGTCATTTTGCGAGTTTTGAATTTTATCATCACCTTTGGGACATTATACTGGATATTAGTTCTTATTAATAATAATTTGGTGGAAGCAAAGCTTTTTTTTGCTATTGCTACGCATTATGGAATATGAGCAGGGGTCACTGAGGTCAGTAAGTTCCCCGGACTTTGGGCCCTAA
>TCONS_00007748-[scaffold_2]-[+]-[i]-[249]-[1]-novel
AGTTAATAAACCAATTGGTAAAAAATTATTCCAAAATTTCTGAAACAGATCCATGCCATTGGTTGTTTTTCCTCCCCTTTTTTGGGTGAAATTGAAAATTTTATTGAAGATGAAAAAATAGCACATCTCATTTATGAACCATCTGAATTGTGGTGACATTGGTTTTAACCACACACATTTTTATATATATCTTAAAATATTAAAAATATTTGATAATTTAGCATTATGATAAATAATCTCATGTTTTCC
>TCONS_00007749-[scaffold_2]-[+]-[i]-[321]-[1]-novel
TTCAAATAATAGGGACTTCTTAGATGGATAAACTTATGCATAACTATAACTGATGCTTTGACTTATCAAAGTGGGTGTTTCAAGACATTCCAGACTGAAAAGATAGAGAAATAACTTTGGATGGTGAGAGTGGCAATTTGGAATGTTACTATGTTATTCAGATTGAGAATTGTTACCGTGCGCTGTAAAATTTAAGTTGGTCCGTTGAATTATTATGAATAATGAGAGGTTATAAAAATTATCAACATCTGCTTACAGAATACATAATACTATTTGTATGTATGGGCCCATATTCTAGCATGCAAATGGTTCTGTCCTGGT
>TCONS_00007750-[scaffold_2]-[+]-[i]-[386]-[1]-novel
GATCTAAGAAAAAGAATCAAATTTAAAAAATCACAAATATTAGAAGCTGCAAGAACTAGATGCCAATTTGAATGAATTGAATTAAATGCACTCATATTTCCTTTCATTGTAGAATTACTAATGCACATAATAATGCAACAGATAACAGACTTGCACAGCAATTGGAATGCATCAAAATCATTACCAAAATAATGAATTAATTGAATTAAATAAACATAATCAGTAAGCAATATATATACATTTAATCACCATAAGTAAACATGACGAAGCTCTAGTGGCCGGAAAATCCCAAACGGTGATTCAGTTTTTCCTAGGCTCTAATCTTTGTAGTTTCTAGTAATTGTGATATTTAAAGTCTGATTACTGTTTTCAAATCGCGATTCTCC
>TCONS_00007751-[scaffold_2]-[+]-[i]-[386]-[1]-novel
TGATAATGATGATGGATTCAAGAAGTTATTGGGTTGAACCTTTGTCTTACTGGGCTTGGTTAAAGTGAGCCTGCTGTTTCAACTCTCAAGGCTTGTTAGGCATGATATTGGAACCTTGATACACAAGCAGATATGTTGATTCATGTGTTCAAAATCATTTGTACATGTCTGATTTGAGATAGTTGTAGGATGTTTCTTTAATGGAAAAATGGCCCTTGTGTCTGCCTTTGTCTCGCACTCTGACTGACAGTAAGAAGTCGACTTTCATTTTTTAAATAATGATGATAAGAATTATGAGAATGATATTACTTGCTGTCAAGTTTTGCACAATTGTCATTTTTCAAACTGTGAATCATAGGTGGTTATAACTCATACATAGCTGGAGC
>TCONS_00007762-[scaffold_2]-[+]-[i]-[217]-[1]-novel
GTATGAGTAAAATACTAAATTGAAGCTATCTATTTATCTATTACATAGATTCAAATGCTACGGAAGTCAATGCATGTCTATGACTCCTGTATGTTTATACAATAAAACAAAATCTCTGGTTAACAAATGCACTATCTTCTAGAACATGGCACATCTTTAATATAATTTATTATTTGAATTCCGGTGCCCTCCCTTGCAGAAAAAATAAATGGTTCAT
>TCONS_00007778-[scaffold_2]-[+]-[i]-[534]-[1]-novel
CCCGAAGGCAGCAGCAGGCCAAAAAGGCTTATTCCACAAATGACTGATGTTTTCCTCTTCATTCTCGTACATCTGAGAGAGAATATATATTTGGTTTTCAACTTTGAATTAGACCACAAGTGTGGAGATTTCCATTTGATATTGTCCTATCTGGTATTTGTACTTTTCTTGGACCTTTGTCTTCCATACCATATGAGAGAGCGAAAGGAGGTGCATAAGAAGTTTGAAAGTAGGTAAAAATAATCTGTTATACCAAAATAGTAGGTCTAGGTAAAGACCTTGGCAAGATTAACTGGGTTTGTTCAGGTTGGCAAGTGGCCCAATTGGAAAACCAGAATGCTCTGTGGTCTGATTTACCAGCTTGTGTTGGCCGATCATAGTGTGATAACTTTTGCTTGC…
>TCONS_00007784-[scaffold_2]-[+]-[i]-[282]-[1]-novel
TGATGACTTTCTCTCTGTGTTCAAGTAATCTATTGCTGTTCTTTTGTTAAATGTCAATGCTTTACTCAGTGAGCAATCTTATTGTCTCTAAGTAAATGTTTGGCAGGATTCAGTGTCTAATGTTTATGATGTGGGAAAGCATATTTCCCAGACCTTGTATAACCCATTAATAAAAGATTGCTCAAACCCTTTATCAAAGGATAAGGAATTTAGCTGTTTGCAGAATGTGTTTAAAATGTGAGTATAAAATAAAAAGGGAAAATAATATGATTGATGCAGAAG
>TCONS_00007789-[scaffold_2]-[+]-[i]-[234]-[1]-novel
TTCAATATACGGTAACCATGCTTGAAGTCCCAGTCATATTTATTAACCAGCATAACCAGATGTAAAATATGATTTAGACTTCCAAAATCCATATTTTAATATTGGTCTGAACAAAGAGCACATTCTACTTGTTTTACCCATCTATTTCTTAATACTATCTTTGCGACATTAGGTTCATTGGCACTCTTTTATTTTTCCATCTTTGTTCAGTCTCAATTCTGGTAGCAATACACC
>TCONS_00007792-[scaffold_2]-[+]-[i]-[256]-[1]-novel
TATACTGACATTTTCGTAATGCATATGCGCTTATGTCTTCCGCTTAGAGTCCTACCTTGATCAAGGATGAGGGAAATGCCTTGGGATGAACCTCAAGGCTCATGTGTCAAATATTTATGTGCACATAACTTGTCTTCTAATGTCTCAGGCCCATGAAGATAATGATCTCATATAAGATTCTACTAGCCAGCTGTTGATTGAAAGGTTCTTAATGTTTAGTATCTCCATCTCTCACAAGACATCCAAATGTTAGCCG
>TCONS_00007801-[scaffold_2]-[+]-[i]-[239]-[1]-novel
AAACAATTAAAATAAATGTTTTAGAGATGTATCAACTGTGAGGACATTTGGTTGGGTATTTTCTATCTTATTAGGACTTAATTGTCTCTATCGCCAAACTCGAGGGTTCTATATGTCCCTTCCCAAGTGTATTTGGCTGCTGTATCTGTATTCTTGGTTGTTATATTGGTAAGGCATAATTTTATGATCATTATAAAGTCAACTTGAGAATGGCATCTAATATTAATTCATGATTGTTT
>TCONS_00007812-[scaffold_2]-[+]-[i]-[293]-[1]-novel
CTCTTAAATTTTTCCACTTCGCTTGTTTAGTGCTTAGCTGAGTGAAGTGTGAGAAGCTAAAAAGTGAAGTGCCGATAGTGTTGCTCCATTAGAAAAGTGTCCAGTGCAGAAAGAATTAGCTTAATAGATACAGGGAAAATAACCTTGAACTCTCTTGCAGCTATCATGTAAGCTTTTGGATCTTAGGTTTTCGGGAACTAGCATATGACAGCAAACTATAAAGGAAAATATCAATACTTCTTCCCTCTCTTTCCCCCCATTATGTTACCAGTGCTAACTTTCTGAAAAATCTA
>TCONS_00007828-[scaffold_2]-[+]-[i]-[277]-[1]-novel
CTTTTTTTTGGAGGGAGTAAGAGTTGTATACATTTAATGTGCTTTCAAAAGAATTAATTATTTATTCTTGTTGTGTGAATGGGGTGTTTCTTGAAGAATCTGTATCTCTCTTCCTCTCTAACCATAATGGTGCCTTTTGAGATGGGATGAATATTTGATGCTCACTTAAGACAATTTGGAAAATGGGTATGTTTACTTAATAATGCAAAAGGCAGAGATGTAAAGTGTTATCATGTGTTCTCACTATTTGCTTTACTAAACTGCTTCGACTTCAGGC
>TCONS_00007829-[scaffold_2]-[+]-[i]-[213]-[1]-novel
GATGGACCTCGTATTCTGTAATACTGGCAATATATATTATTGCATATATGAGTATCCTCATTATTTGTGTTTGTCTGCTCATGCATGTGGAAAGTGTTATCAGTTCAAGCAAGGAATATCCTCATTTTTCTCAGCAGTAAACCGAATTTGGGAATGTATGTTTAGACCAGTATCAATACTCATCCAATAACCATTTATTTGCATTTTCCTAGT
>TCONS_00007853-[scaffold_2]-[+]-[i]-[256]-[1]-novel
GTCCTCTGCTAACTATAAAATTTCTTTGATTTCTATGTAAATTACATGAAGGATAATGATTGTAGCATGCTTGTGAAGTCACAAGCAAAAGCATATGATTATATTAGTTGTTAAGTAACAGAGTCCGAAAATAATATTATCTAGGCGTCTTTTAGCATTAACTAGGGAAGTAGGGTTCGGATTTTCTTGGTGTTTTAAAAGTATATGCAGTTTATCTCTTCCATGCTTAGAAAGAATGATTTTATGTAAAGTAGCA
>TCONS_00007858-[scaffold_2]-[+]-[i]-[351]-[1]-novel
ATTTAAGAATTGCCTACATTGCCTGATGTTTGTGCAATGACTGATGTTGAATATTATTGAGGCCTATTGGAAGACACTGATGAATTTAACACATTAGTCTGCTGGACCAATGACTTGCATCTATGCCAGGAAATTGTCCTCTTGAGTTCTTTTTTATGGCCAAGTCATCTGTTTTGGAGACTATGAAGAATATGCCTACATCGTCTGATTTCTCTTCTATGACAGAGATATGTAGTTACTGATGTCTCCTTGGATGACTGTCCTTTGCTTTTGAAAATTAATATTTATTTGTTTTTTGAACCCAAAAATGGATTTTATTGGGTAAAGAAAATTCTTCCATTTTCAAAATGT
>TCONS_00007861-[scaffold_2]-[+]-[i]-[499]-[1]-novel
ACTGTGAACATGCTTGATAGGTTCTGCCAACTTATATTTTGTTGATGAAAACTAATGGTTTTCATTCTCTTAGCCGTAGATTCATAAACATTTAAATGGTCAATATGATTTTTAATATGCTCAAAGTGAATATGTTTATCCATGTGGGTTTGGGATGGAGGAGGGGAGTTTTAGCAAATAAGTTGTCTAATTATTTACCCCTAATCCTGCAAATTAATAAGATTTAAGTTTAGAAGCCTTTTCTCCCCCCTTATTGGCATACTGAAAAATGATAATCTTTTGATATCTTAAAGCAGATGCAAACCATAAGAGCGATGTTCATAGCTAGCACATGTGTATGGTGTATTTCCTCCTTGTCTGGCCCTTTATATTTTCTACTGTTTTCACTGTTTTGTTCAC…
>TCONS_00007865-[scaffold_2]-[+]-[u]-[462]-[1]-novel
TTCTATTACTTTTTTCACCTTCAGCTTCTTGTTTGCTGAAGTTTGCACAATGAATTATGAATATGATTGCTGAAATATCTTTTAATGAGGCCTATAAATGTTGTTGTAGTAACTAATCTAATGCCACCATTTATTTTTAATACGACTAACTAATGGGTCATTTGATTGTTTATGTTGGGATCTTGGCTTTCGGTACATCAAGCTAGGAAGTTTGTAGTTACTGCTACATATCAAATTGAAGAGAGAAGTAGAATCAATAAATGTGTATACATTGAAACCCCATACCATACTATGTCTTCTGAAAAAATAGGCATATCAATCGCACTATATTTACAGTACATAGCTACTTGTGTAACCTGTTTGACAATCTGCACCAAAACTACACCTTCAATACAAAAA…
>TCONS_00007870-[scaffold_2]-[+]-[u]-[618]-[1]-novel
GAACCATTCTCTTTATGAAAAAAATGATTAGAACTTTGAGCTTGGAAAAACCGTTTGAATTTATTCATATTATTTGTTTGCCTCTAATCAGATTTTTTATTTGTTATTATAGAAAGCTAAAACATGTGGAAGCACTTTCACAAATATTGAAAATGCTCGTTGTAGATTACTAGATTGGATGGGAACATGAAAAGTTGTAGGGGAAGGAACAATTGCATCAAGAGATCCACTTGCCAAAGTACATCATATATGTCTTGGACCAGATTGCTGGAAAGTTTGGGTGACAATTGCACTGGTTGAAGATACTCCTTATATCGTGCTACATATGAGTTTCATGTTCTTAGTGATGCAATTGGAAGCACAATTGCTTGGCCAAAAAACTACATCTTGTTGGAGTAG…
>TCONS_00007889-[scaffold_2]-[+]-[i]-[380]-[1]-novel
CCACTTGCTTTAGTTTGCTAATTAAATATATATCGCTCTTGCAAACATTGAAATTCAATGATTTTGTCACTTGCATCTTGGGTTTTGTTTATTTTACTTGAAGAATTTACTTATTTTATATCAGGGACTGGTTACAAAGTCTGATTGTTTGCTTCTATAATACCTTTGGTGGTGAATTTCTGTTTCATTCATCGTAGTGATTAATGCCCTTTAGTATTTTTAATCTTCACACAAGTATGCAACTTCATGAAGCTTCTCTGAATTACTTATGCTAAGATTAGTTGCATATCATGTCAAAGTAGATCTGATGATTAGTGAGTCTTATAAGAAATTTTGTAATTAAACTGAATTGTTACTTAACCTAACATACATAAAATTGG
>TCONS_00007910-[scaffold_2]-[+]-[i]-[515]-[1]-novel
GATTGGAGATTTTTCACTGGTAAATCAAAATATTTACTGATGAAGAAGTGATGTTGCGCTTGTGCTATCTATTTATTGTCTCCCGGGAACCATGTTGTTTACGTATTTAATATTTTAATTCTTAGTATGCTTTTTCTTTAACCAGATGAGTTGACTGGATTTCTTTGATTTGAAACTTTCTTTTTACAACTTGCCTTTTAGTTTTATAAATTGGGTATTAGATGAACTTTGTTAGCTGAAGCATTTTTAGTTTGCAAAATATTATTTGTAAGAGTGTTGCACGTAGTTGCATGCCAAATCAAACAATCCTGTTGACTGGCTCGGCCTCTGGTTAGGTTCAGCTTTCAGTCATTTTTGTCGTCACCTTTTTCATGGTTGTGATTGTGTGAAGCTATCAAT…
>TCONS_00007915-[scaffold_2]-[+]-[i]-[274]-[1]-novel
GGCTTGAATTATAATATCCTAAAATGTGGTTTATAGCAGTTCATATTTTGTTTTTAATGCTTAATGAATTCATATTTTTATCATGGATGGAAGCCTCTTGAAATAAACTCTGGGCATCTCTACTGAGTTTGGACATGGTCTTATTTTGATAAACAACTAACAAGCTTCAGTTTATTCATTTCAAGTTATTGTTTTCCCGAATGACTTATGAAAATGTGGAGGCTTCACTGTAGAGTATTGTCATTCAGAAGCTAAATAGATACATAGAACACCA
>TCONS_00007916-[scaffold_2]-[+]-[u]-[329]-[1]-novel
TTTAAACAAAACGTTCATATTCACACGGCCCAAGAAAGTTGCTCATTCTCCATGCCACTTCACTCCAGCTATTTAATTCTCTCTCTCTCTTGCCCTTTCACTCTTTAAGCGAAAGATTTCTTATTCCATTCGTTTCTCATTAATAATAATAATAATAATAAAATGCTTCACAGCTTTTACTGAGCCATTGCCAGTACAGCTCATATCCTGTTGAGGTTTAATGGGCATTTTAGCTTTTTCAGTTCGCAGTCACGGCTTGTTTCCACTTTCTGCAGAAGGGTTTTTCTTCTCGTGGCTGCCAGAGCTTTGTTGAAACCCTTCCTTTTTTT
>TCONS_00007928-[scaffold_2]-[+]-[i]-[217]-[1]-novel
ATTTATTGAACCAGGAATCATATGACAAAGCTAAGATATCTGTGTTATTATAACATATCAGCTGAAACACCTACAAGTTGTTTCCCTTTTGAGATAAATTAGCTATTCTTTGCAGATAATTGAGCATTTCTTGGTGTTGCATTAGAATTTGAATTTGGAGTGAGACTTTTTGCTAAATTATGGGTTTGTAAAGTACCCTTCCACACTCAGCTGTCAC
>TCONS_00007951-[scaffold_2]-[+]-[u]-[406]-[1]-novel
GGTTACTGATGACCAAGAGCTCCACTATGTATTCTACTTTCATAAAGTTATTATTGATTTTAAATTTAATTTCTTTTCCATTTTGTTTGCTTGCTTGCTTTCTTGTCTTATTAGAAACTTGAATTTTAAATTCACAGAGGAATTTATTGCGCTTGCTATTGACTAATTCGAGGCATTGTACATATTAAAAAAATGTTTTTTTCCCCCTCAATTTGGGTGATTTTTGGGTATTACAGGTATGTTTGATTACTTGAGGATGAGTTAATTGGTTATGATGATAAAGTTTTGAATCTTTGAGTACAAAGTTAAATTGTAAATTTGAAGCAGAATGAGCAAGGGTTTTGTTAGGAGACGGTAAAATTTTGAAATGGACACCCGGATTCTAAGACGTGAGAAGTA…
>TCONS_00007969-[scaffold_2]-[+]-[u]-[451]-[1]-novel
ATTACGGCTTTCGAGGTAAACTTTTAAAAGGTTTTTGAGAATTAAATGATTTTCACTCCTGTGTTTTATTTTTTTTTGGAATTATTATTATGCCGTTGATTGTTGTTAATTAATAAATTATTGAATTACTTGAATTTTCTTTTGCACCATCGGGTAATTAATTTGTTTTTATTGTCGATATACAGATCTTGCTTTGTAGTTGGACGCTGATTGTTGTGATTGGAGAAGTTTCTTTATCACGGCTTATATAAGCTCTCAGAGAGTCAGAGGTCTAAATTACTCCCTCATTACACTTTCTCGGGCTCATCTTCATTAATTATGTTTATTTCTTAATCACGGAGTAAATTATTTGGTTGTTGGGATAATTGAGGAAATGAAAAGAAAATTAAAAGTAGAGTC…
>TCONS_00007970-[scaffold_2]-[+]-[u]-[225]-[1]-novel
TTTCAAATTGAGAGATGAATTCTAGTGAATTTGTTAAAGGGCCTGCTAACCATTTTCAGCCCTTAACATGGTTATTCTTATGGTGGCAACTAATTGAAACACTAGTGAATACCTATAGCCATAAGGCAATGAGCTTTCTTGCCCCTGAGATTTTATTCTTATGGTGGCAACTAATTGAAACACTTTTATTGAAGATTATAGTTACTTAATTTTCCTTCCTATACT
>TCONS_00007980-[scaffold_2]-[+]-[i]-[330]-[1]-novel
TTGGATTATTGCTAATTTGATTATATATGTTGAATCTTTGATTGAATTATCTTTTCTGTGCTCATTTGCTTCTCGTTGATGGAGTGATTCTCTGTTTAATTGAGTTGATTTTTGAGGAATTTGATGATTTAATTGAGGTCAATTTTGTGGCTTATATAAGTTGACTGACCTGATTTTCTGTTTTTCACAAGATTGAATTGAGCGAGATCATTTCTGTGTTAGACCGAATTTTGATATTTCCCCCAATCTGCATAGTGCAAGTAATTTGTTAAGCTGGTTATTTGGTTTTGTTTAGTGTACACTAAAAATGACTTATGAGCAAGTTAGAAA
>TCONS_00007990-[scaffold_2]-[+]-[i]-[283]-[1]-novel
ATTTAAATTTGTACATTCATAATAACCTTGTTGCTTGGACAAAGACGTGATTTTTGAGTTGTATATTTATGTTTTGCTTTAGTTTATTTCCATTAACATCCAACACTGGCCCTAGACTTATTTGAAATTTTTAACTCTTGCCTTCTCTAGCACCTGTCATGCTAATATAGGATATTATTAGAACTGTAGAAAGCCCATCCCTATTGGAAAAATGAGATGACTAAATTGTAGCGAGTCATGTATGATTAATGGCAGATGTTTAAACAGCACTAGTGATCTTGCA
>TCONS_00007992-[scaffold_2]-[+]-[i]-[254]-[1]-novel
GATATATTTTAAGAAATGTTTGTATGGCTTGCAATTGATGTGATGCTGTTGACAGATTGATGTTTGTTTTCTTAATTTCTTTCTTTTTCTTTTTCTTTTTTTCTGAATAAATATCTATGAGCAGGATGGTCCTAACCTAGCATCTTTTCTGATTGTTAAATATATTATGTTAATGTGTTTTGGACTTGGACTGGTTATATATTTGAATATTTTGAGATAATTAACAAGTTCTGGGGCCAACTTTCACATCTGCA
>TCONS_00008022-[scaffold_2]-[+]-[i]-[536]-[1]-novel
TTATATCTATATTGCAAAGCAGTGGAAGTCATCTCACCCTATATATTCACAAGATACTGTGTGACAATCTGCTGAGTTGGTTTTTGGAAATGCAAGCCTATGTACTTGACTTTAAATAGTCCTTCACCAGCTTCTCGATCCTAAACGAAGTATCTATGTTGTACTAACTTAACTTCTAGCACTACTTGAATCAGTTTCCATGGAAAGATCAGCTAGAGCTTTCTCTTAATGCTGACTACTATTCTGGGAATATTTGAAGTATCTGGTACATGTAGCATCACCTTGAATCCTTGGTCTCTTTGCTTCTTCAAATGCCCTTCGCCTTTTTTCAACATCCTTCTTGATATGCGTACATTCCATTAAATGGGACAGATTTAGGTTCTGAAGCATATGCAAGGC…
[truncated: 11,176 more rows]
