# Supplementary material for: Genome-wide screening and characterization of long non-coding RNAs involved in flowering development of trifoliate orange (Poncirus trifoliata L. Raf.)
Source: Sci Rep. 2017 Feb 24;7:43226. doi: 10.1038/srep43226 (PMC5324131; doi:10.1038/srep43226)
Supplement: Table S2 [file srep43226-s3.xls]

## Sheet: lncRNAs
Genome-wide screening and characterization of long non-coding RNAs involved in flowering development of trifoliate orange (Poncirus trifoliata L. Raf.)
Chen-Yang Wang1, Sheng-Rui Liu1, Xiao-Yu Zhang, Yu-Jiao Ma, Chun-Gen Hu*, Jin-Zhi Zhang*
Key Laboratory of Horticultural Plant Biology (Ministry of Education), College of Horticulture and Forestry Science, Huazhong Agricultural University, Wuhan 430070, China
1These authors contributed equally to this work.
*Author for correspondence E-mail: jinzhizhang@mail.hzau.edu.cn or chungen@mail.hzau.edu.cn
Tel: +86-27-8728-1826
Fax: +86-27-8728-2010
Table S2. Differential expression of lncRNAs.
LncRNAs ID	BaseMean_WT	BaseMean_MT	Fold Change	log2FoldChange	p-value	up_down
TCONS_00044310-[scaffold_8]-[+]-[u]-[740]-[1]-novel	344.733	0.611954	0.00177515	-9.13784	3.22369e-58	Down
TCONS_00046336-[scaffold_8]-[-]-[i]-[366]-[1]-novel	76.3782	1.18104	0.0154631	-6.01503	2.9667e-11	Down
TCONS_00003817-[scaffold_1]-[-]-[u]-[369]-[1]-novel	35.3901	0.911085	0.0257441	-5.27962	3.07413e-05	Down
TCONS_00048509-[scaffold_9]-[+]-[i]-[226]-[1]-novel	175.382	4.85912	0.027706	-5.17366	7.38647e-10	Down
TCONS_00044132-[scaffold_8]-[+]-[u]-[1346]-[1]-novel	390.405	14.8355	0.0380003	-4.71784	1.56523e-41	Down
TCONS_00014742-[scaffold_3]-[+]-[u]-[261]-[1]-novel	76.0173	3.60743	0.0474554	-4.39728	1.3623e-08	Down
TCONS_00039703-[scaffold_7]-[+]-[u]-[421]-[1]-novel	24.2092	1.20248	0.0496703	-4.33147	0.00227113	Down
TCONS_00020995-[scaffold_3]-[-]-[u]-[256]-[1]-novel	23.9421	1.21478	0.0507382	-4.30078	0.0023651	Down
TCONS_00049694-[scaffold_9]-[-]-[u]-[234]-[2]-novel	39.2909	2.12587	0.0541057	-4.20807	8.81254e-05	Down
TCONS_00029706-[scaffold_5]-[+]-[u]-[445]-[1]-novel	39.4691	2.13727	0.0541505	-4.20688	8.10182e-05	Down
TCONS_00005772-[scaffold_2]-[+]-[u]-[230]-[1]-novel	49.183	2.73326	0.0555731	-4.16947	3.9289e-05	Down
TCONS_00000800-[scaffold_1]-[+]-[u]-[415]-[1]-novel	121.843	7.81173	0.0641133	-3.96323	1.22656e-11	Down
TCONS_00045096-[scaffold_8]-[+]-[u]-[563]-[1]-novel	54.9585	3.60743	0.0656391	-3.9293	7.63307e-06	Down
TCONS_00032651-[scaffold_5]-[-]-[u]-[327]-[1]-novel	97.4232	6.39813	0.0656736	-3.92854	1.45904e-09	Down
TCONS_00036805-[scaffold_6]-[-]-[u]-[232]-[1]-novel	57.9832	3.8384	0.0661984	-3.91706	0.0327344	Down
TCONS_00007093-[scaffold_2]-[+]-[u]-[362]-[1]-novel	27.3645	1.82902	0.0668389	-3.90317	0.00203261	Down
TCONS_00039767-[scaffold_7]-[+]-[u]-[230]-[1]-novel	68.709	5.20161	0.0757049	-3.72347	9.49448e-07	Down
TCONS_00014766-[scaffold_3]-[+]-[u]-[432]-[1]-novel	39.2767	3.02078	0.0769102	-3.70068	0.000296522	Down
TCONS_00044309-[scaffold_8]-[+]-[u]-[645]-[1]-novel	339.896	26.1505	0.0769368	-3.70018	1.84593e-27	Down
TCONS_00038652-[scaffold_7]-[+]-[u]-[425]-[4]-novel	144.271	12.0993	0.0838649	-3.57579	4.27805e-12	Down
TCONS_00011235-[scaffold_2]-[-]-[u]-[420]-[1]-novel	21.1432	1.80371	0.0853092	-3.55115	0.0118727	Down
TCONS_00016957-[scaffold_3]-[-]-[x]-[525]-[1]-novel	37.5513	3.31604	0.0883069	-3.50133	0.000666223	Down
TCONS_00019470-[scaffold_3]-[-]-[i]-[365]-[1]-novel	51.0529	4.55066	0.0891362	-3.48784	6.80444e-05	Down
TCONS_00033962-[scaffold_6]-[+]-[u]-[245]-[1]-novel	25.817	2.75379	0.106666	-3.22883	0.00836471	Down
TCONS_00007600-[scaffold_2]-[+]-[i]-[493]-[1]-novel	137.103	14.9156	0.108791	-3.20037	4.09858e-10	Down
TCONS_00045093-[scaffold_8]-[+]-[u]-[446]-[1]-novel	323.36	35.229	0.108947	-3.1983	9.12823e-22	Down
TCONS_00045095-[scaffold_8]-[+]-[u]-[296]-[1]-novel	51.7238	5.71186	0.11043	-3.17879	0.000155214	Down
TCONS_00007605-[scaffold_2]-[+]-[i]-[462]-[1]-novel	146.268	18.4037	0.125822	-2.99055	6.71966e-10	Down
TCONS_00045094-[scaffold_8]-[+]-[u]-[679]-[1]-novel	184.518	23.2309	0.125901	-2.98964	4.31966e-12	Down
TCONS_00030609-[scaffold_5]-[-]-[u]-[254]-[1]-novel	607.037	77.7512	0.128083	-2.96485	1.03864e-18	Down
TCONS_00041907-[scaffold_7]-[-]-[u]-[283]-[1]-novel	85.0515	11.3296	0.133208	-2.90824	4.78264e-06	Down
TCONS_00003254-[scaffold_1]-[-]-[i]-[227]-[1]-novel	371.804	50.6275	0.136167	-2.87655	7.54609e-10	Down
TCONS_00028195-[scaffold_5]-[+]-[u]-[450]-[1]-novel	35.2027	4.81606	0.136809	-2.86976	0.00423579	Down
TCONS_00042948-[scaffold_8]-[+]-[u]-[297]-[1]-novel	39.9757	5.48248	0.137145	-2.86622	0.00193366	Down
TCONS_00005918-[scaffold_2]-[+]-[u]-[418]-[1]-novel	34.6544	4.80306	0.138599	-2.85101	0.00467988	Down
TCONS_00023301-[scaffold_4]-[+]-[i]-[338]-[1]-novel	461.762	64.5077	0.139699	-2.83961	8.14146e-26	Down
TCONS_00036496-[scaffold_6]-[-]-[u]-[637]-[1]-novel	19.4649	2.7278	0.140139	-2.83507	0.0390186	Down
TCONS_00010133-[scaffold_2]-[-]-[u]-[324]-[2]-novel	60.1854	8.45355	0.140459	-2.83178	0.000168291	Down
TCONS_00015439-[scaffold_3]-[+]-[i]-[301]-[1]-novel	31.4806	4.4825	0.142389	-2.81209	0.00801351	Down
TCONS_00010597-[scaffold_2]-[-]-[u]-[325]-[1]-novel	116.053	16.9231	0.145821	-2.77773	6.92798e-06	Down
TCONS_00004206-[scaffold_1]-[-]-[u]-[232]-[1]-novel	69.9408	10.369	0.148254	-2.75386	0.000673554	Down
TCONS_00047269-[scaffold_9]-[+]-[u]-[428]-[2]-novel	651.527	96.6744	0.148381	-2.75262	5.24639e-34	Down
TCONS_00031391-[scaffold_5]-[-]-[u]-[263]-[1]-novel	48.4983	7.24175	0.14932	-2.74352	0.00100527	Down
TCONS_00022635-[scaffold_4]-[+]-[i]-[369]-[1]-novel	108.951	16.3034	0.14964	-2.74043	6.16648e-07	Down
TCONS_00032652-[scaffold_5]-[-]-[u]-[231]-[1]-novel	56.2615	8.42805	0.149801	-2.73888	0.0263382	Down
TCONS_00022299-[scaffold_4]-[+]-[u]-[240]-[1]-novel	58.5165	8.87333	0.151638	-2.7213	0.000884325	Down
TCONS_00048190-[scaffold_9]-[+]-[u]-[232]-[1]-novel	130.534	20.145	0.154328	-2.69593	0.000203446	Down
TCONS_00019488-[scaffold_3]-[-]-[i]-[226]-[1]-novel	46.8803	7.28868	0.155474	-2.68525	0.00279484	Down
TCONS_00015249-[scaffold_3]-[+]-[u]-[1124]-[2]-novel	142.883	22.4347	0.157014	-2.67103	0.000241755	Down
TCONS_00008192-[scaffold_2]-[+]-[x]-[403]-[1]-novel	2217.7	354.527	0.159863	-2.64509	5.73949e-95	Down
TCONS_00008518-[scaffold_2]-[+]-[i]-[390]-[1]-novel	36.0277	5.81356	0.161364	-2.63161	0.00621921	Down
TCONS_00027333-[scaffold_5]-[+]-[u]-[421]-[1]-novel	66.9456	10.8086	0.161453	-2.63081	0.000167087	Down
TCONS_00045510-[scaffold_8]-[-]-[i]-[247]-[1]-novel	104.221	17.0777	0.16386	-2.60946	1.81551e-05	Down
TCONS_00009040-[scaffold_2]-[-]-[i]-[256]-[1]-novel	221	37.2717	0.16865	-2.56789	1.33129e-11	Down
TCONS_00019347-[scaffold_3]-[-]-[i]-[391]-[1]-novel	37.1671	6.30467	0.16963	-2.55954	0.00659586	Down
TCONS_00026172-[scaffold_4]-[-]-[i]-[281]-[1]-novel	153.614	26.1747	0.170393	-2.55306	1.92425e-08	Down
TCONS_00045339-[scaffold_8]-[-]-[i]-[366]-[1]-novel	2585.23	441.904	0.170934	-2.54849	2.92755e-102	Down
TCONS_00033164-[scaffold_5]-[-]-[u]-[307]-[1]-novel	21.1528	3.61904	0.17109	-2.54717	0.0448682	Down
TCONS_00047727-[scaffold_9]-[+]-[i]-[383]-[1]-novel	63.4198	11.1866	0.17639	-2.50316	0.000424275	Down
TCONS_00046692-[scaffold_8]-[-]-[u]-[287]-[1]-novel	56.0181	10.0193	0.178857	-2.48312	0.000889286	Down
TCONS_00032584-[scaffold_5]-[-]-[u]-[436]-[1]-novel	130.09	23.4654	0.180378	-2.4709	4.17857e-07	Down
TCONS_00018442-[scaffold_3]-[-]-[x]-[1514]-[2]-novel	2168.77	396.739	0.182933	-2.45061	2.38869e-83	Down
TCONS_00032582-[scaffold_5]-[-]-[u]-[335]-[1]-novel	120.77	22.3922	0.185412	-2.4312	1.31791e-06	Down
TCONS_00023381-[scaffold_4]-[+]-[i]-[251]-[1]-novel	150.281	28.8115	0.191717	-2.38295	1.16769e-07	Down
TCONS_00030608-[scaffold_5]-[-]-[u]-[404]-[1]-novel	1411.27	274.059	0.194193	-2.36444	1.88127e-42	Down
TCONS_00046685-[scaffold_8]-[-]-[u]-[484]-[3]-novel	80.6951	15.7195	0.194801	-2.35993	0.0076168	Down
TCONS_00050341-[scaffold_9]-[-]-[u]-[295]-[1]-novel	47.612	9.28873	0.195092	-2.35777	0.00360749	Down
TCONS_00023171-[scaffold_4]-[+]-[u]-[224]-[1]-novel	58.6013	11.4342	0.195119	-2.35757	0.0439868	Down
TCONS_00027332-[scaffold_5]-[+]-[u]-[563]-[1]-novel	37.2844	7.28848	0.195483	-2.35488	0.00974417	Down
TCONS_00046849-[scaffold_8]-[-]-[u]-[319]-[1]-novel	48.6199	9.53408	0.196094	-2.35038	0.00338853	Down
TCONS_00032583-[scaffold_5]-[-]-[u]-[650]-[1]-novel	179.727	35.343	0.196648	-2.34631	8.99371e-09	Down
TCONS_00012073-[scaffold_2]-[.]-[i]-[239]-[1]-novel	117.09	23.2325	0.198415	-2.33341	0.00107656	Down
TCONS_00030606-[scaffold_5]-[-]-[u]-[256]-[1]-novel	48.4839	9.64234	0.198877	-2.33005	0.00405391	Down
TCONS_00020860-[scaffold_3]-[-]-[u]-[310]-[1]-novel	223.391	45.199	0.202331	-2.30521	3.16905e-10	Down
TCONS_00018441-[scaffold_3]-[-]-[x]-[1273]-[2]-novel	1668.94	339.899	0.203662	-2.29575	5.85302e-21	Down
TCONS_00026005-[scaffold_4]-[-]-[u]-[377]-[1]-novel	38.2407	7.83386	0.204857	-2.28731	0.0110204	Down
TCONS_00022474-[scaffold_4]-[+]-[x]-[2582]-[4]-novel	27.7019	5.77021	0.208296	-2.26329	0.0327388	Down
TCONS_00038800-[scaffold_7]-[+]-[u]-[228]-[1]-novel	447.66	93.3941	0.208628	-2.261	5.85897e-09	Down
TCONS_00047728-[scaffold_9]-[+]-[i]-[325]-[1]-novel	45.8915	9.60612	0.209322	-2.2562	0.00576232	Down
TCONS_00018443-[scaffold_3]-[-]-[x]-[304]-[3]-novel	596.144	125.37	0.210302	-2.24947	1.48011e-23	Down
TCONS_00044043-[scaffold_8]-[+]-[i]-[373]-[1]-novel	30.0133	6.31766	0.210496	-2.24814	0.0265467	Down
TCONS_00033452-[scaffold_5]-[-]-[u]-[2369]-[3]-novel	678.598	145.028	0.213717	-2.22622	0.0461771	Down
TCONS_00018014-[scaffold_3]-[-]-[u]-[305]-[1]-novel	8571.98	1848.43	0.215636	-2.21333	4.35756e-129	Down
TCONS_00012157-[scaffold_3]-[+]-[i]-[320]-[1]-novel	121.594	26.6227	0.218947	-2.19134	8.21626e-06	Down
TCONS_00015250-[scaffold_3]-[+]-[u]-[2102]-[1]-novel	529.898	117.423	0.221596	-2.174	3.68544e-20	Down
TCONS_00013860-[scaffold_3]-[+]-[u]-[352]-[1]-novel	441.21	98.2922	0.222779	-2.16632	3.79105e-17	Down
TCONS_00001560-[scaffold_1]-[+]-[i]-[569]-[1]-novel	104.455	23.7597	0.227463	-2.1363	4.92956e-05	Down
TCONS_00032020-[scaffold_5]-[-]-[u]-[225]-[1]-novel	92.5097	21.0599	0.227651	-2.1351	0.000124181	Down
TCONS_00034932-[scaffold_6]-[+]-[u]-[603]-[1]-novel	140.145	31.9649	0.228084	-2.13236	2.49578e-06	Down
TCONS_00000132-[scaffold_1]-[+]-[i]-[245]-[1]-novel	374.231	85.8593	0.229429	-2.12388	2.47272e-14	Down
TCONS_00031910-[scaffold_5]-[-]-[u]-[279]-[1]-novel	114.117	26.5239	0.232428	-2.10514	7.6234e-05	Down
TCONS_00023482-[scaffold_4]-[+]-[i]-[461]-[1]-novel	94.432	21.9708	0.232663	-2.10369	0.000138601	Down
TCONS_00025540-[scaffold_4]-[-]-[u]-[722]-[1]-novel	49.886	11.6707	0.233947	-2.09575	0.00652568	Down
TCONS_00015251-[scaffold_3]-[+]-[u]-[397]-[1]-novel	179.755	42.0768	0.234079	-2.09493	1.44989e-07	Down
TCONS_00003548-[scaffold_1]-[-]-[i]-[247]-[1]-novel	174.494	40.9368	0.234602	-2.09171	2.6614e-07	Down
TCONS_00040516-[scaffold_7]-[+]-[u]-[662]-[1]-novel	126.316	29.7723	0.235697	-2.08499	0.0122277	Down
TCONS_00013859-[scaffold_3]-[+]-[u]-[654]-[1]-novel	1049.02	248.643	0.237025	-2.07689	1.0646e-34	Down
TCONS_00004309-[scaffold_1]-[-]-[i]-[295]-[1]-novel	64.0953	15.344	0.239393	-2.06255	0.0021719	Down
TCONS_00014690-[scaffold_3]-[+]-[i]-[373]-[1]-novel	29.0756	6.97566	0.239915	-2.05941	0.040996	Down
TCONS_00049876-[scaffold_9]-[-]-[i]-[315]-[1]-novel	524.047	125.87	0.240189	-2.05776	1.67888e-18	Down
TCONS_00043994-[scaffold_8]-[+]-[u]-[1718]-[1]-novel	76.6174	18.4176	0.240385	-2.05658	0.000731694	Down
TCONS_00000231-[scaffold_1]-[+]-[i]-[273]-[1]-novel	47.2374	11.5094	0.243651	-2.03711	0.00903936	Down
TCONS_00044002-[scaffold_8]-[+]-[i]-[278]-[1]-novel	223.579	54.5648	0.244051	-2.03474	1.0877e-08	Down
TCONS_00018949-[scaffold_3]-[-]-[u]-[1098]-[1]-novel	46.2104	11.3961	0.246614	-2.01967	0.0109083	Down
TCONS_00011190-[scaffold_2]-[-]-[u]-[247]-[1]-novel	138.94	34.4435	0.247902	-2.01216	0.000108919	Down
TCONS_00028036-[scaffold_5]-[+]-[u]-[222]-[1]-novel	2342.66	584.093	0.249329	-2.00388	3.37967e-65	Down
TCONS_00038965-[scaffold_7]-[+]-[u]-[251]-[1]-novel	44.0678	11.0318	0.250337	-1.99805	0.0164049	Down
TCONS_00021778-[scaffold_4]-[+]-[u]-[492]-[1]-novel	33.9931	8.52379	0.250751	-1.99567	0.0306384	Down
TCONS_00032579-[scaffold_5]-[-]-[u]-[493]-[1]-novel	52.169	13.1561	0.252182	-1.98746	0.00734756	Down
TCONS_00032581-[scaffold_5]-[-]-[u]-[320]-[1]-novel	58.5028	14.8583	0.253976	-1.97724	0.00417639	Down
TCONS_00030607-[scaffold_5]-[-]-[u]-[1035]-[1]-novel	451.307	114.738	0.254235	-1.97577	2.54245e-15	Down
TCONS_00034378-[scaffold_6]-[+]-[u]-[499]-[1]-novel	443.01	112.907	0.254863	-1.97221	5.26242e-15	Down
TCONS_00000597-[scaffold_1]-[+]-[u]-[788]-[1]-novel	468.433	119.582	0.25528	-1.96984	8.75484e-16	Down
TCONS_00019478-[scaffold_3]-[-]-[u]-[762]-[1]-novel	37.1858	9.60086	0.258186	-1.95352	0.0269184	Down
TCONS_00005833-[scaffold_2]-[+]-[i]-[271]-[1]-novel	139.344	36.3777	0.261065	-1.93752	1.39698e-05	Down
TCONS_00042556-[scaffold_7]-[-]-[i]-[227]-[1]-novel	39.7922	10.4269	0.262034	-1.93217	0.033822	Down
TCONS_00046109-[scaffold_8]-[-]-[u]-[362]-[1]-novel	1266.08	332.56	0.262669	-1.92868	1.23281e-14	Down
TCONS_00000908-[scaffold_1]-[+]-[i]-[238]-[1]-novel	295.331	77.6283	0.262852	-1.92768	1.58449e-08	Down
TCONS_00023566-[scaffold_4]-[+]-[i]-[224]-[1]-novel	391.571	105.031	0.26823	-1.89846	1.26605e-07	Down
TCONS_00046029-[scaffold_8]-[-]-[i]-[578]-[1]-novel	118.36	31.8227	0.268864	-1.89505	0.00203331	Down
TCONS_00039853-[scaffold_7]-[+]-[u]-[443]-[1]-novel	92.4402	25.3112	0.273812	-1.86874	0.037656	Down
TCONS_00011471-[scaffold_2]-[-]-[i]-[290]-[1]-novel	532.214	148.378	0.278794	-1.84273	5.64189e-16	Down
TCONS_00048850-[scaffold_9]-[+]-[i]-[1366]-[1]-novel	231.071	64.9783	0.281205	-1.83031	8.16801e-08	Down
TCONS_00014111-[scaffold_3]-[+]-[u]-[270]-[1]-novel	104.229	29.7441	0.285374	-1.80908	0.0498687	Down
TCONS_00003148-[scaffold_1]-[-]-[u]-[298]-[1]-novel	64.5267	18.5118	0.286886	-1.80145	0.00542485	Down
TCONS_00027998-[scaffold_5]-[+]-[i]-[270]-[1]-novel	1069.29	308.19	0.28822	-1.79476	2.01961e-21	Down
TCONS_00014767-[scaffold_3]-[+]-[u]-[354]-[1]-novel	57.2091	16.8595	0.294699	-1.76268	0.0097169	Down
TCONS_00010644-[scaffold_2]-[-]-[i]-[277]-[1]-novel	164.354	48.6755	0.296163	-1.75554	0.000119843	Down
TCONS_00032311-[scaffold_5]-[-]-[i]-[228]-[1]-novel	621.584	184.65	0.297064	-1.75116	1.42498e-05	Down
TCONS_00001858-[scaffold_1]-[+]-[u]-[332]-[1]-novel	101.637	30.4212	0.299311	-1.74028	0.000670602	Down
TCONS_00044130-[scaffold_8]-[+]-[u]-[229]-[1]-novel	43.3736	13.0186	0.30015	-1.73624	0.0291398	Down
TCONS_00004927-[scaffold_1]-[-]-[i]-[261]-[1]-novel	2620.32	791.112	0.301915	-1.72779	6.36811e-24	Down
TCONS_00048497-[scaffold_9]-[+]-[u]-[732]-[1]-novel	46.8383	14.1422	0.301937	-1.72768	0.0238176	Down
TCONS_00020631-[scaffold_3]-[-]-[u]-[303]-[1]-novel	141.046	42.7922	0.303392	-1.72074	6.38631e-05	Down
TCONS_00034208-[scaffold_6]-[+]-[u]-[222]-[1]-novel	186.707	56.7572	0.30399	-1.7179	4.57386e-06	Down
TCONS_00045405-[scaffold_8]-[-]-[u]-[227]-[1]-novel	347.623	105.689	0.304032	-1.7177	0.00170025	Down
TCONS_00042351-[scaffold_7]-[-]-[i]-[1151]-[1]-novel	826.217	252.55	0.30567	-1.70995	4.6501e-21	Down
TCONS_00000595-[scaffold_1]-[+]-[i]-[532]-[1]-novel	388.37	119.727	0.30828	-1.69769	6.94048e-11	Down
TCONS_00012192-[scaffold_3]-[+]-[i]-[237]-[1]-novel	60.2047	18.6158	0.309208	-1.69335	0.0108616	Down
TCONS_00015095-[scaffold_3]-[+]-[i]-[230]-[1]-novel	242.383	75.8888	0.313094	-1.67533	3.45533e-07	Down
TCONS_00010598-[scaffold_2]-[-]-[u]-[291]-[2]-novel	62.6845	19.6279	0.313121	-1.67521	0.00955877	Down
TCONS_00029197-[scaffold_5]-[+]-[u]-[896]-[1]-novel	182.994	57.4214	0.313788	-1.67214	9.7748e-06	Down
TCONS_00016647-[scaffold_3]-[+]-[i]-[320]-[1]-novel	219.482	69.1367	0.315	-1.66658	1.17613e-06	Down
TCONS_00031809-[scaffold_5]-[-]-[u]-[517]-[1]-novel	253.41	80.056	0.315915	-1.66239	2.13703e-07	Down
TCONS_00000596-[scaffold_1]-[+]-[i]-[266]-[1]-novel	484.46	154.844	0.319621	-1.64556	4.37223e-08	Down
TCONS_00009767-[scaffold_2]-[-]-[u]-[268]-[1]-novel	205.53	65.9816	0.321032	-1.63921	3.34413e-06	Down
TCONS_00000232-[scaffold_1]-[+]-[i]-[229]-[1]-novel	176.788	56.9223	0.321981	-1.63495	3.18441e-05	Down
TCONS_00007044-[scaffold_2]-[+]-[u]-[239]-[2]-novel	2197.09	712.181	0.324147	-1.62528	0.000167783	Down
TCONS_00044133-[scaffold_8]-[+]-[u]-[244]-[1]-novel	200.102	64.8818	0.324245	-1.62485	1.57313e-05	Down
TCONS_00023036-[scaffold_4]-[+]-[u]-[538]-[1]-novel	201.986	66.121	0.327354	-1.61107	6.00849e-06	Down
TCONS_00009041-[scaffold_2]-[-]-[i]-[252]-[1]-novel	168.949	55.4741	0.328348	-1.6067	3.47933e-05	Down
TCONS_00009107-[scaffold_2]-[-]-[i]-[351]-[1]-novel	82.9046	27.2298	0.328448	-1.60626	0.00364132	Down
TCONS_00026170-[scaffold_4]-[-]-[i]-[288]-[1]-novel	107.723	36.1577	0.335655	-1.57495	0.00121543	Down
TCONS_00034025-[scaffold_6]-[+]-[i]-[256]-[1]-novel	231.285	78.1768	0.338011	-1.56486	0.00122117	Down
TCONS_00016135-[scaffold_3]-[+]-[u]-[327]-[1]-novel	351.04	119.922	0.341618	-1.54954	7.30194e-09	Down
TCONS_00037732-[scaffold_6]-[-]-[u]-[980]-[1]-novel	67.9349	23.2307	0.341956	-1.54812	0.01156	Down
TCONS_00018925-[scaffold_3]-[-]-[u]-[437]-[1]-novel	65.6615	22.4758	0.342298	-1.54667	0.0120135	Down
TCONS_00011473-[scaffold_2]-[-]-[i]-[263]-[1]-novel	57.8976	19.8818	0.343396	-1.54205	0.0208027	Down
TCONS_00044324-[scaffold_8]-[+]-[x]-[736]-[1]-novel	121.445	41.8027	0.344211	-1.53863	0.000757998	Down
TCONS_00045611-[scaffold_8]-[-]-[u]-[726]-[3]-novel	141.083	48.6359	0.344733	-1.53645	0.000295837	Down
TCONS_00044044-[scaffold_8]-[+]-[i]-[243]-[1]-novel	169.577	58.708	0.346203	-1.53031	6.76148e-05	Down
TCONS_00005747-[scaffold_2]-[+]-[u]-[426]-[1]-novel	97.4558	33.8124	0.346951	-1.5272	0.00262542	Down
TCONS_00004215-[scaffold_1]-[-]-[i]-[283]-[1]-novel	51.9393	18.092	0.34833	-1.52147	0.028803	Down
TCONS_00046680-[scaffold_8]-[-]-[u]-[1288]-[1]-novel	119.429	42.0266	0.351896	-1.50678	0.0059407	Down
TCONS_00015259-[scaffold_3]-[+]-[u]-[497]-[1]-novel	60.4619	21.5166	0.35587	-1.49058	0.0200811	Down
TCONS_00005368-[scaffold_13]-[-]-[u]-[797]-[1]-novel	87.325	31.3954	0.359524	-1.47584	0.00606442	Down
TCONS_00030748-[scaffold_5]-[-]-[u]-[307]-[1]-novel	260.975	94.1073	0.360599	-1.47153	3.65752e-06	Down
TCONS_00015291-[scaffold_3]-[+]-[u]-[223]-[2]-novel	96.1486	34.804	0.361982	-1.46601	0.045251	Down
TCONS_00028617-[scaffold_5]-[+]-[i]-[286]-[1]-novel	129.105	46.8788	0.363106	-1.46154	0.00662854	Down
TCONS_00024073-[scaffold_4]-[+]-[i]-[250]-[1]-novel	497.704	181.513	0.364701	-1.45522	3.79978e-07	Down
TCONS_00050156-[scaffold_9]-[-]-[x]-[445]-[1]-novel	153.947	56.145	0.364703	-1.45521	0.000256301	Down
TCONS_00003803-[scaffold_1]-[-]-[i]-[452]-[1]-novel	485.867	177.933	0.366218	-1.44923	1.66165e-10	Down
TCONS_00035575-[scaffold_6]-[+]-[i]-[659]-[1]-novel	702.982	258.464	0.367668	-1.44353	2.79038e-14	Down
TCONS_00048836-[scaffold_9]-[+]-[u]-[264]-[1]-novel	3641.04	1342.89	0.368821	-1.43901	4.57009e-11	Down
TCONS_00033353-[scaffold_5]-[-]-[i]-[658]-[1]-novel	866.179	321.285	0.370922	-1.43081	8.47229e-17	Down
TCONS_00038690-[scaffold_7]-[+]-[i]-[227]-[1]-novel	369.363	137.236	0.371548	-1.42838	0.000639328	Down
TCONS_00027175-[scaffold_5]-[+]-[u]-[224]-[1]-novel	315.579	117.719	0.373026	-1.42265	1.42342e-05	Down
TCONS_00044042-[scaffold_8]-[+]-[i]-[270]-[1]-novel	135.791	50.6867	0.373271	-1.42171	0.0227255	Down
TCONS_00011753-[scaffold_2]-[-]-[u]-[456]-[1]-novel	68.2958	25.5205	0.373676	-1.42014	0.0175647	Down
TCONS_00018444-[scaffold_3]-[-]-[x]-[357]-[1]-novel	102.346	38.2672	0.373901	-1.41927	0.0185839	Down
TCONS_00044301-[scaffold_8]-[+]-[u]-[258]-[1]-novel	217.372	82.4344	0.379233	-1.39884	3.03674e-05	Down
TCONS_00041337-[scaffold_7]-[-]-[i]-[238]-[1]-novel	146.755	55.6709	0.379346	-1.39842	0.000613579	Down
TCONS_00018013-[scaffold_3]-[-]-[u]-[261]-[1]-novel	667.587	254.188	0.380756	-1.39306	6.90203e-13	Down
TCONS_00031213-[scaffold_5]-[-]-[u]-[288]-[3]-novel	161.008	61.4048	0.381378	-1.39071	0.000334066	Down
TCONS_00031737-[scaffold_5]-[-]-[u]-[446]-[4]-novel	94.1032	35.9036	0.381535	-1.39011	0.00664874	Down
TCONS_00024310-[scaffold_4]-[+]-[i]-[268]-[1]-novel	337.396	130.205	0.385911	-1.37366	2.86165e-07	Down
TCONS_00012999-[scaffold_3]-[+]-[i]-[389]-[1]-novel	54.4426	21.0376	0.386418	-1.37177	0.0416253	Down
TCONS_00040540-[scaffold_7]-[+]-[u]-[203]-[1]-novel	113.869	44.38	0.389746	-1.35939	0.00281994	Down
TCONS_00018568-[scaffold_3]-[-]-[u]-[579]-[1]-novel	53.8756	21.1324	0.392245	-1.35017	0.0436379	Down
TCONS_00012780-[scaffold_3]-[+]-[i]-[363]-[1]-novel	124.29	48.8532	0.393058	-1.34718	0.002274	Down
TCONS_00010747-[scaffold_2]-[-]-[u]-[404]-[1]-novel	121.744	47.9738	0.394053	-1.34354	0.00247856	Down
TCONS_00034353-[scaffold_6]-[+]-[u]-[382]-[1]-novel	103.729	40.9789	0.39506	-1.33986	0.00525974	Down
TCONS_00020880-[scaffold_3]-[-]-[i]-[276]-[1]-novel	523.921	207.928	0.396869	-1.33327	7.23121e-10	Down
TCONS_00036473-[scaffold_6]-[-]-[u]-[696]-[2]-novel	6022.85	2392.1	0.39717	-1.33217	4.13901e-67	Down
TCONS_00048554-[scaffold_9]-[+]-[i]-[289]-[1]-novel	210.049	83.9778	0.3998	-1.32265	7.8362e-05	Down
TCONS_00045482-[scaffold_8]-[-]-[i]-[323]-[1]-novel	215.492	87.3711	0.40545	-1.3024	9.10367e-05	Down
TCONS_00037125-[scaffold_6]-[-]-[u]-[281]-[1]-novel	4772.58	1938.65	0.406206	-1.29972	5.62418e-28	Down
TCONS_00002224-[scaffold_1]-[+]-[i]-[322]-[1]-novel	155.021	63.7654	0.411335	-1.28161	0.00106354	Down
TCONS_00024074-[scaffold_4]-[+]-[i]-[706]-[1]-novel	1492.11	624.339	0.418428	-1.25695	1.31386e-21	Down
TCONS_00051576-[scaffold_9]-[-]-[i]-[413]-[1]-novel	185.658	77.7118	0.418576	-1.25644	0.000381564	Down
TCONS_00003820-[scaffold_1]-[-]-[u]-[273]-[1]-novel	325.802	136.403	0.418669	-1.25612	2.98778e-06	Down
TCONS_00025332-[scaffold_4]-[-]-[u]-[333]-[1]-novel	66.6129	27.974	0.419948	-1.25172	0.0336905	Down
TCONS_00001708-[scaffold_1]-[+]-[x]-[470]-[1]-novel	81.3056	34.1558	0.420092	-1.25122	0.0193001	Down
TCONS_00010431-[scaffold_2]-[-]-[u]-[226]-[1]-novel	680.407	287.806	0.422991	-1.2413	6.21001e-05	Down
TCONS_00040341-[scaffold_7]-[+]-[u]-[2420]-[1]-novel	92.9034	39.5026	0.425201	-1.23378	0.0141473	Down
TCONS_00041354-[scaffold_7]-[-]-[i]-[298]-[1]-novel	238.549	101.47	0.425365	-1.23323	0.00147876	Down
TCONS_00023498-[scaffold_4]-[+]-[i]-[223]-[1]-novel	146.962	62.5491	0.425613	-1.23239	0.0395493	Down
TCONS_00012912-[scaffold_3]-[+]-[i]-[290]-[1]-novel	458.185	195.149	0.425917	-1.23135	5.77432e-08	Down
TCONS_00023051-[scaffold_4]-[+]-[u]-[567]-[1]-novel	225.947	96.7609	0.428246	-1.22349	0.000138129	Down
TCONS_00046034-[scaffold_8]-[-]-[u]-[807]-[1]-novel	122.725	52.7914	0.430162	-1.21705	0.00495281	Down
TCONS_00035955-[scaffold_6]-[+]-[i]-[306]-[1]-novel	181.18	78.059	0.430836	-1.21479	0.000611074	Down
TCONS_00004246-[scaffold_1]-[-]-[u]-[588]-[1]-novel	398.558	172.039	0.431654	-1.21205	5.30409e-07	Down
TCONS_00030604-[scaffold_5]-[-]-[u]-[278]-[1]-novel	3494.32	1517.3	0.434218	-1.20351	0.0183136	Down
TCONS_00045323-[scaffold_8]-[-]-[x]-[266]-[1]-novel	72.0136	31.6022	0.438837	-1.18824	0.0376048	Down
TCONS_00046232-[scaffold_8]-[-]-[u]-[472]-[1]-novel	203.384	89.5334	0.440219	-1.18371	0.0347828	Down
TCONS_00020518-[scaffold_3]-[-]-[i]-[337]-[1]-novel	99.6077	43.8921	0.440649	-1.1823	0.0140615	Down
TCONS_00046681-[scaffold_8]-[-]-[u]-[1591]-[2]-novel	187.457	83.2349	0.444022	-1.1713	0.000817775	Down
TCONS_00034456-[scaffold_6]-[+]-[u]-[407]-[1]-novel	548.535	245.283	0.44716	-1.16114	0.00281956	Down
TCONS_00023153-[scaffold_4]-[+]-[i]-[348]-[1]-novel	102.223	45.7679	0.447724	-1.15932	0.0146176	Down
TCONS_00003426-[scaffold_1]-[-]-[u]-[348]-[1]-novel	320.76	143.707	0.448019	-1.15837	0.000889889	Down
TCONS_00048174-[scaffold_9]-[+]-[u]-[265]-[1]-novel	79.7633	35.7433	0.448117	-1.15805	0.0292172	Down
TCONS_00024882-[scaffold_4]-[-]-[i]-[337]-[1]-novel	1347.95	606.202	0.449722	-1.1529	3.46365e-16	Down
TCONS_00020491-[scaffold_3]-[-]-[i]-[298]-[1]-novel	152.297	68.6796	0.450958	-1.14893	0.00277063	Down
TCONS_00041893-[scaffold_7]-[-]-[i]-[467]-[1]-novel	310.942	140.342	0.451345	-1.1477	2.08842e-05	Down
TCONS_00048237-[scaffold_9]-[+]-[u]-[1165]-[1]-novel	1544.19	697.157	0.451471	-1.1473	3.03439e-19	Down
TCONS_00040118-[scaffold_7]-[+]-[u]-[685]-[1]-novel	140.825	63.6207	0.45177	-1.14634	0.00425267	Down
TCONS_00008274-[scaffold_2]-[+]-[i]-[360]-[1]-novel	154.707	70.0105	0.452536	-1.14389	0.00284618	Down
TCONS_00044129-[scaffold_8]-[+]-[u]-[617]-[3]-novel	429.395	194.615	0.453231	-1.14168	8.13328e-07	Down
TCONS_00034503-[scaffold_6]-[+]-[u]-[359]-[1]-novel	174.894	79.309	0.453469	-1.14092	0.00153255	Down
TCONS_00020517-[scaffold_3]-[-]-[i]-[246]-[1]-novel	89.7949	40.7908	0.454267	-1.13839	0.032978	Down
TCONS_00050209-[scaffold_9]-[-]-[i]-[226]-[1]-novel	103.232	46.9672	0.454968	-1.13616	0.0160307	Down
TCONS_00013843-[scaffold_3]-[+]-[i]-[228]-[1]-novel	89.0873	40.5834	0.455546	-1.13433	0.0395897	Down
TCONS_00003179-[scaffold_1]-[-]-[u]-[1003]-[2]-novel	3920.98	1807.36	0.460946	-1.11733	2.83761e-37	Down
TCONS_00050494-[scaffold_9]-[-]-[u]-[515]-[1]-novel	88.0654	40.6916	0.462062	-1.11384	0.0283342	Down
TCONS_00044040-[scaffold_8]-[+]-[i]-[330]-[1]-novel	101.825	47.3853	0.46536	-1.10358	0.0190681	Down
TCONS_00012694-[scaffold_3]-[+]-[u]-[437]-[1]-novel	314.115	146.483	0.466336	-1.10056	4.23283e-05	Down
TCONS_00040967-[scaffold_7]-[-]-[i]-[361]-[1]-novel	131.074	61.2307	0.467144	-1.09806	0.00780524	Down
TCONS_00009184-[scaffold_2]-[-]-[u]-[963]-[1]-novel	79.0366	36.9383	0.467357	-1.0974	0.0400348	Down
TCONS_00025400-[scaffold_4]-[-]-[u]-[233]-[1]-novel	2403.05	1124.15	0.467802	-1.09603	2.42493e-13	Down
TCONS_00043901-[scaffold_8]-[+]-[i]-[235]-[1]-novel	89.7905	42.1107	0.468988	-1.09238	0.0306002	Down
TCONS_00040590-[scaffold_7]-[+]-[i]-[230]-[1]-novel	166.59	79.0552	0.47455	-1.07537	0.0264525	Down
TCONS_00030605-[scaffold_5]-[-]-[u]-[294]-[1]-novel	109.978	52.1938	0.474585	-1.07526	0.0169594	Down
TCONS_00006575-[scaffold_2]-[+]-[i]-[575]-[1]-novel	131.534	62.4657	0.474901	-1.0743	0.00866597	Down
TCONS_00004247-[scaffold_1]-[-]-[u]-[659]-[1]-novel	339.994	161.987	0.476442	-1.06963	2.80722e-05	Down
TCONS_00050557-[scaffold_9]-[-]-[u]-[554]-[1]-novel	115.603	55.583	0.480809	-1.05646	0.0160058	Down
TCONS_00003802-[scaffold_1]-[-]-[i]-[364]-[1]-novel	323.524	155.803	0.481582	-1.05415	5.93943e-05	Down
TCONS_00000055-[scaffold_1]-[+]-[i]-[792]-[1]-novel	159.577	76.9494	0.482207	-1.05227	0.00449404	Down
TCONS_00038881-[scaffold_7]-[+]-[i]-[261]-[1]-novel	1214.99	588.179	0.484101	-1.04662	9.31013e-14	Down
TCONS_00033782-[scaffold_5]-[-]-[i]-[291]-[1]-novel	272.766	132.049	0.484111	-1.04659	0.000271084	Down
TCONS_00032620-[scaffold_5]-[-]-[i]-[245]-[1]-novel	210.058	101.807	0.484662	-1.04495	0.0138304	Down
TCONS_00014293-[scaffold_3]-[+]-[u]-[486]-[1]-novel	340.204	165.744	0.48719	-1.03744	4.97659e-05	Down
TCONS_00004205-[scaffold_1]-[-]-[u]-[1372]-[1]-novel	141.458	69.2446	0.489506	-1.0306	0.0092303	Down
TCONS_00019947-[scaffold_3]-[-]-[i]-[495]-[1]-novel	200.767	98.6051	0.491143	-1.02579	0.00191038	Down
TCONS_00027176-[scaffold_5]-[+]-[u]-[558]-[1]-novel	259.435	127.566	0.491707	-1.02413	0.000424409	Down
TCONS_00034504-[scaffold_6]-[+]-[u]-[423]-[1]-novel	310.989	153.286	0.492899	-1.02064	0.000126927	Down
TCONS_00040087-[scaffold_7]-[+]-[i]-[304]-[1]-novel	657.119	324.254	0.493448	-1.01903	7.28888e-06	Down
TCONS_00034789-[scaffold_6]-[+]-[i]-[355]-[1]-novel	127.98	63.1946	0.493786	-1.01804	0.0137896	Down
TCONS_00004248-[scaffold_1]-[-]-[u]-[845]-[2]-novel	671.506	333.226	0.496237	-1.0109	4.09419e-08	Down
TCONS_00050524-[scaffold_9]-[-]-[u]-[351]-[1]-novel	103.564	51.5769	0.498018	-1.00573	0.0302739	Down
TCONS_00034399-[scaffold_6]-[+]-[u]-[257]-[2]-novel	451.7	225.598	0.499441	-1.00161	7.02958e-06	Down
TCONS_00019250-[scaffold_3]-[-]-[u]-[311]-[2]-novel	83.2368	166.684	2.00253	1.00183	0.00565478	Up
TCONS_00032039-[scaffold_5]-[-]-[i]-[424]-[1]-novel	84.5497	169.466	2.00433	1.00312	0.00564054	Up
TCONS_00042142-[scaffold_7]-[-]-[u]-[672]-[2]-novel	566.859	1138.07	2.00768	1.00553	3.59329e-12	Up
TCONS_00043780-[scaffold_8]-[+]-[i]-[555]-[1]-novel	50.1251	100.796	2.01088	1.00783	0.0334595	Up
TCONS_00042557-[scaffold_7]-[-]-[i]-[247]-[1]-novel	54.2409	109.381	2.01657	1.0119	0.0242359	Up
TCONS_00025300-[scaffold_4]-[-]-[u]-[809]-[1]-novel	77.9534	157.207	2.01668	1.01198	0.00675055	Up
TCONS_00051304-[scaffold_9]-[-]-[u]-[1093]-[2]-novel	177.026	357.894	2.0217	1.01557	4.73167e-05	Up
TCONS_00043893-[scaffold_8]-[+]-[u]-[373]-[1]-novel	44.3067	89.7051	2.02464	1.01767	0.039302	Up
TCONS_00000725-[scaffold_1]-[+]-[i]-[812]-[1]-novel	46.1683	94.1491	2.03926	1.02804	0.0346426	Up
TCONS_00026003-[scaffold_4]-[-]-[i]-[288]-[1]-novel	62.4594	127.572	2.04248	1.03032	0.0332318	Up
TCONS_00004285-[scaffold_1]-[-]-[u]-[405]-[1]-novel	91.7179	187.495	2.04425	1.03157	0.00301171	Up
TCONS_00007235-[scaffold_2]-[+]-[u]-[386]-[1]-novel	533.938	1091.82	2.04484	1.03199	1.94568e-12	Up
TCONS_00050970-[scaffold_9]-[-]-[i]-[227]-[1]-novel	62.5667	127.946	2.04495	1.03207	0.0136975	Up
TCONS_00042298-[scaffold_7]-[-]-[i]-[391]-[1]-novel	71.6906	147.527	2.05783	1.04113	0.0201218	Up
TCONS_00050088-[scaffold_9]-[-]-[u]-[231]-[1]-novel	76.927	158.806	2.06437	1.0457	0.00539056	Up
TCONS_00020204-[scaffold_3]-[-]-[i]-[471]-[1]-novel	43.6223	90.0818	2.06504	1.04617	0.0344097	Up
TCONS_00043844-[scaffold_8]-[+]-[i]-[252]-[1]-novel	51.6487	107.158	2.07474	1.05293	0.0264295	Up
TCONS_00001026-[scaffold_1]-[+]-[x]-[853]-[2]-novel	105.828	219.596	2.07502	1.05312	0.00103738	Up
TCONS_00025504-[scaffold_4]-[-]-[i]-[226]-[1]-novel	76.5237	158.872	2.07611	1.05388	0.00485079	Up
TCONS_00018169-[scaffold_3]-[-]-[u]-[487]-[1]-novel	117.924	244.865	2.07647	1.05413	0.000460756	Up
TCONS_00008165-[scaffold_2]-[+]-[u]-[267]-[1]-novel	82.6323	171.605	2.07673	1.05431	0.00363804	Up
TCONS_00051025-[scaffold_9]-[-]-[i]-[513]-[1]-novel	52.258	108.998	2.08578	1.06058	0.0196407	Up
TCONS_00023656-[scaffold_4]-[+]-[i]-[1033]-[1]-novel	295.743	617.474	2.08788	1.06204	3.87377e-08	Up
TCONS_00007250-[scaffold_2]-[+]-[u]-[443]-[1]-novel	351.646	736.132	2.09339	1.06584	4.1266e-07	Up
TCONS_00045377-[scaffold_8]-[-]-[i]-[287]-[1]-novel	65.6097	137.5	2.09572	1.06745	0.00838576	Up
TCONS_00027358-[scaffold_5]-[+]-[u]-[341]-[1]-novel	166.662	349.345	2.09613	1.06773	2.73648e-05	Up
TCONS_00021134-[scaffold_3]-[-]-[u]-[1325]-[2]-novel	134.703	282.749	2.09906	1.06974	0.000170611	Up
TCONS_00034821-[scaffold_6]-[+]-[u]-[867]-[1]-novel	66.6175	140.341	2.10667	1.07496	0.00737196	Up
TCONS_00051303-[scaffold_9]-[-]-[u]-[531]-[1]-novel	46.5195	98.3522	2.11422	1.08012	0.022771	Up
TCONS_00050935-[scaffold_9]-[-]-[i]-[261]-[1]-novel	64.2308	136.073	2.1185	1.08304	0.00684393	Up
TCONS_00050692-[scaffold_9]-[-]-[u]-[230]-[1]-novel	34.0537	72.1584	2.11896	1.08336	0.0492394	Up
TCONS_00009070-[scaffold_2]-[-]-[u]-[473]-[1]-novel	211.832	449.031	2.11975	1.0839	0.00258258	Up
TCONS_00010371-[scaffold_2]-[-]-[i]-[223]-[1]-novel	93.883	199.133	2.12107	1.08479	0.00112349	Up
TCONS_00034270-[scaffold_6]-[+]-[u]-[535]-[1]-novel	49.5108	105.478	2.1304	1.09112	0.0191749	Up
TCONS_00037396-[scaffold_6]-[-]-[i]-[237]-[1]-novel	50.1056	106.749	2.13048	1.09118	0.015702	Up
TCONS_00046237-[scaffold_8]-[-]-[x]-[547]-[1]-novel	78.301	166.917	2.13173	1.09203	0.00322105	Up
TCONS_00040291-[scaffold_7]-[+]-[i]-[321]-[1]-novel	43.1402	92.2339	2.13801	1.09627	0.0294394	Up
TCONS_00003626-[scaffold_1]-[-]-[u]-[311]-[1]-novel	61.5123	131.896	2.14421	1.10045	0.00814394	Up
TCONS_00021093-[scaffold_3]-[-]-[u]-[426]-[1]-novel	59.778	128.21	2.14478	1.10083	0.00893434	Up
TCONS_00001686-[scaffold_1]-[+]-[u]-[273]-[1]-novel	310.403	667.249	2.14962	1.10408	0.00573207	Up
TCONS_00013623-[scaffold_3]-[+]-[u]-[284]-[1]-novel	177.866	382.913	2.15282	1.10623	5.9399e-06	Up
TCONS_00042536-[scaffold_7]-[-]-[i]-[347]-[1]-novel	63.1248	135.931	2.15337	1.1066	0.00625594	Up
TCONS_00031102-[scaffold_5]-[-]-[i]-[261]-[1]-novel	59.7686	128.833	2.15553	1.10804	0.0350111	Up
TCONS_00025990-[scaffold_4]-[-]-[i]-[337]-[1]-novel	41.9865	90.8061	2.16274	1.11286	0.0274246	Up
TCONS_00018565-[scaffold_3]-[-]-[u]-[392]-[1]-novel	36.6795	79.3641	2.16372	1.11351	0.0364804	Up
TCONS_00014170-[scaffold_3]-[+]-[u]-[426]-[1]-novel	168.1	364.862	2.17051	1.11803	8.43316e-06	Up
TCONS_00020965-[scaffold_3]-[-]-[u]-[484]-[2]-novel	64.9584	141.165	2.17315	1.11979	0.0346127	Up
TCONS_00012242-[scaffold_3]-[+]-[x]-[444]-[2]-novel	53.3925	116.038	2.17331	1.11989	0.0251007	Up
TCONS_00028262-[scaffold_5]-[+]-[i]-[269]-[1]-novel	140.436	305.924	2.17839	1.12326	3.86767e-05	Up
TCONS_00039347-[scaffold_7]-[+]-[u]-[932]-[1]-novel	428.045	932.655	2.17887	1.12358	2.35042e-12	Up
TCONS_00046834-[scaffold_8]-[-]-[i]-[268]-[1]-novel	68.338	149.233	2.18375	1.12681	0.00410976	Up
TCONS_00044853-[scaffold_8]-[+]-[u]-[796]-[1]-novel	66.3317	144.909	2.18461	1.12737	0.0044262	Up
TCONS_00000175-[scaffold_1]-[+]-[i]-[363]-[1]-novel	32.3336	70.7763	2.18894	1.13023	0.0495194	Up
TCONS_00048563-[scaffold_9]-[+]-[u]-[514]-[1]-novel	60.3312	132.357	2.19384	1.13346	0.0290456	Up
TCONS_00025206-[scaffold_4]-[-]-[i]-[325]-[1]-novel	58.0759	127.672	2.19836	1.13643	0.00725169	Up
TCONS_00005867-[scaffold_2]-[+]-[i]-[233]-[1]-novel	62.0282	136.392	2.19886	1.13676	0.00585484	Up
TCONS_00027206-[scaffold_5]-[+]-[u]-[1008]-[1]-novel	58.5355	128.739	2.19934	1.13707	0.00724174	Up
TCONS_00050288-[scaffold_9]-[-]-[u]-[334]-[1]-novel	37.1907	82.1567	2.20907	1.14344	0.03898	Up
TCONS_00000712-[scaffold_1]-[+]-[i]-[787]-[1]-novel	73.4947	163.419	2.22354	1.15286	0.00197226	Up
TCONS_00031401-[scaffold_5]-[-]-[u]-[646]-[1]-novel	44.3818	98.9731	2.23004	1.15707	0.0164726	Up
TCONS_00032058-[scaffold_5]-[-]-[u]-[452]-[1]-novel	76.4064	170.888	2.23657	1.16129	0.00153918	Up
TCONS_00007234-[scaffold_2]-[+]-[u]-[375]-[1]-novel	483.739	1083.51	2.23986	1.16341	1.2617e-14	Up
TCONS_00016759-[scaffold_3]-[+]-[i]-[304]-[1]-novel	33.06	74.1616	2.24324	1.16559	0.0355351	Up
TCONS_00006188-[scaffold_2]-[+]-[i]-[410]-[1]-novel	31.4665	70.7541	2.24855	1.169	0.0414462	Up
TCONS_00002457-[scaffold_1]-[+]-[i]-[424]-[1]-novel	52.4498	118.014	2.25004	1.16995	0.0154554	Up
TCONS_00017341-[scaffold_3]-[-]-[i]-[273]-[1]-novel	82.8427	186.594	2.25238	1.17145	0.000885426	Up
TCONS_00051000-[scaffold_9]-[-]-[u]-[230]-[1]-novel	132.632	299.866	2.26089	1.17689	0.0377129	Up
TCONS_00007671-[scaffold_2]-[+]-[i]-[645]-[1]-novel	206.168	468.206	2.271	1.18333	1.26904e-07	Up
TCONS_00027389-[scaffold_5]-[+]-[u]-[287]-[1]-novel	40.5466	92.2915	2.27618	1.18662	0.0336595	Up
TCONS_00036413-[scaffold_6]-[-]-[u]-[426]-[1]-novel	37.5373	85.5979	2.28034	1.18925	0.0224247	Up
TCONS_00044108-[scaffold_8]-[+]-[i]-[298]-[1]-novel	38.7564	88.5275	2.2842	1.19169	0.0207389	Up
TCONS_00015308-[scaffold_3]-[+]-[i]-[245]-[1]-novel	36.4878	83.8713	2.29861	1.20076	0.0261475	Up
TCONS_00028412-[scaffold_5]-[+]-[i]-[369]-[1]-novel	60.8606	140.185	2.30338	1.20375	0.00294393	Up
TCONS_00010208-[scaffold_2]-[-]-[u]-[776]-[1]-novel	36.9234	85.0607	2.30371	1.20396	0.0211344	Up
TCONS_00015830-[scaffold_3]-[+]-[i]-[497]-[1]-novel	113.602	262.913	2.31434	1.2106	5.26603e-05	Up
TCONS_00014466-[scaffold_3]-[+]-[i]-[521]-[1]-novel	170.524	395.012	2.31646	1.21192	6.13443e-07	Up
TCONS_00014780-[scaffold_3]-[+]-[u]-[679]-[1]-novel	62.5388	145.196	2.3217	1.21518	0.00232496	Up
TCONS_00020070-[scaffold_3]-[-]-[u]-[619]-[1]-novel	115.219	267.792	2.32421	1.21674	3.7905e-05	Up
TCONS_00002415-[scaffold_1]-[+]-[i]-[430]-[1]-novel	55.4365	129.138	2.32947	1.22	0.00393426	Up
TCONS_00024792-[scaffold_4]-[-]-[u]-[259]-[1]-novel	45.3005	106.492	2.35079	1.23315	0.0121436	Up
TCONS_00036243-[scaffold_6]-[-]-[u]-[532]-[1]-novel	42.0752	98.9651	2.3521	1.23395	0.0108569	Up
TCONS_00029827-[scaffold_5]-[+]-[i]-[285]-[1]-novel	32.9342	77.7554	2.36093	1.23936	0.0258353	Up
TCONS_00044638-[scaffold_8]-[+]-[u]-[780]-[1]-novel	333.59	789.256	2.36595	1.24242	2.10587e-12	Up
TCONS_00031744-[scaffold_5]-[-]-[u]-[621]-[4]-novel	57.448	135.96	2.36665	1.24285	0.00298347	Up
TCONS_00005983-[scaffold_2]-[+]-[i]-[264]-[1]-novel	32.3057	76.4999	2.368	1.24367	0.0345558	Up
TCONS_00036665-[scaffold_6]-[-]-[i]-[286]-[1]-novel	24.6264	58.5152	2.37611	1.2486	0.0498204	Up
TCONS_00014451-[scaffold_3]-[+]-[i]-[287]-[1]-novel	36.9888	88.1251	2.38248	1.25247	0.01476	Up
TCONS_00034750-[scaffold_6]-[+]-[u]-[734]-[1]-novel	27.0737	64.7302	2.39089	1.25755	0.0379683	Up
TCONS_00048159-[scaffold_9]-[+]-[i]-[256]-[1]-novel	44.2552	105.813	2.39098	1.2576	0.0412329	Up
TCONS_00006478-[scaffold_2]-[+]-[i]-[544]-[1]-novel	29.1551	69.7558	2.39258	1.25856	0.0312413	Up
TCONS_00020479-[scaffold_3]-[-]-[i]-[230]-[1]-novel	37.7111	90.2882	2.39421	1.25955	0.0244084	Up
TCONS_00024669-[scaffold_4]-[-]-[u]-[331]-[1]-novel	43.7821	105.361	2.40649	1.26693	0.00814373	Up
TCONS_00001345-[scaffold_1]-[+]-[i]-[252]-[1]-novel	48.2819	116.201	2.40671	1.26706	0.0086967	Up
TCONS_00017678-[scaffold_3]-[-]-[u]-[1466]-[1]-novel	46.365	111.69	2.40894	1.2684	0.00568487	Up
TCONS_00048180-[scaffold_9]-[+]-[i]-[371]-[1]-novel	35.2354	84.9178	2.41001	1.26904	0.0155065	Up
TCONS_00051425-[scaffold_9]-[-]-[i]-[289]-[1]-novel	184.739	445.538	2.41172	1.27006	0.000510179	Up
TCONS_00027388-[scaffold_5]-[+]-[u]-[326]-[2]-novel	51.0202	123.123	2.41322	1.27096	0.0038364	Up
TCONS_00024946-[scaffold_4]-[-]-[u]-[329]-[1]-novel	44.2179	106.77	2.41463	1.2718	0.00702011	Up
TCONS_00005679-[scaffold_2]-[+]-[u]-[539]-[1]-novel	29.9802	72.3939	2.41473	1.27186	0.0266602	Up
TCONS_00015085-[scaffold_3]-[+]-[i]-[288]-[1]-novel	34.7484	84.2944	2.42585	1.27849	0.017296	Up
TCONS_00029684-[scaffold_5]-[+]-[i]-[323]-[1]-novel	32.8068	79.8126	2.4328	1.28262	0.0180152	Up
TCONS_00022962-[scaffold_4]-[+]-[i]-[1114]-[1]-novel	28.3536	69.0433	2.43508	1.28397	0.030341	Up
TCONS_00016079-[scaffold_3]-[+]-[i]-[576]-[1]-novel	53.7301	131.187	2.44159	1.28782	0.00267685	Up
TCONS_00009815-[scaffold_2]-[-]-[i]-[225]-[1]-novel	99.6121	243.795	2.44744	1.29128	9.89745e-05	Up
TCONS_00028058-[scaffold_5]-[+]-[i]-[291]-[1]-novel	23.1544	56.6759	2.44773	1.29145	0.0462377	Up
TCONS_00030019-[scaffold_5]-[+]-[i]-[247]-[1]-novel	27.1722	66.548	2.44912	1.29226	0.0331821	Up
TCONS_00047231-[scaffold_9]-[+]-[i]-[318]-[1]-novel	29.582	72.6163	2.45474	1.29557	0.0302489	Up
TCONS_00031211-[scaffold_5]-[-]-[u]-[492]-[1]-novel	103.602	254.477	2.45629	1.29648	2.64884e-05	Up
TCONS_00017343-[scaffold_3]-[-]-[i]-[385]-[1]-novel	38.5129	94.8205	2.46205	1.29986	0.00970798	Up
TCONS_00032927-[scaffold_5]-[-]-[i]-[321]-[1]-novel	36.1873	89.4169	2.47095	1.30506	0.0122394	Up
TCONS_00022051-[scaffold_4]-[+]-[i]-[256]-[1]-novel	23.5573	58.2632	2.47325	1.30641	0.0388044	Up
TCONS_00010076-[scaffold_2]-[-]-[i]-[615]-[1]-novel	22.2543	55.2871	2.48433	1.31286	0.0484417	Up
TCONS_00046055-[scaffold_8]-[-]-[u]-[266]-[1]-novel	38.0159	94.7402	2.49212	1.31738	0.0151428	Up
TCONS_00010394-[scaffold_2]-[-]-[u]-[231]-[1]-novel	29.6142	74.1554	2.50405	1.32426	0.0273171	Up
TCONS_00048160-[scaffold_9]-[+]-[i]-[231]-[1]-novel	52.2297	130.819	2.50468	1.32463	0.0345156	Up
TCONS_00046005-[scaffold_8]-[-]-[u]-[401]-[1]-novel	34.7249	87.0055	2.50557	1.32514	0.0127185	Up
TCONS_00031490-[scaffold_5]-[-]-[i]-[331]-[1]-novel	30.66	76.8269	2.50577	1.32525	0.0180992	Up
TCONS_00023251-[scaffold_4]-[+]-[u]-[703]-[1]-novel	299.779	751.542	2.50699	1.32595	3.36153e-13	Up
TCONS_00050687-[scaffold_9]-[-]-[i]-[238]-[1]-novel	51.044	128.063	2.50887	1.32704	0.00244626	Up
TCONS_00005231-[scaffold_1]-[-]-[u]-[348]-[2]-novel	23.4642	58.9996	2.51446	1.33025	0.0425155	Up
TCONS_00034256-[scaffold_6]-[+]-[i]-[245]-[1]-novel	37.6688	94.7332	2.5149	1.3305	0.0192324	Up
TCONS_00027842-[scaffold_5]-[+]-[u]-[539]-[1]-novel	87.0676	219.183	2.51739	1.33193	6.4864e-05	Up
TCONS_00049534-[scaffold_9]-[-]-[i]-[370]-[1]-novel	103.297	260.481	2.52166	1.33437	1.08412e-05	Up
TCONS_00019702-[scaffold_3]-[-]-[i]-[284]-[1]-novel	32.8538	83.2001	2.53243	1.34052	0.0196465	Up
TCONS_00041865-[scaffold_7]-[-]-[u]-[326]-[1]-novel	37.5979	95.3433	2.53587	1.34248	0.00698492	Up
TCONS_00031514-[scaffold_5]-[-]-[x]-[560]-[1]-novel	24.739	62.9381	2.54409	1.34715	0.0297939	Up
TCONS_00033159-[scaffold_5]-[-]-[u]-[329]-[1]-novel	32.0805	81.7449	2.54812	1.34943	0.0137648	Up
TCONS_00044431-[scaffold_8]-[+]-[i]-[506]-[1]-novel	51.4754	131.174	2.54829	1.34953	0.00169445	Up
TCONS_00040185-[scaffold_7]-[+]-[i]-[238]-[1]-novel	53.9359	137.461	2.54859	1.3497	0.00112491	Up
TCONS_00025306-[scaffold_4]-[-]-[u]-[378]-[1]-novel	179.132	458.324	2.55858	1.35535	1.54155e-07	Up
TCONS_00018033-[scaffold_3]-[-]-[i]-[287]-[1]-novel	28.0911	71.9404	2.56097	1.35669	0.0204053	Up
TCONS_00005458-[scaffold_2]-[+]-[u]-[595]-[1]-novel	77.7988	199.585	2.5654	1.35918	9.6518e-05	Up
TCONS_00028557-[scaffold_5]-[+]-[u]-[341]-[1]-novel	22.7374	58.6316	2.57865	1.36661	0.0353765	Up
TCONS_00026272-[scaffold_4]-[-]-[i]-[316]-[1]-novel	32.3946	83.5829	2.58015	1.36745	0.0149114	Up
TCONS_00044019-[scaffold_8]-[+]-[u]-[222]-[1]-novel	39.61	102.269	2.5819	1.36843	0.00554881	Up
TCONS_00003999-[scaffold_1]-[-]-[u]-[359]-[1]-novel	19.8915	51.438	2.58593	1.37069	0.0473332	Up
TCONS_00023164-[scaffold_4]-[+]-[u]-[223]-[1]-novel	164.626	426.165	2.58869	1.37222	1.01106e-08	Up
TCONS_00045996-[scaffold_8]-[-]-[i]-[1012]-[1]-novel	47.8608	124.033	2.59154	1.37381	0.00192958	Up
TCONS_00049237-[scaffold_9]-[+]-[i]-[263]-[1]-novel	24.7393	64.2297	2.59627	1.37644	0.0279131	Up
TCONS_00029286-[scaffold_5]-[+]-[u]-[301]-[1]-novel	131.656	344.278	2.61498	1.3868	2.32756e-07	Up
TCONS_00051338-[scaffold_9]-[-]-[u]-[535]-[2]-novel	98.1213	256.96	2.6188	1.38891	5.65955e-06	Up
TCONS_00003943-[scaffold_1]-[-]-[u]-[463]-[2]-novel	23.2108	60.8421	2.62129	1.39028	0.042791	Up
TCONS_00007043-[scaffold_2]-[+]-[u]-[262]-[1]-novel	1348.08	3539.22	2.62538	1.39253	0.0156425	Up
TCONS_00031503-[scaffold_5]-[-]-[i]-[239]-[1]-novel	23.0512	60.6203	2.62982	1.39496	0.0294906	Up
TCONS_00001051-[scaffold_1]-[+]-[u]-[568]-[1]-novel	34.4201	90.7246	2.6358	1.39824	0.00736152	Up
TCONS_00011610-[scaffold_2]-[-]-[i]-[344]-[1]-novel	19.0335	50.2317	2.63912	1.40006	0.0448025	Up
TCONS_00016867-[scaffold_3]-[+]-[i]-[710]-[1]-novel	25.4233	67.1276	2.6404	1.40076	0.0200205	Up
TCONS_00041714-[scaffold_7]-[-]-[i]-[284]-[1]-novel	37.7013	99.848	2.6484	1.40512	0.00431703	Up
TCONS_00050791-[scaffold_9]-[-]-[u]-[1347]-[2]-novel	33.5525	88.9321	2.65053	1.40628	0.0298556	Up
TCONS_00031803-[scaffold_5]-[-]-[i]-[695]-[1]-novel	31.5509	83.9041	2.65932	1.41106	0.00977511	Up
TCONS_00050795-[scaffold_9]-[-]-[i]-[260]-[1]-novel	51.1234	137.208	2.68386	1.42431	0.000739406	Up
TCONS_00007042-[scaffold_2]-[+]-[u]-[372]-[1]-novel	485.361	1304.91	2.68853	1.42682	0.00174432	Up
TCONS_00050488-[scaffold_9]-[-]-[i]-[270]-[1]-novel	85.5291	231.287	2.70419	1.4352	1.08145e-05	Up
TCONS_00042569-[scaffold_7]-[-]-[i]-[664]-[1]-novel	26.5252	71.7987	2.70681	1.43659	0.0154618	Up
TCONS_00028035-[scaffold_5]-[+]-[i]-[629]-[1]-novel	45.7461	124.715	2.72625	1.44692	0.00117074	Up
TCONS_00046791-[scaffold_8]-[-]-[i]-[238]-[1]-novel	55.2631	151.575	2.7428	1.45565	0.00033835	Up
TCONS_00030229-[scaffold_5]-[+]-[i]-[281]-[1]-novel	47.3503	129.979	2.74504	1.45683	0.00101966	Up
TCONS_00024552-[scaffold_4]-[-]-[i]-[220]-[1]-novel	125.66	345.6	2.75027	1.45957	0.0336662	Up
TCONS_00046518-[scaffold_8]-[-]-[u]-[236]-[1]-novel	65.8023	181.267	2.75472	1.4619	9.16752e-05	Up
TCONS_00013577-[scaffold_3]-[+]-[i]-[403]-[1]-novel	34.4059	95.0311	2.76206	1.46574	0.0107048	Up
TCONS_00028848-[scaffold_5]-[+]-[i]-[572]-[1]-novel	20.0368	55.3899	2.7644	1.46697	0.0283721	Up
TCONS_00004486-[scaffold_1]-[-]-[i]-[326]-[1]-novel	18.6772	51.6389	2.76482	1.46718	0.0332427	Up
TCONS_00028038-[scaffold_5]-[+]-[u]-[831]-[1]-novel	344.321	961.388	2.79213	1.48136	1.84653e-11	Up
TCONS_00014171-[scaffold_3]-[+]-[u]-[274]-[2]-novel	70.4712	197.084	2.79667	1.48371	2.93079e-05	Up
TCONS_00017128-[scaffold_3]-[-]-[i]-[615]-[1]-novel	18.8741	52.8	2.79749	1.48413	0.0318309	Up
TCONS_00009416-[scaffold_2]-[-]-[i]-[234]-[1]-novel	129.221	361.784	2.79972	1.48529	1.64433e-08	Up
TCONS_00021048-[scaffold_3]-[-]-[i]-[255]-[1]-novel	37.3119	104.78	2.80823	1.48966	0.0034233	Up
TCONS_00031022-[scaffold_5]-[-]-[u]-[438]-[1]-novel	24.0734	67.699	2.81219	1.4917	0.0149355	Up
TCONS_00010329-[scaffold_2]-[-]-[i]-[249]-[1]-novel	39.5536	111.28	2.8134	1.49232	0.0300708	Up
TCONS_00017759-[scaffold_3]-[-]-[u]-[885]-[1]-novel	49.5485	139.425	2.81392	1.49258	0.000455914	Up
TCONS_00030705-[scaffold_5]-[-]-[u]-[1148]-[3]-novel	33.8384	95.2354	2.81442	1.49284	0.00371293	Up
TCONS_00016999-[scaffold_3]-[-]-[i]-[218]-[1]-novel	58.6014	164.992	2.8155	1.49339	0.0270719	Up
TCONS_00033968-[scaffold_6]-[+]-[u]-[259]-[1]-novel	71.0426	200.387	2.82066	1.49603	2.15239e-05	Up
TCONS_00017527-[scaffold_3]-[-]-[i]-[452]-[1]-novel	27.3315	77.7775	2.84571	1.50879	0.00781087	Up
TCONS_00003698-[scaffold_1]-[-]-[u]-[643]-[2]-novel	79.8998	227.791	2.85096	1.51145	6.84088e-06	Up
TCONS_00000180-[scaffold_1]-[+]-[u]-[1245]-[1]-novel	20.9744	59.8225	2.85217	1.51206	0.0201159	Up
TCONS_00008813-[scaffold_2]-[-]-[u]-[685]-[1]-novel	462.383	1322.07	2.85926	1.51564	8.33718e-14	Up
TCONS_00037310-[scaffold_6]-[-]-[i]-[343]-[1]-novel	21.87	62.5558	2.86035	1.51619	0.0185551	Up
TCONS_00036889-[scaffold_6]-[-]-[i]-[379]-[1]-novel	26.1924	75.1106	2.86765	1.51987	0.00937874	Up
TCONS_00026040-[scaffold_4]-[-]-[i]-[465]-[1]-novel	82.7399	237.581	2.87142	1.52176	2.9078e-06	Up
TCONS_00033566-[scaffold_5]-[-]-[x]-[358]-[1]-novel	25.1513	72.5071	2.88284	1.52749	0.00943728	Up
TCONS_00036869-[scaffold_6]-[-]-[i]-[681]-[1]-novel	39.4692	114.505	2.90112	1.53661	0.00312303	Up
TCONS_00037987-[scaffold_6]-[-]-[i]-[323]-[1]-novel	37.0028	107.434	2.90341	1.53775	0.00147986	Up
TCONS_00020351-[scaffold_3]-[-]-[i]-[705]-[1]-novel	48.9526	142.596	2.91294	1.54247	0.000241378	Up
TCONS_00048353-[scaffold_9]-[+]-[i]-[238]-[1]-novel	16.9192	49.4156	2.92068	1.5463	0.0332166	Up
TCONS_00043979-[scaffold_8]-[+]-[u]-[311]-[3]-novel	39.5571	115.757	2.92633	1.54909	0.0164673	Up
TCONS_00025238-[scaffold_4]-[-]-[i]-[339]-[1]-novel	20.2947	59.6973	2.94152	1.55656	0.0175379	Up
TCONS_00030903-[scaffold_5]-[-]-[u]-[445]-[2]-novel	95.0602	280.482	2.95057	1.561	2.51935e-07	Up
TCONS_00047143-[scaffold_9]-[+]-[i]-[224]-[1]-novel	33.3604	98.4697	2.95169	1.56154	0.0153836	Up
TCONS_00030899-[scaffold_5]-[-]-[u]-[564]-[5]-novel	77.9768	230.406	2.95481	1.56306	0.000163148	Up
TCONS_00044800-[scaffold_8]-[+]-[u]-[495]-[3]-novel	25.7562	76.1532	2.95669	1.56398	0.00692429	Up
TCONS_00041550-[scaffold_7]-[-]-[i]-[327]-[1]-novel	17.8334	52.9396	2.96857	1.56977	0.0245088	Up
TCONS_00036663-[scaffold_6]-[-]-[x]-[619]-[1]-novel	19.2822	57.27	2.9701	1.57051	0.0351067	Up
TCONS_00033820-[scaffold_5]-[-]-[u]-[347]-[1]-novel	74.1563	220.421	2.97238	1.57162	4.75995e-06	Up
TCONS_00014468-[scaffold_3]-[+]-[i]-[223]-[1]-novel	40.8004	121.286	2.97266	1.57175	0.0231025	Up
TCONS_00023276-[scaffold_4]-[+]-[i]-[302]-[1]-novel	20.0696	59.7249	2.97588	1.57332	0.0177069	Up
TCONS_00046767-[scaffold_8]-[-]-[i]-[225]-[1]-novel	24.8752	74.0613	2.97731	1.57401	0.00863372	Up
TCONS_00049318-[scaffold_9]-[+]-[i]-[300]-[1]-novel	14.9408	44.9468	3.00834	1.58897	0.0364772	Up
TCONS_00013272-[scaffold_3]-[+]-[i]-[243]-[1]-novel	53.706	161.578	3.00856	1.58907	0.00253226	Up
TCONS_00000181-[scaffold_1]-[+]-[u]-[1316]-[1]-novel	15.1331	45.5964	3.01303	1.59121	0.0368603	Up
TCONS_00051165-[scaffold_9]-[-]-[u]-[420]-[2]-novel	18.5273	56.4704	3.04795	1.60784	0.0177779	Up
TCONS_00036811-[scaffold_6]-[-]-[u]-[455]-[3]-novel	51.4983	158.32	3.07429	1.62025	6.16177e-05	Up
TCONS_00028284-[scaffold_5]-[+]-[u]-[219]-[1]-novel	58.8501	181.736	3.08812	1.62673	0.0144655	Up
TCONS_00010366-[scaffold_2]-[-]-[i]-[266]-[1]-novel	27.2797	84.4621	3.09615	1.63047	0.00348524	Up
TCONS_00027837-[scaffold_5]-[+]-[u]-[800]-[1]-novel	48.7699	151.372	3.10379	1.63403	7.85489e-05	Up
TCONS_00022413-[scaffold_4]-[+]-[i]-[282]-[1]-novel	49.3744	154.255	3.12419	1.64348	0.00461614	Up
TCONS_00026098-[scaffold_4]-[-]-[i]-[446]-[1]-novel	14.8846	46.6341	3.13303	1.64756	0.0416525	Up
TCONS_00050110-[scaffold_9]-[-]-[u]-[249]-[1]-novel	30.6787	96.578	3.14805	1.65446	0.00341287	Up
TCONS_00045572-[scaffold_8]-[-]-[i]-[419]-[1]-novel	29.8959	94.1513	3.1493	1.65503	0.00172879	Up
TCONS_00023962-[scaffold_4]-[+]-[u]-[297]-[1]-novel	17.7912	56.1318	3.15504	1.65766	0.0154873	Up
TCONS_00005726-[scaffold_2]-[+]-[i]-[365]-[1]-novel	27.1722	85.9764	3.16413	1.66181	0.00255703	Up
TCONS_00044598-[scaffold_8]-[+]-[i]-[276]-[1]-novel	50.2893	159.473	3.17111	1.66499	4.09452e-05	Up
TCONS_00007402-[scaffold_2]-[+]-[i]-[360]-[1]-novel	47.1527	149.66	3.17394	1.66628	6.19291e-05	Up
TCONS_00007812-[scaffold_2]-[+]-[i]-[293]-[1]-novel	23.3843	74.3357	3.17887	1.66851	0.00514846	Up
TCONS_00048700-[scaffold_9]-[+]-[i]-[509]-[1]-novel	20.7543	66.1862	3.18904	1.67312	0.00853671	Up
TCONS_00010089-[scaffold_2]-[-]-[i]-[272]-[1]-novel	49.6136	158.834	3.20141	1.67871	0.000782739	Up
TCONS_00018561-[scaffold_3]-[-]-[u]-[620]-[2]-novel	25.2172	81.0402	3.21369	1.68423	0.00320734	Up
TCONS_00019552-[scaffold_3]-[-]-[i]-[256]-[1]-novel	70.0073	226.321	3.23282	1.69279	8.51705e-07	Up
TCONS_00021343-[scaffold_3]-[-]-[i]-[260]-[1]-novel	25.0671	81.2233	3.24023	1.6961	0.00285993	Up
TCONS_00032928-[scaffold_5]-[-]-[i]-[335]-[1]-novel	33.7305	110.019	3.26172	1.70563	0.000432831	Up
TCONS_00022707-[scaffold_4]-[+]-[i]-[262]-[1]-novel	21.4807	70.7246	3.29247	1.71917	0.00481544	Up
TCONS_00030901-[scaffold_5]-[-]-[u]-[366]-[3]-novel	147.828	488.184	3.30237	1.7235	1.34874e-09	Up
TCONS_00015007-[scaffold_3]-[+]-[i]-[297]-[1]-novel	17.013	56.4704	3.31926	1.73086	0.0119089	Up
TCONS_00046928-[scaffold_8]-[-]-[i]-[694]-[1]-novel	25.4376	84.7486	3.33163	1.73623	0.00211883	Up
TCONS_00028664-[scaffold_5]-[+]-[u]-[295]-[1]-novel	24.683	82.7818	3.3538	1.7458	0.00321856	Up
TCONS_00014888-[scaffold_3]-[+]-[i]-[240]-[1]-novel	29.9292	101.888	3.40431	1.76736	0.000649878	Up
TCONS_00042584-[scaffold_7]-[-]-[i]-[224]-[1]-novel	11.7955	40.2548	3.41273	1.77093	0.0391946	Up
TCONS_00019296-[scaffold_3]-[-]-[u]-[382]-[1]-novel	65.4129	224.326	3.42938	1.77795	2.70671e-07	Up
TCONS_00028080-[scaffold_5]-[+]-[i]-[248]-[1]-novel	51.0914	176.119	3.44713	1.7854	0.00785253	Up
TCONS_00010624-[scaffold_2]-[-]-[u]-[288]-[1]-novel	30.5845	105.623	3.45349	1.78806	0.000369501	Up
TCONS_00018697-[scaffold_3]-[-]-[i]-[407]-[1]-novel	15.747	54.5741	3.46569	1.79314	0.0165769	Up
TCONS_00028334-[scaffold_5]-[+]-[u]-[335]-[1]-novel	35.5452	123.61	3.47755	1.79807	0.000122514	Up
TCONS_00029004-[scaffold_5]-[+]-[u]-[272]-[1]-novel	12.9344	45.1821	3.49316	1.80453	0.0223633	Up
TCONS_00021055-[scaffold_3]-[-]-[u]-[221]-[1]-novel	43.2621	151.197	3.4949	1.80525	0.036903	Up
TCONS_00045936-[scaffold_8]-[-]-[u]-[242]-[1]-novel	12.4234	43.47	3.49904	1.80696	0.025955	Up
TCONS_00040579-[scaffold_7]-[+]-[i]-[749]-[1]-novel	15.4426	54.5951	3.53535	1.82185	0.0107924	Up
TCONS_00022736-[scaffold_4]-[+]-[i]-[250]-[1]-novel	23.8344	84.3394	3.53855	1.82316	0.00270225	Up
TCONS_00005354-[scaffold_1115]-[-]-[u]-[1090]-[1]-novel	17.1302	60.6987	3.54337	1.82512	0.00643131	Up
TCONS_00026095-[scaffold_4]-[-]-[i]-[230]-[1]-novel	28.0765	99.6206	3.54819	1.82708	0.00376567	Up
TCONS_00044372-[scaffold_8]-[+]-[i]-[232]-[1]-novel	10.0418	35.8907	3.57413	1.83759	0.0397649	Up
TCONS_00041713-[scaffold_7]-[-]-[i]-[249]-[1]-novel	11.9967	42.9108	3.57689	1.83871	0.0225351	Up
TCONS_00003747-[scaffold_1]-[-]-[u]-[278]-[1]-novel	19.2118	69.5941	3.62246	1.85697	0.00319787	Up
TCONS_00025309-[scaffold_4]-[-]-[i]-[243]-[1]-novel	25.2918	91.7433	3.62739	1.85893	0.00178424	Up
TCONS_00037542-[scaffold_6]-[-]-[i]-[364]-[1]-novel	25.6109	93.1052	3.63537	1.8621	0.000627723	Up
TCONS_00028206-[scaffold_5]-[+]-[u]-[244]-[1]-novel	14.2613	52.3487	3.67068	1.87605	0.0356628	Up
TCONS_00035538-[scaffold_6]-[+]-[i]-[290]-[2]-novel	17.5567	64.4748	3.67238	1.87672	0.00392534	Up
TCONS_00006117-[scaffold_2]-[+]-[u]-[365]-[1]-novel	60.7198	223.219	3.67622	1.87822	8.58958e-08	Up
TCONS_00046556-[scaffold_8]-[-]-[u]-[226]-[1]-novel	47.6121	175.326	3.68239	1.88064	2.39622e-06	Up
TCONS_00001068-[scaffold_1]-[+]-[u]-[287]-[1]-novel	11.2233	41.3743	3.68647	1.88224	0.0230377	Up
TCONS_00037239-[scaffold_6]-[-]-[u]-[265]-[1]-novel	16.7505	62.0759	3.70592	1.88983	0.00525943	Up
TCONS_00051458-[scaffold_9]-[-]-[u]-[267]-[2]-novel	21.1155	78.8992	3.73655	1.90171	0.00165682	Up
TCONS_00001522-[scaffold_1]-[+]-[u]-[839]-[2]-novel	15.3958	57.5334	3.73695	1.90186	0.00700531	Up
TCONS_00021183-[scaffold_3]-[-]-[i]-[256]-[1]-novel	14.1205	52.8106	3.73999	1.90303	0.00995425	Up
TCONS_00051486-[scaffold_9]-[-]-[i]-[481]-[1]-novel	26.4641	99.151	3.74662	1.90559	0.000292762	Up
TCONS_00006164-[scaffold_2]-[+]-[u]-[262]-[1]-novel	36.4876	137.823	3.77725	1.91734	2.09688e-05	Up
TCONS_00013353-[scaffold_3]-[+]-[i]-[219]-[1]-novel	70.8562	268.414	3.78816	1.9215	0.00646066	Up
TCONS_00016240-[scaffold_3]-[+]-[u]-[269]-[1]-novel	16.9615	65.0125	3.83296	1.93846	0.00324575	Up
TCONS_00003501-[scaffold_1]-[-]-[i]-[221]-[1]-novel	8.6683	33.2757	3.83878	1.94065	0.0431324	Up
TCONS_00030860-[scaffold_5]-[-]-[u]-[274]-[1]-novel	9.20755	35.5357	3.8594	1.94838	0.0336538	Up
TCONS_00000179-[scaffold_1]-[+]-[u]-[1464]-[1]-novel	17.6647	68.8223	3.89603	1.96201	0.00227486	Up
TCONS_00050731-[scaffold_9]-[-]-[i]-[224]-[1]-novel	8.91688	34.8496	3.90827	1.96653	0.0340514	Up
TCONS_00026634-[scaffold_4]-[-]-[u]-[225]-[1]-novel	17.8475	69.7678	3.90912	1.96684	0.00188376	Up
TCONS_00034241-[scaffold_6]-[+]-[i]-[254]-[1]-novel	9.59161	37.496	3.90925	1.96689	0.0232292	Up
TCONS_00022959-[scaffold_4]-[+]-[i]-[408]-[1]-novel	10.431	40.817	3.91304	1.96829	0.0201464	Up
TCONS_00022958-[scaffold_4]-[+]-[i]-[718]-[1]-novel	14.8566	58.3332	3.92641	1.97321	0.00464559	Up
TCONS_00044742-[scaffold_8]-[+]-[i]-[220]-[1]-novel	26.6191	105.128	3.94937	1.98162	0.00493653	Up
TCONS_00027876-[scaffold_5]-[+]-[i]-[284]-[1]-novel	8.83224	35.0165	3.96462	1.98718	0.0282988	Up
TCONS_00003996-[scaffold_1]-[-]-[u]-[234]-[1]-novel	10.6746	42.3627	3.96854	1.98861	0.0153312	Up
TCONS_00001472-[scaffold_1]-[+]-[i]-[221]-[1]-novel	29.5727	118.102	3.99361	1.99769	9.17694e-05	Up
TCONS_00026001-[scaffold_4]-[-]-[i]-[369]-[1]-novel	48.3528	193.14	3.99439	1.99798	1.56476e-07	Up
TCONS_00031610-[scaffold_5]-[-]-[i]-[220]-[1]-novel	24.0828	96.8061	4.01972	2.00709	0.0157563	Up
TCONS_00033726-[scaffold_5]-[-]-[i]-[307]-[1]-novel	30.6178	123.447	4.03187	2.01145	0.000397143	Up
TCONS_00045654-[scaffold_8]-[-]-[u]-[368]-[1]-novel	24.8131	100.188	4.03771	2.01354	0.0106248	Up
TCONS_00010577-[scaffold_2]-[-]-[i]-[481]-[1]-novel	49.1125	198.458	4.04088	2.01467	1.14017e-07	Up
TCONS_00019375-[scaffold_3]-[-]-[i]-[328]-[1]-novel	11.1576	45.1276	4.04457	2.01599	0.0126316	Up
TCONS_00046929-[scaffold_8]-[-]-[i]-[599]-[1]-novel	32.3101	130.762	4.04709	2.01689	1.41145e-05	Up
TCONS_00027148-[scaffold_5]-[+]-[i]-[385]-[1]-novel	6.90545	28.1478	4.07617	2.02721	0.0499905	Up
TCONS_00039739-[scaffold_7]-[+]-[i]-[223]-[1]-novel	73.6917	300.406	4.07653	2.02734	3.45943e-11	Up
TCONS_00045955-[scaffold_8]-[-]-[u]-[568]-[1]-novel	17.7682	72.5185	4.08136	2.02905	0.00194889	Up
TCONS_00030992-[scaffold_5]-[-]-[i]-[218]-[1]-novel	26.3285	107.933	4.09948	2.03544	0.0018957	Up
TCONS_00035680-[scaffold_6]-[+]-[i]-[270]-[1]-novel	12.1562	49.9348	4.10775	2.03835	0.00800515	Up
TCONS_00033858-[scaffold_5]-[-]-[u]-[575]-[1]-novel	13.736	56.4975	4.11309	2.04022	0.0044698	Up
TCONS_00014481-[scaffold_3]-[+]-[u]-[538]-[1]-novel	33.7075	138.955	4.12238	2.04348	7.084e-06	Up
TCONS_00019295-[scaffold_3]-[-]-[u]-[868]-[1]-novel	62.4967	257.845	4.12573	2.04465	7.97402e-10	Up
TCONS_00009365-[scaffold_2]-[-]-[u]-[484]-[2]-novel	44.1806	183.51	4.15362	2.05437	2.1461e-07	Up
TCONS_00012528-[scaffold_3]-[+]-[i]-[338]-[1]-novel	28.86	119.985	4.15749	2.05571	3.02107e-05	Up
TCONS_00026906-[scaffold_4]-[-]-[i]-[337]-[1]-novel	25.292	105.766	4.1818	2.06412	7.21014e-05	Up
TCONS_00044109-[scaffold_8]-[+]-[i]-[236]-[1]-novel	24.1626	102.376	4.23699	2.08304	0.000102388	Up
TCONS_00019249-[scaffold_3]-[-]-[u]-[528]-[1]-novel	11.0124	46.6933	4.24005	2.08408	0.00956368	Up
TCONS_00014732-[scaffold_3]-[+]-[i]-[223]-[1]-novel	40.0453	170.699	4.26265	2.09175	3.19254e-07	Up
TCONS_00037665-[scaffold_6]-[-]-[i]-[239]-[1]-novel	32.6011	139.016	4.26415	2.09226	0.000146965	Up
TCONS_00007509-[scaffold_2]-[+]-[u]-[267]-[1]-novel	6.5257	27.8699	4.27079	2.0945	0.044759	Up
TCONS_00016609-[scaffold_3]-[+]-[x]-[537]-[1]-novel	13.7406	59.7513	4.34851	2.12052	0.00290662	Up
TCONS_00013214-[scaffold_3]-[+]-[x]-[218]-[1]-novel	10.8483	47.3882	4.36827	2.12706	0.00765395	Up
TCONS_00034428-[scaffold_6]-[+]-[i]-[492]-[1]-novel	6.2116	27.1452	4.37008	2.12766	0.0450951	Up
TCONS_00019477-[scaffold_3]-[-]-[u]-[335]-[1]-novel	14.683	64.5049	4.39316	2.13526	0.00144144	Up
TCONS_00025597-[scaffold_4]-[-]-[u]-[575]-[3]-novel	8.70106	38.4942	4.42408	2.14538	0.0152983	Up
TCONS_00018775-[scaffold_3]-[-]-[i]-[264]-[1]-novel	44.7711	198.739	4.43899	2.15023	2.15129e-08	Up
TCONS_00019502-[scaffold_3]-[-]-[i]-[217]-[1]-novel	16.9943	75.8493	4.46322	2.15809	0.0284497	Up
TCONS_00010020-[scaffold_2]-[-]-[i]-[268]-[1]-novel	15.6537	70.0761	4.47666	2.16242	0.00100187	Up
TCONS_00019741-[scaffold_3]-[-]-[i]-[393]-[1]-novel	17.2898	77.5181	4.48347	2.16461	0.000470527	Up
TCONS_00041563-[scaffold_7]-[-]-[i]-[218]-[1]-novel	26.9427	121.415	4.50642	2.17198	0.00160727	Up
TCONS_00015557-[scaffold_3]-[+]-[i]-[287]-[1]-novel	15.7192	71.3858	4.5413	2.18311	0.00176132	Up
TCONS_00004144-[scaffold_1]-[-]-[u]-[1539]-[1]-novel	6.49294	29.5269	4.54755	2.18509	0.0336483	Up
TCONS_00023784-[scaffold_4]-[+]-[i]-[311]-[1]-novel	12.2595	55.8051	4.55199	2.1865	0.00346175	Up
TCONS_00001490-[scaffold_1]-[+]-[i]-[214]-[1]-novel	6.47425	29.6063	4.57293	2.19312	0.0325719	Up
TCONS_00004061-[scaffold_1]-[-]-[i]-[457]-[1]-novel	5.44282	25.3012	4.64855	2.21678	0.0475828	Up
TCONS_00028336-[scaffold_5]-[+]-[u]-[464]-[2]-novel	6.48366	30.2563	4.66654	2.22235	0.0297862	Up
TCONS_00036286-[scaffold_6]-[-]-[u]-[453]-[1]-novel	10.8483	50.7112	4.67459	2.22484	0.00408999	Up
TCONS_00034335-[scaffold_6]-[+]-[i]-[238]-[1]-novel	27.5285	129.847	4.71682	2.23782	2.95122e-06	Up
TCONS_00034336-[scaffold_6]-[+]-[i]-[330]-[1]-novel	22.6295	106.895	4.7237	2.23992	2.39081e-05	Up
TCONS_00024820-[scaffold_4]-[-]-[i]-[223]-[1]-novel	7.3602	34.9488	4.74835	2.24743	0.0162788	Up
TCONS_00034426-[scaffold_6]-[+]-[i]-[424]-[1]-novel	9.35735	44.8581	4.79389	2.2612	0.00649916	Up
TCONS_00001568-[scaffold_1]-[+]-[i]-[310]-[1]-novel	13.9282	66.9096	4.80388	2.2642	0.00086777	Up
TCONS_00018445-[scaffold_3]-[-]-[u]-[287]-[2]-novel	27.2753	131.117	4.80716	2.26518	2.36092e-06	Up
TCONS_00041537-[scaffold_7]-[-]-[u]-[1009]-[1]-novel	6.76026	32.6122	4.82411	2.27026	0.0222984	Up
TCONS_00028423-[scaffold_5]-[+]-[i]-[227]-[1]-novel	23.3416	112.909	4.83723	2.27418	5.58331e-05	Up
TCONS_00028393-[scaffold_5]-[+]-[u]-[336]-[1]-novel	6.11792	29.6918	4.85324	2.27895	0.0286022	Up
TCONS_00029932-[scaffold_5]-[+]-[i]-[239]-[1]-novel	10.8762	53.5905	4.92733	2.30081	0.00373597	Up
TCONS_00005720-[scaffold_2]-[+]-[u]-[233]-[1]-novel	25.6725	126.649	4.93326	2.30254	0.00611565	Up
TCONS_00045386-[scaffold_8]-[-]-[i]-[531]-[1]-novel	6.46491	31.9018	4.9346	2.30293	0.0221817	Up
TCONS_00050502-[scaffold_9]-[-]-[i]-[295]-[1]-novel	14.6831	72.7617	4.95549	2.30903	0.000400338	Up
TCONS_00030521-[scaffold_5]-[-]-[u]-[215]-[1]-novel	209.656	1044.12	4.98015	2.31619	0.0404886	Up
TCONS_00045639-[scaffold_8]-[-]-[u]-[375]-[1]-novel	20.44	102.168	4.99845	2.32148	1.95468e-05	Up
TCONS_00030747-[scaffold_5]-[-]-[u]-[489]-[1]-novel	5.29763	26.871	5.07227	2.34263	0.0358842	Up
TCONS_00019077-[scaffold_3]-[-]-[u]-[302]-[1]-novel	5.81316	29.6852	5.10655	2.35235	0.0242768	Up
TCONS_00025106-[scaffold_4]-[-]-[u]-[221]-[1]-novel	50.2989	257.699	5.12335	2.35709	1.34493e-07	Up
TCONS_00030904-[scaffold_5]-[-]-[u]-[460]-[2]-novel	26.3563	135.148	5.12774	2.35832	7.09224e-07	Up
TCONS_00033856-[scaffold_5]-[-]-[u]-[670]-[1]-novel	12.2454	63.5188	5.18717	2.37495	0.000710293	Up
TCONS_00030495-[scaffold_5]-[-]-[i]-[236]-[1]-novel	4.81449	25.0759	5.20842	2.38085	0.0360255	Up
TCONS_00007050-[scaffold_2]-[+]-[u]-[298]-[1]-novel	9.19324	48.3012	5.25398	2.39341	0.00287775	Up
TCONS_00011435-[scaffold_2]-[-]-[i]-[280]-[1]-novel	10.9466	57.7915	5.27942	2.40038	0.00106943	Up
TCONS_00037872-[scaffold_6]-[-]-[i]-[340]-[1]-novel	20.576	109.675	5.33026	2.41421	0.000177476	Up
TCONS_00044599-[scaffold_8]-[+]-[i]-[225]-[1]-novel	13.4217	71.959	5.36137	2.4226	0.00023556	Up
TCONS_00050937-[scaffold_9]-[-]-[i]-[272]-[1]-novel	10.942	58.895	5.38244	2.42826	0.00108002	Up
TCONS_00039956-[scaffold_7]-[+]-[u]-[299]-[1]-novel	7.61331	41.7769	5.48735	2.45611	0.00528827	Up
TCONS_00035536-[scaffold_6]-[+]-[i]-[374]-[1]-novel	13.2392	72.9152	5.50753	2.46141	0.0031332	Up
TCONS_00006648-[scaffold_2]-[+]-[u]-[338]-[1]-novel	5.10056	28.3037	5.54914	2.47226	0.0222516	Up
TCONS_00031758-[scaffold_5]-[-]-[i]-[314]-[1]-novel	15.7283	87.294	5.55013	2.47252	3.48399e-05	Up
TCONS_00048095-[scaffold_9]-[+]-[i]-[231]-[1]-novel	16.9658	94.6113	5.57658	2.47938	0.00894655	Up
TCONS_00013325-[scaffold_3]-[+]-[i]-[439]-[1]-novel	17.3083	96.8426	5.59515	2.48418	1.40282e-05	Up
TCONS_00010292-[scaffold_2]-[-]-[i]-[307]-[1]-novel	5.50847	30.8938	5.60842	2.48759	0.0154382	Up
TCONS_00006924-[scaffold_2]-[+]-[x]-[491]-[1]-novel	7.61351	43.4065	5.70125	2.51128	0.00498519	Up
TCONS_00010804-[scaffold_2]-[-]-[u]-[662]-[1]-novel	5.81316	33.4087	5.74708	2.52283	0.0112762	Up
TCONS_00041175-[scaffold_7]-[-]-[u]-[216]-[1]-novel	113.264	661.552	5.84077	2.54616	0.0437317	Up
TCONS_00043821-[scaffold_8]-[+]-[u]-[220]-[2]-novel	5.50847	32.5265	5.90481	2.56189	0.0111607	Up
TCONS_00004371-[scaffold_1]-[-]-[i]-[237]-[1]-novel	11.1998	66.5266	5.93998	2.57046	0.000233693	Up
TCONS_00009319-[scaffold_2]-[-]-[i]-[310]-[1]-novel	8.12424	48.588	5.98062	2.58029	0.00156797	Up
TCONS_00014276-[scaffold_3]-[+]-[i]-[304]-[1]-novel	6.76026	40.5827	6.00312	2.58571	0.00459346	Up
TCONS_00031924-[scaffold_5]-[-]-[i]-[336]-[1]-novel	3.563	21.417	6.01094	2.58759	0.0453023	Up
TCONS_00010314-[scaffold_2]-[-]-[i]-[251]-[1]-novel	8.83224	53.1337	6.01588	2.58878	0.000888106	Up
TCONS_00035019-[scaffold_6]-[+]-[i]-[232]-[1]-novel	12.8827	78.3952	6.08531	2.60533	4.44794e-05	Up
TCONS_00037886-[scaffold_6]-[-]-[i]-[247]-[1]-novel	6.62418	40.4121	6.1007	2.60897	0.0243138	Up
TCONS_00014400-[scaffold_3]-[+]-[i]-[277]-[1]-novel	4.16311	25.4809	6.12064	2.61368	0.0279096	Up
TCONS_00019917-[scaffold_3]-[-]-[u]-[229]-[1]-novel	14.1208	86.7188	6.14123	2.61853	2.37488e-05	Up
TCONS_00031425-[scaffold_5]-[-]-[u]-[656]-[1]-novel	4.67397	28.9159	6.18658	2.62914	0.0163454	Up
TCONS_00029083-[scaffold_5]-[+]-[i]-[238]-[1]-novel	12.8268	79.9168	6.23045	2.63934	0.00951181	Up
TCONS_00036129-[scaffold_6]-[+]-[x]-[1248]-[1]-novel	9.42307	59.1442	6.27653	2.64997	0.000400626	Up
TCONS_00013531-[scaffold_3]-[+]-[u]-[218]-[1]-novel	39.7224	250.744	6.31242	2.65819	7.74376e-09	Up
TCONS_00021936-[scaffold_4]-[+]-[u]-[818]-[1]-novel	3.99426	25.2921	6.3321	2.66268	0.0236715	Up
TCONS_00001696-[scaffold_1]-[+]-[u]-[259]-[1]-novel	17.5524	111.975	6.37949	2.67344	0.000171671	Up
TCONS_00024352-[scaffold_4]-[+]-[u]-[220]-[1]-novel	49.5768	319.576	6.44607	2.68842	3.47185e-09	Up
TCONS_00037541-[scaffold_6]-[-]-[i]-[300]-[1]-novel	36.1593	234.15	6.47553	2.695	5.91964e-13	Up
TCONS_00042492-[scaffold_7]-[-]-[i]-[219]-[1]-novel	19.0431	124.256	6.52498	2.70597	1.28107e-07	Up
TCONS_00014037-[scaffold_3]-[+]-[u]-[474]-[1]-novel	25.5642	167.806	6.56413	2.7146	9.6373e-10	Up
TCONS_00028410-[scaffold_5]-[+]-[i]-[237]-[1]-novel	23.8158	156.753	6.58189	2.7185	7.24825e-06	Up
TCONS_00031413-[scaffold_5]-[-]-[u]-[218]-[1]-novel	22.1561	146.438	6.60939	2.72452	0.000318428	Up
TCONS_00048312-[scaffold_9]-[+]-[i]-[845]-[1]-novel	14.9504	99.4578	6.65252	2.7339	2.69002e-06	Up
TCONS_00028024-[scaffold_5]-[+]-[u]-[395]-[4]-novel	100.096	669.762	6.69123	2.74227	4.72145e-34	Up
TCONS_00039151-[scaffold_7]-[+]-[u]-[548]-[1]-novel	12.1375	81.4328	6.70919	2.74614	2.09265e-05	Up
TCONS_00034427-[scaffold_6]-[+]-[i]-[555]-[1]-novel	6.44149	43.251	6.71443	2.74727	0.00220033	Up
TCONS_00018564-[scaffold_3]-[-]-[u]-[264]-[1]-novel	8.81356	59.658	6.76889	2.75892	0.00023869	Up
TCONS_00031945-[scaffold_5]-[-]-[u]-[294]-[1]-novel	9.09483	61.8136	6.79656	2.7648	0.000184216	Up
TCONS_00048313-[scaffold_9]-[+]-[i]-[560]-[1]-novel	11.2841	77.0914	6.83184	2.77227	2.63347e-05	Up
TCONS_00050873-[scaffold_9]-[-]-[i]-[240]-[1]-novel	6.4134	44.1023	6.87659	2.78169	0.0452618	Up
TCONS_00018700-[scaffold_3]-[-]-[i]-[214]-[1]-novel	10.4358	71.7703	6.87734	2.78185	0.0454102	Up
TCONS_00003571-[scaffold_1]-[-]-[i]-[214]-[1]-novel	4.64595	32.2837	6.94879	2.79676	0.0311123	Up
TCONS_00023959-[scaffold_4]-[+]-[i]-[218]-[1]-novel	12.3392	86.5588	7.01495	2.81043	0.012631	Up
TCONS_00028437-[scaffold_5]-[+]-[u]-[214]-[1]-novel	7.29461	51.5766	7.07051	2.82181	0.00403451	Up
TCONS_00007446-[scaffold_2]-[+]-[i]-[216]-[1]-novel	14.1205	100.139	7.09179	2.82615	0.0190397	Up
TCONS_00026408-[scaffold_4]-[-]-[i]-[537]-[1]-novel	3.60977	25.6234	7.09833	2.82748	0.0178364	Up
TCONS_00041326-[scaffold_7]-[-]-[i]-[219]-[1]-novel	51.0956	366.672	7.17619	2.84322	7.1716e-21	Up
TCONS_00029985-[scaffold_5]-[+]-[u]-[214]-[1]-novel	10.5388	75.9169	7.20358	2.84871	0.030901	Up
TCONS_00027956-[scaffold_5]-[+]-[u]-[260]-[1]-novel	7.2431	52.3478	7.22726	2.85345	0.0108243	Up
TCONS_00013271-[scaffold_3]-[+]-[i]-[226]-[1]-novel	16.2298	118.478	7.30001	2.8679	0.00580826	Up
TCONS_00036478-[scaffold_6]-[-]-[u]-[526]-[1]-novel	48.7283	356.612	7.31837	2.87152	2.56991e-20	Up
TCONS_00028197-[scaffold_5]-[+]-[u]-[373]-[4]-novel	3.9567	28.9592	7.31904	2.87165	0.0105877	Up
TCONS_00011523-[scaffold_2]-[-]-[u]-[250]-[1]-novel	5.0209	37.4477	7.45837	2.89886	0.0030753	Up
TCONS_00042330-[scaffold_7]-[-]-[u]-[219]-[1]-novel	24.7815	185.636	7.49093	2.90514	1.17997e-10	Up
TCONS_00018701-[scaffold_3]-[-]-[i]-[206]-[1]-novel	4.24744	31.9699	7.52686	2.91205	0.0436279	Up
TCONS_00029801-[scaffold_5]-[+]-[i]-[224]-[1]-novel	13.7126	103.406	7.54097	2.91475	0.00255621	Up
TCONS_00004315-[scaffold_1]-[-]-[u]-[234]-[1]-novel	4.44414	33.638	7.56906	2.92011	0.00462885	Up
TCONS_00047698-[scaffold_9]-[+]-[u]-[252]-[1]-novel	2.42848	18.4995	7.61773	2.92936	0.0471255	Up
TCONS_00046217-[scaffold_8]-[-]-[i]-[219]-[1]-novel	13.4877	103.147	7.64749	2.93499	1.97149e-05	Up
TCONS_00033857-[scaffold_5]-[-]-[u]-[256]-[1]-novel	3.29107	25.6977	7.8083	2.96501	0.0138477	Up
TCONS_00032746-[scaffold_5]-[-]-[i]-[214]-[1]-novel	15.3206	120.18	7.84433	2.97165	0.0193787	Up
TCONS_00029104-[scaffold_5]-[+]-[i]-[219]-[1]-novel	7.60884	59.9369	7.87727	2.9777	0.000112152	Up
TCONS_00025193-[scaffold_4]-[-]-[u]-[217]-[2]-novel	13.722	109.658	7.99135	2.99844	0.0119245	Up
TCONS_00042062-[scaffold_7]-[-]-[x]-[546]-[1]-novel	4.2756	34.597	8.09173	3.01645	0.00368743	Up
TCONS_00006997-[scaffold_2]-[+]-[u]-[363]-[1]-novel	5.51314	45.3043	8.21751	3.0387	0.000664462	Up
TCONS_00018677-[scaffold_3]-[-]-[i]-[247]-[1]-novel	6.4134	52.8406	8.2391	3.04249	0.00161928	Up
TCONS_00026164-[scaffold_4]-[-]-[x]-[428]-[1]-novel	3.57701	29.4724	8.23939	3.04254	0.0288746	Up
TCONS_00044854-[scaffold_8]-[+]-[u]-[332]-[2]-novel	6.6522	54.9291	8.25728	3.04567	0.000892356	Up
TCONS_00041033-[scaffold_7]-[-]-[i]-[259]-[1]-novel	2.59242	21.4206	8.26281	3.04663	0.0227432	Up
TCONS_00028481-[scaffold_5]-[+]-[i]-[270]-[1]-novel	30.2239	257.172	8.50891	3.08897	1.1591e-16	Up
TCONS_00025571-[scaffold_4]-[-]-[u]-[253]-[1]-novel	8.41052	72.1474	8.57823	3.10068	0.00413615	Up
TCONS_00050464-[scaffold_9]-[-]-[i]-[214]-[1]-novel	11.2512	97.5508	8.67022	3.11607	0.0275995	Up
TCONS_00027440-[scaffold_5]-[+]-[u]-[214]-[1]-novel	7.27593	64.161	8.81826	3.14049	0.0226849	Up
TCONS_00026826-[scaffold_4]-[-]-[u]-[230]-[2]-novel	3.65675	32.3065	8.83477	3.14319	0.00371546	Up
TCONS_00051491-[scaffold_9]-[-]-[i]-[311]-[1]-novel	3.58635	31.7949	8.86552	3.1482	0.00414946	Up
TCONS_00009341-[scaffold_2]-[-]-[i]-[215]-[1]-novel	9.41833	87.2377	9.26255	3.21141	0.0141499	Up
TCONS_00022703-[scaffold_4]-[+]-[i]-[217]-[1]-novel	8.20421	77.4942	9.44566	3.23965	0.0382618	Up
TCONS_00025622-[scaffold_4]-[-]-[i]-[216]-[1]-novel	11.181	106.227	9.50071	3.24804	0.010433	Up
TCONS_00019248-[scaffold_3]-[-]-[x]-[237]-[1]-novel	5.89773	56.3298	9.55109	3.25566	8.83616e-05	Up
TCONS_00017694-[scaffold_3]-[-]-[i]-[234]-[1]-novel	7.73055	74.0549	9.57952	3.25995	0.000330686	Up
TCONS_00042331-[scaffold_7]-[-]-[i]-[214]-[1]-novel	31.3304	302.078	9.64169	3.26929	0.0232849	Up
TCONS_00020569-[scaffold_3]-[-]-[x]-[411]-[1]-novel	4.05038	39.2357	9.68691	3.27604	0.000906929	Up
TCONS_00033729-[scaffold_5]-[-]-[x]-[714]-[1]-novel	6.08523	59.3466	9.75257	3.28578	4.3029e-05	Up
TCONS_00005234-[scaffold_1]-[-]-[u]-[214]-[1]-novel	531.657	5234.12	9.84492	3.29938	0.0123568	Up
TCONS_00049068-[scaffold_9]-[+]-[i]-[208]-[1]-novel	2.12372	21.2085	9.9865	3.31998	0.0294722	Up
TCONS_00002029-[scaffold_1]-[+]-[i]-[219]-[1]-novel	10.1217	101.099	9.98841	3.32026	0.00232818	Up
TCONS_00027444-[scaffold_5]-[+]-[u]-[215]-[2]-novel	14.2048	143.261	10.0854	3.33419	0.0268518	Up
TCONS_00050374-[scaffold_9]-[-]-[u]-[214]-[1]-novel	7.92754	80.4241	10.1449	3.34268	0.0195722	Up
TCONS_00014499-[scaffold_3]-[+]-[u]-[616]-[1]-novel	1.82837	18.7751	10.2688	3.36019	0.0251438	Up
TCONS_00025380-[scaffold_4]-[-]-[i]-[215]-[1]-novel	10.5388	108.518	10.297	3.36415	0.0242264	Up
TCONS_00039109-[scaffold_7]-[+]-[i]-[287]-[1]-novel	4.30363	44.4628	10.3315	3.36898	0.000335723	Up
TCONS_00006647-[scaffold_2]-[+]-[u]-[699]-[1]-novel	7.83854	81.2828	10.3696	3.37429	9.77004e-07	Up
TCONS_00008752-[scaffold_2]-[-]-[i]-[218]-[1]-novel	5.85547	60.9746	10.4133	3.38035	1.95347e-05	Up
TCONS_00021271-[scaffold_3]-[-]-[u]-[214]-[1]-novel	14.8612	157.592	10.6043	3.40658	0.0159507	Up
TCONS_00042441-[scaffold_7]-[-]-[i]-[216]-[1]-novel	5.42881	58.3594	10.7499	3.42626	0.0143006	Up
TCONS_00029368-[scaffold_5]-[+]-[i]-[217]-[1]-novel	4.35053	47.2199	10.8538	3.44013	0.0161375	Up
TCONS_00035653-[scaffold_6]-[+]-[i]-[219]-[1]-novel	18.2883	198.991	10.8807	3.44371	3.13218e-15	Up
TCONS_00034002-[scaffold_6]-[+]-[u]-[214]-[1]-novel	11.6218	126.62	10.895	3.4456	0.0191875	Up
TCONS_00027249-[scaffold_5]-[+]-[u]-[314]-[2]-novel	321.922	3525.09	10.9502	3.45288	2.8292e-45	Up
TCONS_00014192-[scaffold_3]-[+]-[u]-[304]-[1]-novel	1.48138	16.3447	11.0334	3.4638	0.0344344	Up
TCONS_00007928-[scaffold_2]-[+]-[i]-[217]-[1]-novel	7.67436	84.7894	11.0484	3.46577	0.0280593	Up
TCONS_00010367-[scaffold_2]-[-]-[i]-[248]-[1]-novel	7.97929	88.7748	11.1257	3.47582	9.83915e-06	Up
TCONS_00025282-[scaffold_4]-[-]-[i]-[220]-[1]-novel	6.20239	69.0111	11.1265	3.47593	3.71011e-06	Up
TCONS_00027345-[scaffold_5]-[+]-[u]-[415]-[2]-novel	2.19405	24.6418	11.2312	3.48944	0.00735	Up
TCONS_00050097-[scaffold_9]-[-]-[u]-[215]-[1]-novel	9.04799	101.953	11.2681	3.49417	0.022692	Up
TCONS_00010229-[scaffold_2]-[-]-[i]-[215]-[1]-novel	30.3085	346.512	11.4328	3.51511	0.0112447	Up
TCONS_00043682-[scaffold_8]-[+]-[i]-[217]-[1]-novel	19.5166	224.94	11.5256	3.52677	0.0066477	Up
TCONS_00037422-[scaffold_6]-[-]-[i]-[220]-[1]-novel	3.23943	37.7746	11.6609	3.54361	0.000688011	Up
TCONS_00044270-[scaffold_8]-[+]-[i]-[217]-[1]-novel	3.62385	42.7083	11.7853	3.55892	0.02115	Up
TCONS_00050835-[scaffold_9]-[-]-[u]-[217]-[1]-novel	30.5898	360.513	11.7854	3.55893	0.0079102	Up
TCONS_00028702-[scaffold_5]-[+]-[u]-[335]-[1]-novel	6.53991	77.1665	11.7993	3.56063	6.63535e-07	Up
TCONS_00006356-[scaffold_2]-[+]-[i]-[220]-[1]-novel	16.4037	194.005	11.8269	3.564	5.42067e-06	Up
TCONS_00026572-[scaffold_4]-[-]-[i]-[216]-[1]-novel	6.52109	79.7799	12.2341	3.61284	0.0180112	Up
TCONS_00042220-[scaffold_7]-[-]-[u]-[272]-[1]-novel	2.9254	35.8132	12.2422	3.61379	0.000780451	Up
TCONS_00047071-[scaffold_82]-[-]-[u]-[746]-[1]-novel	3.27693	40.2894	12.2949	3.61999	0.000356335	Up
TCONS_00018327-[scaffold_3]-[-]-[u]-[215]-[1]-novel	2.91132	37.4834	12.8751	3.68651	0.0223595	Up
TCONS_00022374-[scaffold_4]-[+]-[i]-[220]-[1]-novel	4.70219	61.9231	13.169	3.71907	5.17088e-06	Up
TCONS_00013416-[scaffold_3]-[+]-[x]-[628]-[1]-novel	1.79087	24.1799	13.5017	3.75507	0.00588077	Up
TCONS_00019460-[scaffold_3]-[-]-[i]-[216]-[1]-novel	4.27553	57.8961	13.5412	3.75929	0.00502737	Up
TCONS_00019936-[scaffold_3]-[-]-[i]-[216]-[1]-novel	8.13856	111.089	13.6497	3.7708	0.011443	Up
TCONS_00043471-[scaffold_8]-[+]-[i]-[216]-[1]-novel	9.73243	134.106	13.7793	3.78443	0.00378286	Up
TCONS_00000444-[scaffold_1]-[+]-[i]-[216]-[1]-novel	3.60977	51.3584	14.2276	3.83062	0.0275463	Up
TCONS_00027727-[scaffold_5]-[+]-[u]-[214]-[3]-novel	2.51282	36.2992	14.4456	3.85256	0.00489597	Up
TCONS_00026152-[scaffold_4]-[-]-[i]-[214]-[1]-novel	1.73463	25.4177	14.6531	3.87314	0.026983	Up
TCONS_00016650-[scaffold_3]-[+]-[i]-[216]-[1]-novel	5.76639	85.474	14.8228	3.88974	0.0139643	Up
TCONS_00004997-[scaffold_1]-[-]-[i]-[372]-[1]-novel	7.39793	112.562	15.2154	3.92746	2.91218e-10	Up
TCONS_00045950-[scaffold_8]-[-]-[u]-[215]-[3]-novel	3.22075	49.3406	15.3196	3.93731	0.0141299	Up
TCONS_00041779-[scaffold_7]-[-]-[i]-[216]-[1]-novel	14.083	216.169	15.3496	3.94013	0.000666896	Up
TCONS_00032091-[scaffold_5]-[-]-[i]-[217]-[1]-novel	5.07714	80.3788	15.8315	3.98473	0.00812649	Up
TCONS_00048403-[scaffold_9]-[+]-[i]-[214]-[1]-novel	3.60977	57.4936	15.9272	3.99342	0.0146284	Up
TCONS_00038017-[scaffold_6]-[-]-[i]-[217]-[1]-novel	8.71975	140.979	16.1678	4.01505	0.027529	Up
TCONS_00045714-[scaffold_8]-[-]-[i]-[498]-[1]-novel	1.43454	23.2615	16.2153	4.01928	0.00497608	Up
TCONS_00043897-[scaffold_8]-[+]-[i]-[215]-[1]-novel	3.33311	54.2908	16.2884	4.02577	0.0493607	Up
TCONS_00037080-[scaffold_6]-[-]-[i]-[220]-[1]-novel	1.08762	18.0189	16.5673	4.05027	0.0143504	Up
TCONS_00050711-[scaffold_9]-[-]-[i]-[214]-[1]-novel	4.59437	77.2652	16.8174	4.07188	0.019252	Up
TCONS_00003882-[scaffold_1]-[-]-[i]-[215]-[1]-novel	10.52	181.21	17.2253	4.10646	0.00709539	Up
TCONS_00023210-[scaffold_4]-[+]-[i]-[220]-[1]-novel	5.50834	95.6408	17.3629	4.11794	3.47951e-05	Up
TCONS_00008780-[scaffold_2]-[-]-[i]-[215]-[1]-novel	6.3759	111.745	17.5262	4.13144	0.00573026	Up
TCONS_00048785-[scaffold_9]-[+]-[u]-[786]-[2]-novel	8.32124	147.086	17.676	4.14372	3.41528e-14	Up
TCONS_00012222-[scaffold_3]-[+]-[i]-[225]-[1]-novel	5.20388	92.2643	17.7299	4.14811	5.58545e-06	Up
TCONS_00000404-[scaffold_1]-[+]-[u]-[730]-[2]-novel	8.65429	155.201	17.9334	4.16458	2.02548e-14	Up
TCONS_00034631-[scaffold_6]-[+]-[i]-[217]-[1]-novel	2.91132	53.139	18.2526	4.19003	0.0108023	Up
TCONS_00019014-[scaffold_3]-[-]-[i]-[215]-[1]-novel	3.24884	59.8472	18.4211	4.20329	0.0376885	Up
TCONS_00018170-[scaffold_3]-[-]-[u]-[217]-[1]-novel	9.71835	183.904	18.9234	4.2421	0.00217729	Up
TCONS_00031992-[scaffold_5]-[-]-[i]-[215]-[1]-novel	1.07827	22.1406	20.5334	4.3599	0.00987281	Up
TCONS_00040021-[scaffold_7]-[+]-[u]-[510]-[1]-novel	2.08155	43.0547	20.6839	4.37044	4.08237e-05	Up
TCONS_00009342-[scaffold_2]-[-]-[i]-[216]-[1]-novel	9.41366	202.563	21.5179	4.42747	0.00411376	Up
TCONS_00009869-[scaffold_2]-[-]-[i]-[490]-[1]-novel	6.5305	141.986	21.742	4.44241	8.65897e-15	Up
TCONS_00044344-[scaffold_8]-[+]-[u]-[216]-[1]-novel	4.72561	104.566	22.1276	4.46778	0.0240056	Up
TCONS_00050977-[scaffold_9]-[-]-[i]-[214]-[1]-novel	3.64734	81.6871	22.3964	4.48519	0.00629149	Up
TCONS_00028981-[scaffold_5]-[+]-[i]-[217]-[1]-novel	3.202	73.7037	23.018	4.52469	0.0198761	Up
TCONS_00048674-[scaffold_9]-[+]-[u]-[434]-[1]-novel	1.4627	33.8772	23.1608	4.53361	0.000204972	Up
TCONS_00009306-[scaffold_2]-[-]-[i]-[216]-[1]-novel	1.05953	24.6008	23.2187	4.53721	0.00195104	Up
TCONS_00031998-[scaffold_5]-[-]-[i]-[216]-[1]-novel	2.50348	60.6055	24.2086	4.59745	0.0258346	Up
TCONS_00043443-[scaffold_8]-[+]-[i]-[326]-[1]-novel	1.85173	44.8461	24.2185	4.59804	1.25592e-05	Up
TCONS_00031426-[scaffold_5]-[-]-[u]-[382]-[2]-novel	1.09702	26.5689	24.219	4.59807	0.00106636	Up
TCONS_00002155-[scaffold_1]-[+]-[u]-[215]-[1]-novel	2.82224	70.2264	24.8832	4.6371	0.0286573	Up
TCONS_00033593-[scaffold_5]-[-]-[i]-[218]-[1]-novel	2.47532	65.4381	26.4363	4.72445	2.91558e-06	Up
TCONS_00015817-[scaffold_3]-[+]-[x]-[367]-[1]-novel	1.3877	37.5646	27.0696	4.7586	0.00340552	Up
TCONS_00014799-[scaffold_3]-[+]-[i]-[217]-[1]-novel	2.22207	60.5437	27.2465	4.768	0.0143745	Up
TCONS_00004685-[scaffold_1]-[-]-[u]-[219]-[1]-novel	1.80489	50.8427	28.1695	4.81606	1.91815e-06	Up
TCONS_00026253-[scaffold_4]-[-]-[i]-[414]-[1]-novel	10.5434	300.206	28.4734	4.83154	2.93294e-32	Up
TCONS_00009988-[scaffold_2]-[-]-[u]-[347]-[1]-novel	4.85696	144.728	29.7982	4.89715	2.53273e-16	Up
TCONS_00001346-[scaffold_1]-[+]-[i]-[215]-[1]-novel	4.04577	127.342	31.4752	4.97615	0.0263427	Up
TCONS_00035406-[scaffold_6]-[+]-[u]-[217]-[1]-novel	1.4627	46.7283	31.9467	4.99759	0.0139838	Up
TCONS_00040955-[scaffold_7]-[-]-[i]-[216]-[1]-novel	2.85974	102.204	35.739	5.15943	0.00278534	Up
TCONS_00024047-[scaffold_4]-[+]-[i]-[216]-[1]-novel	1.4627	53.9992	36.9175	5.20623	0.00629133	Up
TCONS_00023000-[scaffold_4]-[+]-[i]-[217]-[1]-novel	1.47204	56.3739	38.2965	5.25914	0.00402051	Up
TCONS_00018473-[scaffold_3]-[-]-[u]-[347]-[1]-novel	2.9254	119.282	40.7748	5.3496	5.35017e-15	Up
TCONS_00009986-[scaffold_2]-[-]-[u]-[702]-[1]-novel	2.82224	125.954	44.629	5.47991	2.84447e-12	Up
TCONS_00034960-[scaffold_6]-[+]-[u]-[215]-[1]-novel	1.43454	65.2823	45.5074	5.50803	0.0102466	Up
TCONS_00036241-[scaffold_6]-[-]-[u]-[216]-[1]-novel	0.7126	35.5608	49.9028	5.64105	0.0027559	Up
TCONS_00042388-[scaffold_7]-[-]-[u]-[999]-[1]-novel	0.370345	18.6425	50.338	5.65358	0.00334234	Up
TCONS_00007762-[scaffold_2]-[+]-[i]-[217]-[1]-novel	0.346926	17.4839	50.3968	5.65526	0.0240369	Up
TCONS_00000403-[scaffold_1]-[+]-[u]-[593]-[2]-novel	1.83771	135.714	73.8495	6.20652	6.30747e-19	Up
TCONS_00030847-[scaffold_5]-[-]-[x]-[214]-[2]-novel	2.08155	159.712	76.7273	6.26167	0.00568173	Up
TCONS_00041525-[scaffold_7]-[-]-[u]-[296]-[1]-novel	0.370345	28.8703	77.955	6.28457	0.000263319	Up
TCONS_00009571-[scaffold_2]-[-]-[u]-[217]-[1]-novel	0.346926	35.6237	102.684	6.68207	0.00121948	Up
TCONS_00000406-[scaffold_1]-[+]-[u]-[524]-[1]-novel	0.370345	59.8625	161.64	7.33664	3.13021e-05	Up
TCONS_00001769-[scaffold_1]-[+]-[u]-[752]-[2]-novel	1.43454	249.319	173.797	7.44126	2.04669e-37	Up
TCONS_00051003-[scaffold_9]-[-]-[u]-[762]-[1]-novel	1.4252	305.801	214.567	7.74529	8.38952e-26	Up
TCONS_00031619-[scaffold_5]-[-]-[i]-[340]-[1]-novel	0	14.8695	Inf	Inf	0.029758	Up
TCONS_00029152-[scaffold_5]-[+]-[i]-[224]-[1]-novel	0	14.4511	Inf	Inf	0.00533885	Up
TCONS_00035363-[scaffold_6]-[+]-[x]-[298]-[1]-novel	0	10.1991	Inf	Inf	0.026921	Up
TCONS_00018534-[scaffold_3]-[-]-[u]-[459]-[1]-novel	0	34.9766	Inf	Inf	1.89447e-06	Up
TCONS_00032129-[scaffold_5]-[-]-[u]-[461]-[1]-novel	0	28.1391	Inf	Inf	2.59723e-05	Up
TCONS_00018535-[scaffold_3]-[-]-[u]-[231]-[1]-novel	0	55.0786	Inf	Inf	4.96153e-05	Up
TCONS_00042706-[scaffold_7]-[-]-[u]-[216]-[1]-novel	0	15.9356	Inf	Inf	0.0098432	Up
TCONS_00040268-[scaffold_7]-[+]-[u]-[593]-[1]-novel	0	16.6652	Inf	Inf	0.00225892	Up
TCONS_00000001-[scaffold_1]-[+]-[u]-[350]-[1]-novel	0	31.0561	Inf	Inf	0.00201689	Up
TCONS_00025038-[scaffold_4]-[-]-[u]-[243]-[1]-novel	0	106.324	Inf	Inf	2.251e-18	Up
TCONS_00004970-[scaffold_1]-[-]-[u]-[498]-[1]-novel	0	42.4029	Inf	Inf	0.000222856	Up
TCONS_00000901-[scaffold_1]-[+]-[i]-[243]-[1]-novel	0	45.1922	Inf	Inf	3.65238e-08	Up
TCONS_00028649-[scaffold_5]-[+]-[u]-[787]-[2]-novel	0	15.328	Inf	Inf	0.00372836	Up
TCONS_00049115-[scaffold_9]-[+]-[u]-[249]-[1]-novel	0	23.6265	Inf	Inf	0.000153931	Up
TCONS_00006268-[scaffold_2]-[+]-[i]-[211]-[1]-novel	0	10.3439	Inf	Inf	0.0487539	Up
TCONS_00018536-[scaffold_3]-[-]-[u]-[281]-[1]-novel	0	35.9957	Inf	Inf	1.29498e-06	Up
TCONS_00048335-[scaffold_9]-[+]-[u]-[274]-[2]-novel	0	38.2017	Inf	Inf	5.58524e-07	Up
TCONS_00005722-[scaffold_2]-[+]-[u]-[264]-[3]-novel	0	19.1548	Inf	Inf	0.000841585	Up
TCONS_00042707-[scaffold_7]-[-]-[u]-[325]-[1]-novel	0	14.9244	Inf	Inf	0.00775853	Up
TCONS_00026103-[scaffold_4]-[-]-[u]-[261]-[1]-novel	0	9.1166	Inf	Inf	0.0414109	Up
TCONS_00024540-[scaffold_4]-[-]-[u]-[567]-[1]-novel	0	62.6	Inf	Inf	4.38981e-11	Up
TCONS_00021643-[scaffold_3]-[-]-[x]-[296]-[1]-novel	0	9.6086	Inf	Inf	0.0338349	Up
TCONS_00050789-[scaffold_9]-[-]-[u]-[677]-[3]-novel	0	16.4269	Inf	Inf	0.0352592	Up
TCONS_00011038-[scaffold_2]-[-]-[u]-[315]-[1]-novel	0	45.4883	Inf	Inf	3.25584e-08	Up
TCONS_00037875-[scaffold_6]-[-]-[x]-[260]-[1]-novel	0	14.5576	Inf	Inf	0.00635958	Up
TCONS_00018537-[scaffold_3]-[-]-[u]-[582]-[1]-novel	0	74.5542	Inf	Inf	4.4881e-13	Up
TCONS_00009987-[scaffold_2]-[-]-[u]-[329]-[1]-novel	0	78.1703	Inf	Inf	1.3473e-09	Up
TCONS_00034219-[scaffold_6]-[+]-[u]-[286]-[1]-novel	0	11.9645	Inf	Inf	0.0135719	Up
TCONS_00044187-[scaffold_8]-[+]-[u]-[302]-[1]-novel	0	54.664	Inf	Inf	9.58461e-10	Up
TCONS_00046578-[scaffold_8]-[-]-[u]-[395]-[2]-novel	0	12.6821	Inf	Inf	0.0104294	Up
TCONS_00005135-[scaffold_1]-[-]-[i]-[317]-[1]-novel	0	8.73969	Inf	Inf	0.0474418	Up
TCONS_00014427-[scaffold_3]-[+]-[u]-[276]-[1]-novel	0	27.063	Inf	Inf	3.99536e-05	Up
TCONS_00008914-[scaffold_2]-[-]-[u]-[393]-[2]-novel	0	10.6282	Inf	Inf	0.0231639	Up
TCONS_00020501-[scaffold_3]-[-]-[i]-[231]-[1]-novel	0	17.3836	Inf	Inf	0.004311	Up
TCONS_00001445-[scaffold_1]-[+]-[u]-[306]-[2]-novel	0	29.1293	Inf	Inf	1.8523e-05	Up
TCONS_00033161-[scaffold_5]-[-]-[u]-[249]-[1]-novel	0	16.6894	Inf	Inf	0.0326076	Up
TCONS_00001771-[scaffold_1]-[+]-[u]-[325]-[1]-novel	0	22.1867	Inf	Inf	0.00255242	Up
TCONS_00012704-[scaffold_3]-[+]-[i]-[260]-[1]-novel	0	33.4175	Inf	Inf	0.00427436	Up
TCONS_00036180-[scaffold_6]-[+]-[i]-[219]-[1]-novel	0	17.5818	Inf	Inf	0.00158778	Up
TCONS_00009505-[scaffold_2]-[-]-[i]-[382]-[1]-novel	21.3214	0	0	#NAME?	0.000226278	Down
TCONS_00013940-[scaffold_3]-[+]-[u]-[232]-[1]-novel	37.6643	0	0	#NAME?	1.40049e-05	Down
TCONS_00011770-[scaffold_2]-[-]-[u]-[813]-[1]-novel	22.0621	0	0	#NAME?	0.000167553	Down
TCONS_00010596-[scaffold_2]-[-]-[u]-[225]-[1]-novel	20.6745	0	0	#NAME?	0.000298564	Down
TCONS_00022468-[scaffold_4]-[+]-[x]-[2734]-[3]-novel	9.37616	0	0	#NAME?	0.0298725	Down
TCONS_00050713-[scaffold_9]-[-]-[i]-[228]-[1]-novel	20.0038	0	0	#NAME?	0.000396278	Down
TCONS_00040538-[scaffold_7]-[+]-[u]-[238]-[1]-novel	45.6951	0	0	#NAME?	0.00033158	Down
TCONS_00041849-[scaffold_7]-[-]-[x]-[427]-[1]-novel	52.3189	0	0	#NAME?	7.30702e-10	Down
TCONS_00033096-[scaffold_5]-[-]-[u]-[389]-[1]-novel	10.0465	0	0	#NAME?	0.0225349	Down
TCONS_00000136-[scaffold_1]-[+]-[i]-[289]-[1]-novel	14.0077	0	0	#NAME?	0.00814776	Down
TCONS_00005512-[scaffold_2]-[+]-[i]-[240]-[1]-novel	19.7367	0	0	#NAME?	0.00201668	Down
TCONS_00047308-[scaffold_9]-[+]-[i]-[250]-[1]-novel	44.0433	0	0	#NAME?	0.0319135	Down
TCONS_00038119-[scaffold_6]-[-]-[u]-[278]-[1]-novel	13.7081	0	0	#NAME?	0.0259023	Down
TCONS_00045097-[scaffold_8]-[+]-[u]-[365]-[1]-novel	14.0501	0	0	#NAME?	0.00440943	Down
TCONS_00031580-[scaffold_5]-[-]-[u]-[237]-[1]-novel	53.7022	0	0	#NAME?	3.65923e-10	Down
TCONS_00014817-[scaffold_3]-[+]-[u]-[245]-[1]-novel	56.5616	0	0	#NAME?	1.69014e-08	Down
