# Supplementary material for: Genome-wide screening and characterization of long non-coding RNAs involved in flowering development of trifoliate orange (Poncirus trifoliata L. Raf.)
Source: Sci Rep. 2017 Feb 24;7:43226. doi: 10.1038/srep43226 (PMC5324131; doi:10.1038/srep43226)
Supplement: Table S3 [file srep43226-s4.xls]

## Sheet: Transcripts
Genome-wide screening and characterization of long non-coding RNAs involved in flowering development of trifoliate orange (Poncirus trifoliata L. Raf.)
Chen-Yang Wang1, Sheng-Rui Liu1, Xiao-Yu Zhang, Yu-Jiao Ma, Chun-Gen Hu*, Jin-Zhi Zhang*
Key Laboratory of Horticultural Plant Biology (Ministry of Education), College of Horticulture and Forestry Science, Huazhong Agricultural University, Wuhan 430070, China
1These authors contributed equally to this work.
*Author for correspondence E-mail: jinzhizhang@mail.hzau.edu.cn or chungen@mail.hzau.edu.cn
Tel: +86-27-8728-1826
Fax: +86-27-8728-2010
Table S3. Differential expression of protein coding genes.
Transcript ID	BaseMean_WT	baseMean_MT	Fold Change	log2FoldChange	p-value	up_down	Description
Ciclev10007588m	60.0775	240.653	4.0057	2.00205	4.89e-09	Up	(M=1) K02209 - DNA replication licensing factor MCM5
Ciclev10010678m	10.0934	40.4896	4.01148	2.00414	0.0187474	Up	(M=1) KOG4462 - WASP-interacting protein VRP1/WIP, contains WH2 domain
Ciclev10000479m	29.1552	117.145	4.01796	2.00646	4.6e-05	Up	(M=12) PTHR24056//PTHR24056:SF77 - CELL DIVISION PROTEIN KINASE
Ciclev10008554m	9.00108	36.1811	4.01964	2.00707	0.0265628	Up	(M=5) PF05703 - Auxin canalisation
Ciclev10000902m	103.091	414.399	4.01975	2.0071	2.55e-14	Up	(M=3) 1.14.13.78 - Ent-kaurene oxidase.
Ciclev10024114m	10.0748	40.5619	4.0261	2.00938	0.018136	Up	(M=10) PTHR10168:SF44 - GLUTAREDOXIN DOMAIN-CONTAINING CYSTEINE-RICH PROTEIN 1
Ciclev10025505m	23.6044	95.0595	4.0272	2.00978	0.000227385	Up	(M=3) PTHR24420//PTHR24420:SF440 - LEUCINE-RICH REPEAT RECEPTOR-LIKE PROTEIN KINASE // SUBFAMILY NOT NAMED
Ciclev10014145m	128.829	519.034	4.02887	2.01038	1.6e-17	Up	(M=1) PTHR24420//PTHR24420:SF516 - LEUCINE-RICH REPEAT RECEPTOR-LIKE PROTEIN KINASE
Ciclev10025412m	1139.54	4592.86	4.03045	2.01094	7.75e-110	Up	(M=84) KOG0157 - Cytochrome P450 CYP4/CYP19/CYP26 subfamilies
Ciclev10004693m	21.0585	85.0012	4.03644	2.01308	0.000499818	Up
Ciclev10011661m	38.0532	153.793	4.04153	2.0149	3.73e-06	Up
Ciclev10023081m	26.6236	107.778	4.04821	2.01728	9.02e-05	Up
Ciclev10021041m	19.5586	79.1995	4.04934	2.01769	0.000760396	Up	(M=17) KOG1208 - Dehydrogenases with different specificities (related to short-chain alcohol dehydrogenases)
Ciclev10002034m	13.0143	52.902	4.06491	2.02322	0.00736961	Up
Ciclev10006527m	152.232	621.564	4.08302	2.02963	2.68e-17	Up	(M=60) KOG4412 - 26S proteasome regulatory complex, subunit PSMD10
Ciclev10012391m	72.0414	294.489	4.08778	2.03132	7.3e-08	Up
Ciclev10028972m	11.514	47.0901	4.08982	2.03204	0.0101485	Up
Ciclev10023846m	23.7965	97.3285	4.09003	2.03211	0.00233845	Up	(M=56) PF00190 - Cupin
Ciclev10033942m	7.30869	29.9155	4.09314	2.03321	0.0413924	Up	(M=1) PF01698 - Floricaula / Leafy protein
Ciclev10028496m	8.95898	36.7596	4.1031	2.03671	0.0240747	Up	(M=12) PTHR22936 - RHOMBOID-RELATED
Ciclev10021810m	7.16343	29.4353	4.1091	2.03882	0.0461027	Up
Ciclev10022111m	180.084	740.799	4.11364	2.04042	8.56e-19	Up	(M=56) PF00190 - Cupin
Ciclev10009650m	376.692	1553.98	4.12533	2.04451	3.26e-47	Up	(M=12) PF10604 - Polyketide cyclase / dehydrase and lipid transport
Ciclev10004322m	47.5512	197.135	4.14574	2.05163	7.49e-08	Up	(M=8) PTHR24420//PTHR24420:SF467 - LEUCINE-RICH REPEAT RECEPTOR-LIKE PROTEIN KINASE // SUBFAMILY NOT NAMED
Ciclev10018842m	256.803	1066.9	4.15454	2.05469	2.22e-34	Up	(M=8) KOG1050 - Trehalose-6-phosphate synthase component TPS1 and related subunits
Ciclev10026549m	4863.14	20232.4	4.16036	2.05671	3.43e-261	Up	(M=4) PTHR11467 - HISTONE H1/H5
Ciclev10011972m	28.147	117.161	4.16247	2.05744	3.17e-05	Up	(M=10) KOG1552 - Predicted alpha/beta hydrolase
Ciclev10017269m	13.8063	57.5386	4.16756	2.0592	0.00367378	Up
Ciclev10029294m	23.1497	96.587	4.17228	2.06084	0.000158002	Up	(M=19) PF00643 - B-box zinc finger
Ciclev10005996m	16.2206	67.6864	4.17286	2.06104	0.00168917	Up	(M=8) PF05078 - Protein of unknown function (DUF679)
Ciclev10003860m	7.28053	30.464	4.18431	2.06499	0.0374309	Up	(M=3) PTHR22904//PTHR22904:SF132 - TPR REPEAT CONTAINING PROTEIN // SUBFAMILY NOT NAMED
Ciclev10019717m	8.1149	33.9905	4.18865	2.06649	0.0265026	Up
Ciclev10022313m	2184.79	9208.56	4.21485	2.07548	3.33e-145	Up	(M=4) PTHR22931:SF13 - INVERTASE/PECTIN METHYLESTERASE INHIBITOR FAMILY PROTEIN
Ciclev10025088m	1228.87	5180.36	4.21556	2.07573	2.45e-65	Up	(M=2) 4.1.1.49 - Phosphoenolpyruvate carboxykinase (ATP).
Ciclev10005926m	29.2348	123.263	4.21632	2.07598	1.68e-05	Up	(M=6) PTHR22931:SF14 - INVERTASE/PECTIN METHYLESTERASE INHIBITOR FAMILY PROTEIN
Ciclev10013212m	14.5002	61.1558	4.21758	2.07642	0.00258872	Up
Ciclev10004541m	233.987	987.136	4.21877	2.07682	1.38e-32	Up	(M=35) PTHR11654:SF37 - OLIGOPEPTIDE TRANSPORTER-RELATED
Ciclev10031279m	32.2217	135.95	4.21919	2.07697	0.00126228	Up
Ciclev10021576m	356.369	1504.59	4.22201	2.07793	4.12e-47	Up	(M=10) PF05553 - Cotton fibre expressed protein
Ciclev10005102m	8.70573	36.784	4.22526	2.07904	0.0209203	Up	(M=120) PTHR10641 - MYB-LIKE DNA-BINDING PROTEIN MYB
Ciclev10025189m	167.21	706.719	4.22654	2.07948	3.27e-24	Up	(M=9) PTHR11654//PTHR11654:SF57 - OLIGOPEPTIDE TRANSPORTER-RELATED // SUBFAMILY NOT NAMED
Ciclev10033756m	15.9912	67.8111	4.24054	2.08425	0.0132097	Up
Ciclev10022038m	19.1976	81.4405	4.24222	2.08482	0.000468641	Up
Ciclev10001872m	84.02	356.535	4.24345	2.08524	3.03e-13	Up	(M=5) 2.5.1.43 - Nicotianamine synthase.
Ciclev10002618m	8.00261	33.9866	4.24694	2.08643	0.0259465	Up
Ciclev10021881m	29.8589	126.952	4.25172	2.08805	0.0143155	Up
Ciclev10030741m	21.481	91.5037	4.25974	2.09077	0.0382379	Up
Ciclev10009597m	13.9283	59.5056	4.27227	2.095	0.0148397	Up
Ciclev10011967m	15.4661	66.1976	4.28019	2.09767	0.00163421	Up	(M=120) PTHR10641 - MYB-LIKE DNA-BINDING PROTEIN MYB
Ciclev10011663m	19.4742	83.4563	4.28548	2.09946	0.000380059	Up	(M=9) KOG2722 - Predicted membrane protein
Ciclev10020180m	20.1494	86.41	4.28847	2.10046	0.0164575	Up
Ciclev10025705m	8.41025	36.1448	4.29771	2.10357	0.0211275	Up
Ciclev10015977m	6.23042	26.7985	4.30123	2.10475	0.0477657	Up	(M=10) PTHR11584//PTHR11584:SF275 - SERINE/THREONINE PROTEIN KINASE // SUBFAMILY NOT NAMED
Ciclev10025820m	25.7515	110.864	4.30513	2.10606	3.71e-05	Up	(M=1) PTHR16201:SF10 - PQ-LOOP REPEAT FAMILY PROTEIN / TRANSMEMBRANE FAMILY PROTEIN
Ciclev10005248m	15.9535	68.7113	4.30697	2.10667	0.00121806	Up	(M=12) PTHR11040:SF1 - ZINC/IRON TRANSPORTER, PLANT AND YEAST
Ciclev10009564m	12.3718	53.374	4.31418	2.10909	0.00443532	Up
Ciclev10007893m	8.41966	36.3308	4.31499	2.10936	0.0193768	Up	(M=2) PF00027//PF00520//PF11834 - Cyclic nucleotide-binding domain // Ion transport protein // Domain of unknown function (DUF3354)
Ciclev10000412m	9.16976	39.7833	4.33854	2.11721	0.0139668	Up	(M=9) KOG4629 - Predicted mechanosensitive ion channel
Ciclev10006253m	14.1392	61.8156	4.37193	2.12827	0.00203528	Up	(M=7) PF07911 - Protein of unknown function (DUF1677)
Ciclev10017340m	16.9802	74.5194	4.38861	2.13376	0.000684832	Up	(M=45) PF00179 - Ubiquitin-conjugating enzyme
Ciclev10004381m	90.6814	398.356	4.39292	2.13518	4.92e-10	Up	(M=64) PTHR10795:SF17 - SUBTILISIN-LIKE PROTEASE (PLANT)
Ciclev10007722m	49.3608	216.888	4.39394	2.13551	6.89e-09	Up
Ciclev10008844m	20.2807	89.123	4.39448	2.13569	0.000188527	Up	(M=7) KOG1444 - Nucleotide-sugar transporter VRG4/SQV-7
Ciclev10031127m	126.493	558.105	4.41215	2.14148	2.87e-15	Up
Ciclev10017917m	17.6694	78.0718	4.41846	2.14354	0.000501766	Up
Ciclev10016695m	16.6287	73.557	4.42351	2.14519	0.000700647	Up	(M=9) PF04520 - Senescence regulator
Ciclev10004866m	12.3109	54.514	4.4281	2.14669	0.00363045	Up
Ciclev10011293m	9.45583	42.0761	4.44975	2.15372	0.0109286	Up	(M=102) PF02365 - No apical meristem (NAM) protein
Ciclev10008783m	20.9369	93.489	4.46527	2.15875	0.000119997	Up	(M=73) PF00046 - Homeobox domain
Ciclev10019305m	8.95898	40.0672	4.47229	2.16101	0.0134771	Up	(M=18) PF00933 - Glycosyl hydrolase family 3 N terminal domain
Ciclev10026887m	136.287	609.952	4.4755	2.16205	1.77e-22	Up	(M=7) PF00304 - Gamma-thionin family
Ciclev10033610m	30.3787	136.016	4.47736	2.16265	3.12e-06	Up	(M=167) PTHR11926:SF15 - UDP-GLUCOSYLTRANSFERASE
Ciclev10024490m	19.6946	88.3784	4.48745	2.1659	0.000192941	Up	(M=223) PF00646 - F-box domain
Ciclev10019815m	108.013	484.718	4.48759	2.16594	1.49e-18	Up
Ciclev10032562m	449.422	2017.62	4.48936	2.16651	1.99e-64	Up	(M=7) PTHR10174:SF78 - SEC14 CYTOSOLIC FACTOR FAMILY PROTEIN / PHOSPHOGLYCERIDE TRANSFER FAMILY PROTEIN
Ciclev10005784m	7.8011	35.0692	4.49541	2.16845	0.0221168	Up
Ciclev10005932m	315.353	1418.24	4.49731	2.16906	1.1e-47	Up	(M=4) PTHR11467 - HISTONE H1/H5
Ciclev10002436m	83.3621	374.913	4.49741	2.16909	4.25e-08	Up
Ciclev10008143m	173.576	781.104	4.50007	2.16995	3.12e-28	Up	(M=55) PTHR13683:SF98 - CHLOROPLAST NUCLEIOD DNA-BINDING-RELATED
Ciclev10014199m	6963.27	31357.5	4.50327	2.17097	7.61e-243	Up	(M=14) 1.13.11.12 - Linoleate 13S-lipoxygenase.
Ciclev10013233m	32.1176	144.712	4.50569	2.17175	1.25e-06	Up
Ciclev10017253m	268.247	1208.84	4.50643	2.17198	1.84e-41	Up
Ciclev10004126m	9.75585	43.9706	4.5071	2.1722	0.00882267	Up	(M=13) KOG4280 - Kinesin-like protein
Ciclev10002761m	694.394	3129.73	4.50714	2.17221	8.65e-59	Up	(M=10) K14490 - histidine-containing phosphotransfer peotein
Ciclev10025087m	1542.95	6967.58	4.51576	2.17497	3.19e-165	Up
Ciclev10001544m	10.5434	47.6391	4.51839	2.17581	0.00608347	Up	(M=3) K06627 - cyclin A
Ciclev10001107m	21.3215	96.362	4.51948	2.17616	9.78e-05	Up
Ciclev10033187m	47.4995	214.743	4.52096	2.17663	3.67e-09	Up
Ciclev10028405m	9.4184	42.6367	4.52696	2.17854	0.00987098	Up	(M=167) PTHR11926:SF15 - UDP-GLUCOSYLTRANSFERASE
Ciclev10028319m	11.3636	51.4784	4.53011	2.17955	0.00401522	Up
Ciclev10000364m	65.0095	294.775	4.53433	2.18089	5.3e-12	Up	(M=6) PF00082//PF05922 - Subtilase family // Peptidase inhibitor I9
Ciclev10007915m	63.3304	287.195	4.53488	2.18106	7.67e-05	Up
Ciclev10028271m	65.0985	296.152	4.54929	2.18564	5.01e-12	Up	(M=2) PTHR22950:SF3 - AUX1-LIKE AMINO ACID PERMEASE
Ciclev10014356m	12.0342	54.9202	4.56367	2.19019	0.00294463	Up	(M=5) PTHR24420//PTHR24420:SF465 - LEUCINE-RICH REPEAT RECEPTOR-LIKE PROTEIN KINASE // SUBFAMILY NOT NAMED
Ciclev10027967m	93.0862	425.016	4.56583	2.19088	1.27e-16	Up	(M=8) 6.2.1.3 - Long-chain-fatty-acid--CoA ligase.
Ciclev10001665m	22.6857	103.594	4.56648	2.19108	4.22e-05	Up	(M=29) PTHR12411:SF44 - CYSTEINE PROTEASE
Ciclev10019616m	254.558	1163.98	4.57255	2.193	8.3e-41	Up	(M=84) KOG0157 - Cytochrome P450 CYP4/CYP19/CYP26 subfamilies
Ciclev10008628m	186.491	854.174	4.58023	2.19542	5.03e-31	Up	(M=102) PF02365 - No apical meristem (NAM) protein
Ciclev10005653m	14.3035	65.5886	4.58549	2.19708	0.00121446	Up	(M=11) PTHR10108:SF276 - EMBRYO-ABUNDANT PROTEIN-RELATED
Ciclev10004839m	16.052	73.7501	4.59445	2.19989	0.000500892	Up	(M=48) KOG0254 - Predicted transporter (major facilitator superfamily)
Ciclev10018237m	136.845	629.692	4.60148	2.2021	1.12e-23	Up	(M=210) PF00076 - RNA recognition motif. (a.k.a. RRM, RBD, or RNP domain)
Ciclev10015165m	9.98101	46.0672	4.61549	2.20648	0.00705607	Up	(M=6) PF04859 - Plant protein of unknown function (DUF641)
Ciclev10004520m	7.22429	33.3877	4.62159	2.20839	0.0219202	Up	(M=10) PTHR11814 - SULFATE TRANSPORTER
Ciclev10003573m	46.5292	215.125	4.62343	2.20896	2.68e-09	Up	(M=7) PF12023 - Domain of unknown function (DUF3511)
Ciclev10005533m	16.9755	78.6195	4.63134	2.21143	0.00034297	Up	(M=2) K05758 - actin related protein 2/3 complex, subunit 2
Ciclev10016200m	139.963	649.087	4.63757	2.21337	1.48e-24	Up
Ciclev10007620m	9.062	42.1402	4.6502	2.21729	0.00915843	Up	(M=2) K06676 - condensin complex subunit 2
Ciclev10001766m	9.37623	43.7236	4.66324	2.22133	0.00804162	Up	(M=3) K00540 - formate acetyltransferase activating enzyme [EC:1.97.1.4]
Ciclev10006226m	6.88677	32.2242	4.67915	2.22625	0.0235116	Up	(M=3) PF03193 - Protein of unknown function, DUF258
Ciclev10009963m	41.3161	193.504	4.68351	2.22759	1.43e-08	Up	(M=7) PTHR10891:SF148 - CALCIUM-BINDING EF HAND FAMILY PROTEIN
Ciclev10009599m	20.2338	94.7834	4.68442	2.22787	7.3e-05	Up
Ciclev10008821m	20.9232	98.0323	4.68535	2.22816	0.0107059	Up	(M=3) PTHR11850:SF15 - HOMEOBOX PROTEIN KNOTTED-1-RELATED
Ciclev10021751m	13.8533	64.9423	4.68785	2.22893	0.00121919	Up
Ciclev10008968m	10.1121	47.4667	4.69404	2.23083	0.00552906	Up	(M=13) PTHR10071:SF113 - ZINC FINGER (GATA TYPE) FAMILY PROTEIN
Ciclev10006604m	10.2715	48.228	4.69532	2.23122	0.00468212	Up
Ciclev10025017m	13.3985	63.0699	4.70725	2.23489	0.00123789	Up	(M=2) PTHR23155:SF128 - NBS-LRR RESISTANCE PROTEIN RGH1-LIKE (PUTATIVE UNCHARACTERIZED PROTEIN) (OS01G07
Ciclev10022511m	18.3258	86.4479	4.71728	2.23796	0.000130462	Up
Ciclev10024962m	35.0059	165.16	4.71806	2.23819	1.4e-07	Up	(M=2) PTHR24420//PTHR24420:SF470 - LEUCINE-RICH REPEAT RECEPTOR-LIKE PROTEIN KINASE // SUBFAMILY NOT NAMED
Ciclev10002433m	12.2921	58.3543	4.74731	2.24711	0.00187773	Up
Ciclev10029908m	13.0234	61.8396	4.74833	2.24742	0.00133005	Up	(M=3) PF06136 - Domain of unknown function (DUF966)
Ciclev10019427m	35.3008	168.513	4.77363	2.25509	0.000355932	Up	(M=7) PTHR11552//PTHR11552:SF31 - GLUCOSE-METHANOL-CHOLINE (GMC) OXIDOREDUCTASE // SUBFAMILY NOT NAMED
Ciclev10011301m	47.2517	225.646	4.7754	2.25562	7.13e-10	Up
Ciclev10005189m	38.8596	185.791	4.78107	2.25733	1.92e-08	Up	(M=28) PTHR10593 - SERINE/THREONINE-PROTEIN KINASE RIO
Ciclev10001433m	5.7804	27.6603	4.78519	2.25858	0.0352241	Up	(M=102) PF02365 - No apical meristem (NAM) protein
Ciclev10032698m	103.438	495.056	4.78604	2.25883	6.87e-20	Up
Ciclev10022545m	5.11004	24.4606	4.78677	2.25905	0.0481805	Up
Ciclev10029275m	6.46491	30.949	4.78722	2.25919	0.0256387	Up
Ciclev10008286m	7.21034	34.5283	4.78873	2.25964	0.0181803	Up
Ciclev10025957m	171.41	822.886	4.80068	2.26324	2.31e-31	Up	(M=77) PTHR22835:SF39 - LATERAL SIGNALING TARGET PROTEIN 2
Ciclev10029036m	16.7503	80.6178	4.81292	2.26691	0.0018963	Up
Ciclev10030808m	10.7404	51.858	4.82829	2.27151	0.00333194	Up	(M=8) PTHR10783:SF4 - XENOTROPIC AND POLYTROPIC RETROVIRUS RECEPTOR 1 (PROTEIN SYG1 HOMOLOG)(XENOTROPIC AND POLYTROPIC MURINE LEUKEMIA VIRUS RECEPTOR X3)
Ciclev10023544m	10.2199	49.3981	4.8335	2.27307	0.00377804	Up
Ciclev10002068m	75.7781	366.986	4.8429	2.27587	2.31e-15	Up	(M=60) K09422 - myb proto-oncogene protein, plant
Ciclev10014930m	344.56	1672.52	4.85409	2.2792	3.35e-59	Up	(M=84) KOG0157 - Cytochrome P450 CYP4/CYP19/CYP26 subfamilies
Ciclev10026695m	131.21	638.14	4.86351	2.282	3.16e-25	Up	(M=2) PTHR22814//PTHR22814:SF34 - COPPER TRANSPORT PROTEIN ATOX1-RELATED // SUBFAMILY NOT NAMED
Ciclev10006630m	15.4611	75.3281	4.87211	2.28455	0.000278755	Up
Ciclev10011506m	34.9872	170.514	4.87361	2.28499	5.52e-08	Up	(M=1) PTHR11795:SF323 - FIBROBLAST GROWTH FACTOR RECEPTOR-RELATED (PTK GROUP XV)
Ciclev10010311m	16.9332	82.5318	4.87395	2.28509	0.000171885	Up	(M=3) PF09405 - CASC3/Barentsz eIF4AIII binding
Ciclev10024292m	8.71975	42.5526	4.88003	2.28689	0.00736365	Up
Ciclev10017652m	15.6206	76.308	4.88509	2.28839	0.000278877	Up
Ciclev10000037m	8.26519	40.3823	4.88582	2.2886	0.00948252	Up	(M=3) K10395 - kinesin family member 4/7/21/27
Ciclev10030274m	87.7992	429.272	4.88925	2.28961	6.44e-07	Up
Ciclev10027953m	37.7295	184.786	4.89766	2.29209	1.46e-08	Up	(M=12) PTHR19241:SF20 - ATP-BINDING CASSETTE TRANSPORTER PLANT
Ciclev10000883m	34.8416	170.67	4.89844	2.29232	0.000892248	Up
Ciclev10028398m	24.6172	120.697	4.90295	2.29365	0.000123499	Up	(M=9) PTHR10641:SF30 - MYB DNA BINDING / TRANSCRIPTION FACTOR
Ciclev10001687m	17.8992	87.8745	4.90941	2.29555	0.000100941	Up	(M=21) PF00332//PF07983 - Glycosyl hydrolases family 17 // X8 domain
Ciclev10009541m	67.3254	331.228	4.91981	2.2986	2.83e-14	Up	(M=4) PTHR22931:SF13 - INVERTASE/PECTIN METHYLESTERASE INHIBITOR FAMILY PROTEIN
Ciclev10027853m	69.2142	340.808	4.92396	2.29982	1.44e-05	Up	(M=2) PTHR24420//PTHR24420:SF470 - LEUCINE-RICH REPEAT RECEPTOR-LIKE PROTEIN KINASE // SUBFAMILY NOT NAMED
Ciclev10011759m	14.2846	70.4842	4.93427	2.30284	0.000527786	Up
Ciclev10027856m	38.7751	191.362	4.93518	2.3031	6.25e-09	Up	(M=18) PF00933 - Glycosyl hydrolase family 3 N terminal domain
Ciclev10001811m	5.31164	26.3258	4.95625	2.30925	0.0400609	Up	(M=6) PTHR11534 - MYOGENIC FACTOR
Ciclev10008128m	9.36682	46.4569	4.95973	2.31026	0.00487363	Up	(M=6) PTHR10177:SF49 - CYCLIN-A
Ciclev10012523m	18.9209	93.9174	4.96368	2.31141	4.65e-05	Up	(M=20) PTHR10366//PTHR10366:SF62 - NAD DEPENDENT EPIMERASE/DEHYDRATASE // SUBFAMILY NOT NAMED
Ciclev10003801m	5.48492	27.2353	4.96549	2.31194	0.0330773	Up	(M=5) PTHR10584:SF15 - PFKB-TYPE CARBOHYDRATE KINASE FAMILY PROTEIN
Ciclev10005015m	11.57	57.4632	4.96656	2.31225	0.0167083	Up
Ciclev10002203m	502.956	2503.44	4.97746	2.31541	6.32e-38	Up
Ciclev10026212m	262.237	1309.64	4.99409	2.32022	4.46e-49	Up
Ciclev10009298m	29.9428	149.638	4.99745	2.32119	2.53e-07	Up
Ciclev10012913m	15.3393	76.6876	4.99944	2.32177	0.000216424	Up
Ciclev10002647m	7.60417	38.0325	5.00153	2.32237	0.0108048	Up
Ciclev10010412m	9.78401	49.036	5.01186	2.32534	0.00345744	Up	(M=29) K08235 - xyloglucan:xyloglucosyl transferase [EC:2.4.1.207]
Ciclev10002456m	54.0074	270.865	5.01534	2.32635	0.000730852	Up
Ciclev10001443m	5.82724	29.2547	5.02033	2.32778	0.0260234	Up	(M=7) 1.14.19.2 - Acyl-[acyl-carrier-protein] desaturase.
Ciclev10004662m	31.2555	156.915	5.0204	2.3278	0.00111773	Up
Ciclev10028807m	5.85533	29.4303	5.02624	2.32948	0.0247573	Up	(M=1) KOG2985 - Uncharacterized conserved protein
Ciclev10000083m	19.8962	100.036	5.02789	2.32995	2.42e-05	Up	(M=2) PTHR24420//PTHR24420:SF687 - LEUCINE-RICH REPEAT RECEPTOR-LIKE PROTEIN KINASE
Ciclev10010956m	7.18212	36.2174	5.04271	2.3342	0.0130823	Up	(M=3) KOG0243 - Kinesin-like protein
Ciclev10028258m	4.89446	24.6963	5.04577	2.33508	0.0466093	Up
Ciclev10031429m	44.8368	226.847	5.05939	2.33896	5.26e-08	Up	(M=16) 4.2.2.2 - Pectate lyase.
Ciclev10023552m	7.74946	39.2815	5.06893	2.34168	0.0102244	Up	(M=20) PTHR10366//PTHR10366:SF62 - NAD DEPENDENT EPIMERASE/DEHYDRATASE // SUBFAMILY NOT NAMED
Ciclev10012161m	10.609	53.7977	5.07094	2.34225	0.00197588	Up
Ciclev10032862m	23.1498	117.469	5.0743	2.34321	4.21e-06	Up	(M=37) PF03195 - Protein of unknown function DUF260
Ciclev10029244m	18.054	91.6955	5.07895	2.34453	6.14e-05	Up
Ciclev10021278m	12.9392	65.7626	5.08244	2.34552	0.000654875	Up	(M=24) PF02701 - Dof domain, zinc finger
Ciclev10031561m	60.1948	306.367	5.08959	2.34755	0.000300001	Up	(M=223) PF00646 - F-box domain
Ciclev10027508m	19.2678	98.2031	5.09675	2.34958	2.44e-05	Up	(M=9) PTHR11064:SF9 - CCAAT-BINDING TRANSCRIPTION FACTOR SUBUNIT A
Ciclev10011001m	58.2023	297.211	5.10651	2.35234	2.31e-13	Up	(M=9) PF04576 - Zein-binding
Ciclev10007746m	459.849	2355.71	5.12278	2.35693	3.97e-83	Up	(M=10) K14487 - auxin responsive GH3 gene family
Ciclev10026796m	24.1951	123.982	5.12426	2.35734	2.06e-06	Up
Ciclev10026324m	220.467	1131.75	5.13341	2.35992	4.31e-44	Up	(M=2) PTHR23056//PTHR23056:SF15 - CALCINEURIN B // SUBFAMILY NOT NAMED
Ciclev10008503m	62.8109	322.594	5.13596	2.36063	2.44e-14	Up	(M=21) K09833 - homogenitisate phytyltransferase
Ciclev10028321m	21.8512	112.458	5.14651	2.36359	0.0010047	Up	(M=3) PTHR24003//PTHR24003:SF15 - MAJOR FACILITATOR SUPERFAMILY DOMAIN-CONTAINING PROTEIN-RELATED
Ciclev10032808m	26.3516	135.727	5.15063	2.36475	6.38e-07	Up	(M=70) PF04043 - Plant invertase/pectin methylesterase inhibitor
Ciclev10002569m	6.493	33.4442	5.15081	2.3648	0.0159977	Up	(M=38) PF02309 - AUX/IAA family
Ciclev10022001m	4384.44	22592	5.15277	2.36535	0	Up	(M=32) PF00197 - Trypsin and protease inhibitor
Ciclev10003489m	10.3232	53.2372	5.15704	2.36654	0.0021941	Up	(M=9) KOG1100 - Predicted E3 ubiquitin ligase
Ciclev10028331m	37.3173	192.483	5.158	2.36681	3.21e-09	Up	(M=29) PTHR23070 - BCS1 AAA-TYPE ATPASE
Ciclev10033605m	7.23369	37.3243	5.15978	2.36731	0.0104217	Up	(M=8) PTHR26402//PTHR26402:SF38 - RESPONSE REGULATOR OF TWO-COMPONENT SYSTEM
Ciclev10032818m	25.8265	133.266	5.16006	2.36739	7.29e-07	Up	(M=5) PTHR22766//PTHR22766:SF20 - RING FINGER PROTEIN 24-RELATED // SUBFAMILY NOT NAMED
Ciclev10006697m	16.4646	85.0676	5.1667	2.36924	9.21e-05	Up	(M=4) KOG0255 - Synaptic vesicle transporter SVOP and related transporters (major facilitator superfamily)
Ciclev10030506m	4.79114	24.7558	5.16701	2.36933	0.0384399	Up
Ciclev10008872m	11.0031	56.9196	5.17305	2.37102	0.0119888	Up	(M=21) K09833 - homogenitisate phytyltransferase
Ciclev10004450m	170.29	881.189	5.17464	2.37146	0.0265872	Up
Ciclev10026054m	14.0361	72.9124	5.19463	2.37702	0.000278247	Up	(M=41) 1.11.1.7 - Peroxidase.
Ciclev10031160m	29.8066	155.025	5.20103	2.3788	8.5e-08	Up
Ciclev10002410m	141.496	737.17	5.20985	2.38124	1.46e-30	Up	(M=3) PTHR11945//PTHR11945:SF76 - MADS BOX PROTEIN // SUBFAMILY NOT NAMED
Ciclev10031892m	7.58062	39.5302	5.21464	2.38257	0.00811578	Up
Ciclev10026416m	6.70408	34.996	5.22011	2.38408	0.0265027	Up	(M=2) PTHR13194 - COMPLEX I INTERMEDIATE-ASSOCIATED PROTEIN 30
Ciclev10031989m	403.39	2111.66	5.23479	2.38813	7.07e-55	Up	(M=3) PTHR22814//PTHR22814:SF52 - COPPER TRANSPORT PROTEIN ATOX1-RELATED // SUBFAMILY NOT NAMED
Ciclev10017006m	117.84	617.116	5.23692	2.38872	5.15e-26	Up	(M=37) PF03195 - Protein of unknown function DUF260
Ciclev10023408m	6.9992	36.6551	5.23704	2.38875	0.0101657	Up	(M=6) K03353 - anaphase-promoting complex subunit 6
Ciclev10020482m	6.11332	32.0659	5.24526	2.39102	0.0180102	Up	(M=1) K11271 - sister chromatid cohesion protein DCC1
Ciclev10032855m	5.92553	31.1166	5.25127	2.39267	0.0179546	Up
Ciclev10026742m	25.8783	136.203	5.2632	2.39594	5.11e-07	Up	(M=9) K11253 - histone H3
Ciclev10028090m	4.69272	24.7629	5.27687	2.39968	0.0387779	Up	(M=20) PTHR11709:SF9 - LACCASE
Ciclev10033996m	140.413	741.848	5.28334	2.40145	5.38e-31	Up
Ciclev10008787m	5.89773	31.1918	5.28877	2.40293	0.0218518	Up
Ciclev10007942m	13.5015	71.7293	5.3127	2.40945	0.000246045	Up	(M=46) 3.1.1.11 - Pectinesterase.
Ciclev10022657m	18.3445	97.5935	5.32004	2.41144	2.01e-05	Up	(M=33) PF08387 - FBD
Ciclev10019529m	24.8417	132.165	5.32031	2.41151	5.31e-07	Up	(M=9) PF08880 - QLQ
Ciclev10018967m	66.1581	352.125	5.32248	2.4121	4.63e-16	Up	(M=5) PTHR24420//PTHR24420:SF465 - LEUCINE-RICH REPEAT RECEPTOR-LIKE PROTEIN KINASE // SUBFAMILY NOT NAMED
Ciclev10016670m	17.9834	95.8697	5.331	2.4144	0.0126866	Up
Ciclev10019874m	9.38084	50.1017	5.34086	2.41707	0.00244482	Up	(M=10) PTHR24351//PTHR24351:SF88 - RIBOSOMAL PROTEIN S6 KINASE
Ciclev10014970m	55.558	297.232	5.34993	2.41952	1.9e-06	Up	(M=202) KOG0156 - Cytochrome P450 CYP2 subfamily
Ciclev10015940m	166.835	895.208	5.36584	2.4238	2.48e-37	Up
Ciclev10027628m	18.3533	98.5144	5.36766	2.42429	0.0430674	Up
Ciclev10001266m	28.8177	155.226	5.38649	2.42935	5.81e-08	Up	(M=2) K01176 - alpha-amylase
Ciclev10025217m	32.5774	175.588	5.38986	2.43025	7.09e-09	Up	(M=6) PTHR23324:SF4 - SEC14 CYTOSOLIC FACTOR-RELATED
Ciclev10003261m	5.14747	27.7777	5.39638	2.43199	0.0248538	Up	(M=20) PTHR11732:SF12 - ALDO/KETO REDUCTASE
Ciclev10026610m	106.686	575.934	5.39842	2.43254	1.04e-23	Up
Ciclev10007921m	86.7527	469.019	5.40639	2.43466	6.6e-21	Up
Ciclev10028954m	5.42887	29.4469	5.42413	2.43939	0.021675	Up
Ciclev10018952m	4.32711	23.5298	5.43777	2.44302	0.0418061	Up	(M=12) KOG0242 - Kinesin-like protein
Ciclev10011324m	32.8963	178.888	5.43792	2.44305	4.85e-09	Up	(M=8) PTHR10783:SF4 - XENOTROPIC AND POLYTROPIC RETROVIRUS RECEPTOR 1 (PROTEIN SYG1 HOMOLOG)(XENOTROPIC AND POLYTROPIC MURINE LEUKEMIA VIRUS RECEPTOR X3)
Ciclev10008414m	14.0455	76.4437	5.44256	2.44429	0.00014611	Up	(M=5) PF05703 - Auxin canalisation
Ciclev10010123m	10.9279	59.8322	5.4752	2.45291	0.000739962	Up
Ciclev10008922m	35.8684	196.691	5.48368	2.45514	6.79e-10	Up	(M=9) PF08880 - QLQ
Ciclev10001655m	7.69778	42.4224	5.51099	2.46231	0.00449439	Up	(M=77) PTHR22835:SF39 - LATERAL SIGNALING TARGET PROTEIN 2
Ciclev10007540m	146.518	811.126	5.53603	2.46885	1.36e-14	Up
Ciclev10019316m	39.0747	216.635	5.54412	2.47096	7.76e-11	Up
Ciclev10029094m	85.4774	474.735	5.55392	2.47351	0.000565002	Up	(M=29) PF01357 - Pollen allergen
Ciclev10019317m	9.0574	50.4061	5.56519	2.47643	0.00193162	Up	(M=1) KOG0851 - Single-stranded DNA-binding replication protein A (RPA), large (70 kD) subunit and related ssDNA-binding proteins
Ciclev10014480m	14.0549	78.267	5.56865	2.47733	0.000103174	Up	(M=2) PF00085//PF00515 - Thioredoxin // Tetratricopeptide repeat
Ciclev10025954m	11.8094	65.7854	5.57057	2.47783	0.00038708	Up
Ciclev10009526m	30.2193	168.801	5.58587	2.48178	9.56e-09	Up	(M=133) PF00847 - AP2 domain
Ciclev10029669m	14.8377	82.8881	5.58631	2.48189	5.87e-05	Up	(M=208) PF00249 - Myb-like DNA-binding domain
Ciclev10032674m	3.98019	22.2508	5.59039	2.48295	0.0451437	Up	(M=5) PTHR11240 - RIBONUCLEASE T2
Ciclev10018911m	112.542	631.326	5.60969	2.48792	3.71e-28	Up
Ciclev10015363m	62.6691	352.035	5.61736	2.48989	4.68e-17	Up
Ciclev10027976m	22.2263	124.874	5.6183	2.49013	7.96e-07	Up	(M=4) PTHR23315:SF34 - ARMADILLO/BETA-CATENIN REPEAT FAMILY PROTEIN
Ciclev10020499m	12.5032	70.5159	5.63985	2.49566	0.00022544	Up	(M=3) PTHR11389:SF378 - ZINC FINGER PROTEIN
Ciclev10026444m	45.2445	256.287	5.66448	2.50194	1.61e-08	Up	(M=44) PF03168 - Late embryogenesis abundant protein
Ciclev10002665m	5.499	31.1492	5.66452	2.50195	0.0145941	Up
Ciclev10032476m	9.68572	54.9147	5.66965	2.50326	0.00816115	Up
Ciclev10000781m	56.2145	318.853	5.67207	2.50388	0.00011023	Up	(M=5) PTHR10110:SF20 - SODIUM/HYDROGEN EXCHANGER
Ciclev10012938m	12.536	71.1509	5.67573	2.50481	0.000199374	Up	(M=4) K13947 - PIN; auxin efflux carrier family
Ciclev10020848m	5.79909	32.9488	5.68172	2.50633	0.0125907	Up
Ciclev10023346m	14.9831	85.2277	5.68826	2.50799	4.52e-05	Up
Ciclev10021514m	14.2095	80.9193	5.69475	2.50963	6.05e-05	Up	(M=5) PTHR10264:SF25 - BAND 7 FAMILY PROTEIN
Ciclev10027225m	3.94742	22.6204	5.73041	2.51864	0.0422388	Up	(M=104) PTHR23155//PTHR23155:SF108 - LEUCINE-RICH REPEAT-CONTAINING PROTEIN // SUBFAMILY NOT NAMED
Ciclev10008619m	14.7815	84.8752	5.74199	2.52155	3.97e-05	Up	(M=102) PF02365 - No apical meristem (NAM) protein
Ciclev10006491m	9.40426	54.28	5.77186	2.52904	0.00107116	Up	(M=2) PTHR13878//PTHR13878:SF18 - GULONOLACTONE OXIDASE // SUBFAMILY NOT NAMED
Ciclev10026559m	12.4563	72.0729	5.78605	2.53258	0.000168188	Up
Ciclev10010833m	92.3692	534.973	5.79168	2.53398	5.92e-25	Up	(M=7) 2.3.1.133 - Shikimate O-hydroxycinnamoyltransferase.
Ciclev10014825m	6.04766	35.063	5.79778	2.5355	0.00994762	Up	(M=7) PTHR11709:SF11 - PECTINESTERASE
Ciclev10017881m	3.63793	21.0957	5.79882	2.53576	0.048027	Up	(M=2) 5.3.1.8 - Mannose-6-phosphate isomerase.
Ciclev10021792m	7.10725	41.2247	5.80037	2.53615	0.00488036	Up
Ciclev10008116m	12.986	75.3979	5.80609	2.53757	0.000103585	Up	(M=11) KOG0627 - Heat shock transcription factor
Ciclev10011051m	44.7569	259.985	5.80883	2.53825	4.12e-13	Up	(M=3) PTHR11638:SF2 - ATP-DEPENDENT CLP PROTEASE-RELATED
Ciclev10001683m	14.1205	82.0958	5.81396	2.53952	4.83e-05	Up	(M=39) PTHR12565 - STEROL REGULATORY ELEMENT-BINDING PROTEIN
Ciclev10017538m	16.0003	93.2384	5.82727	2.54282	1.36e-05	Up
Ciclev10030097m	3.61451	21.0773	5.83129	2.54382	0.0482393	Up	(M=84) KOG0157 - Cytochrome P450 CYP4/CYP19/CYP26 subfamilies
Ciclev10026650m	17.2709	101.424	5.87253	2.55398	5.85e-06	Up
Ciclev10024404m	52.7876	310.049	5.87351	2.55422	1.86e-15	Up	(M=13) PTHR10024:SF97 - C2 DOMAIN-CONTAINING PROTEIN
Ciclev10001166m	41.4893	244.801	5.90033	2.5608	1.4e-12	Up	(M=3) PTHR24003//PTHR24003:SF15 - MAJOR FACILITATOR SUPERFAMILY DOMAIN-CONTAINING PROTEIN-RELATED
Ciclev10007704m	30.3838	179.716	5.91487	2.56435	1.29e-08	Up
Ciclev10001450m	6.43208	38.1869	5.93693	2.56972	0.00619748	Up	(M=9) KOG2722 - Predicted membrane protein
Ciclev10020579m	10.2573	61.0689	5.9537	2.57379	0.000400706	Up
Ciclev10023379m	3.55359	21.1924	5.96364	2.57619	0.0479648	Up	(M=1) PTHR22814//PTHR22814:SF33 - COPPER TRANSPORT PROTEIN ATOX1-RELATED // SUBFAMILY NOT NAMED
Ciclev10002438m	25.4283	151.73	5.967	2.57701	2.38e-08	Up	(M=73) PF00046 - Homeobox domain
Ciclev10004066m	4.16311	24.9701	5.99796	2.58447	0.0313545	Up
Ciclev10010701m	3.60984	21.6885	6.00817	2.58693	0.0423953	Up	(M=4) K13989 - Derlin-2/3
Ciclev10030707m	9.01516	54.3411	6.02775	2.59162	0.000885128	Up	(M=2) PTHR24420//PTHR24420:SF863 - LEUCINE-RICH REPEAT RECEPTOR-LIKE PROTEIN KINASE
Ciclev10006914m	28.1847	170.557	6.05141	2.59727	2.21e-09	Up	(M=60) K09422 - myb proto-oncogene protein, plant
Ciclev10011234m	11.8796	71.9917	6.06013	2.59935	0.000115373	Up	(M=8) PTHR19241//PTHR19241:SF102 - ATP-BINDING CASSETTE TRANSPORTER
Ciclev10006054m	3.58168	21.7528	6.07335	2.60249	0.0422313	Up
Ciclev10010127m	5.73817	35.032	6.10509	2.61001	0.00822493	Up
Ciclev10006785m	9.40893	57.5813	6.11985	2.6135	0.000549588	Up
Ciclev10018776m	14.7815	90.4798	6.12116	2.6138	1.34e-05	Up	(M=3) PTHR24420//PTHR24420:SF549 - LEUCINE-RICH REPEAT RECEPTOR-LIKE PROTEIN KINASE
Ciclev10029550m	7.97912	48.8926	6.12756	2.61531	0.00149531	Up
Ciclev10012398m	4.78179	29.3281	6.13329	2.61666	0.0149752	Up	(M=5) PTHR10264:SF25 - BAND 7 FAMILY PROTEIN
Ciclev10004709m	251.403	1543.55	6.13974	2.61818	1.75e-67	Up	(M=8) PTHR22814:SF16 - CHLOROPLAST-TARGETED COPPER CHAPERONE
Ciclev10006455m	5.75698	35.5149	6.16902	2.62504	0.00732919	Up	(M=60) K09422 - myb proto-oncogene protein, plant
Ciclev10026151m	24.5514	151.515	6.17135	2.62559	1.35e-08	Up	(M=8) K09874 - aquaporin NIP
Ciclev10033944m	3.96611	24.479	6.17205	2.62575	0.0285794	Up	(M=6) PTHR24420:SF121 - EMS1 (EXCESS MICROSPOROCYTES1), KINASE
Ciclev10007209m	3.23943	20.1251	6.21255	2.63519	0.0486243	Up	(M=11) PTHR11266 - PEROXISOMAL MEMBRANE PROTEIN 2, PXMP2 (MPV17)
Ciclev10008390m	238.384	1482.5	6.21896	2.63667	5.6e-66	Up	(M=20) PF03634 - TCP family transcription factor
Ciclev10002358m	11.0963	69.199	6.2362	2.64067	0.00429182	Up
Ciclev10007806m	12.2969	76.8311	6.24801	2.6434	5.26e-05	Up	(M=46) 3.1.1.11 - Pectinesterase.
Ciclev10015968m	9.76052	61.0539	6.25518	2.64505	0.000334601	Up	(M=14) PTHR10177:SF76 - CYCLIN-D
Ciclev10004878m	13.5112	84.6027	6.26168	2.64655	2.51e-05	Up
Ciclev10012611m	52.2252	327.359	6.26822	2.64806	5.74e-17	Up	(M=29) PF01357 - Pollen allergen
Ciclev10001248m	12.8779	80.8781	6.28039	2.65085	2.7e-05	Up	(M=4) PTHR13832//PTHR13832:SF148 - PROTEIN PHOSPHATASE 2C // SUBFAMILY NOT NAMED
Ciclev10016468m	30.1021	189.19	6.28494	2.6519	1.53e-10	Up	(M=8) PTHR11207 - RIBONUCLEASE III
Ciclev10002283m	23.8671	150.111	6.28943	2.65293	1.53e-08	Up
Ciclev10001257m	243.937	1536.23	6.29763	2.65481	2.19e-18	Up
Ciclev10030930m	32.2446	203.377	6.30733	2.65703	2.96e-11	Up	(M=11) PF03181 - BURP domain
Ciclev10023859m	4.65055	29.3532	6.31177	2.65805	0.0151467	Up	(M=202) KOG0156 - Cytochrome P450 CYP2 subfamily
Ciclev10011915m	159.558	1007.14	6.31204	2.65811	4.23e-46	Up	(M=120) PTHR10641 - MYB-LIKE DNA-BINDING PROTEIN MYB
Ciclev10002795m	33.7636	213.451	6.32192	2.66036	1.17e-11	Up	(M=11) K11251 - histone H2A
Ciclev10006902m	6.57734	41.5971	6.3243	2.66091	0.00303479	Up	(M=18) PTHR10015:SF7 - HEAT STRESS TRANSCRIPTION FACTOR
Ciclev10025254m	28.2926	178.993	6.32649	2.66141	4.29e-10	Up	(M=2) PTHR24420//PTHR24420:SF422 - LEUCINE-RICH REPEAT RECEPTOR-LIKE PROTEIN KINASE // SUBFAMILY NOT NAMED
Ciclev10032384m	21.092	133.557	6.33213	2.66269	1.91e-05	Up
Ciclev10001557m	5.2648	33.3966	6.34337	2.66525	0.00950854	Up
Ciclev10002230m	7.63236	48.5272	6.35808	2.66859	0.00165931	Up
Ciclev10011692m	7.66963	48.8643	6.37114	2.67155	0.00121993	Up
Ciclev10019456m	265.969	1696.2	6.37744	2.67298	1.41e-75	Up
Ciclev10025216m	10.1778	64.9757	6.38404	2.67447	0.000181424	Up	(M=12) PF04784 - Protein of unknown function, DUF547
Ciclev10025667m	3.24417	20.7118	6.38431	2.67453	0.0426557	Up
Ciclev10010003m	3.64727	23.2934	6.38653	2.67503	0.0301166	Up
Ciclev10020602m	5.09589	32.5616	6.38978	2.67577	0.00915598	Up	(M=15) PTHR11206:SF11 - MULTI ANTIMICROBIAL EXTRUSION (MATE) FAMILY TRANSPORTER-RELATED
Ciclev10006633m	5.7804	37.0327	6.4066	2.67956	0.00531381	Up	(M=5) PF03595 - Voltage-dependent anion channel
Ciclev10016752m	11.3497	72.8773	6.42106	2.68281	6.33e-05	Up	(M=5) KOG3135 - 1,4-benzoquinone reductase-like; Trp repressor binding protein-like/protoplast-secreted protein
Ciclev10017305m	6.16016	39.6558	6.43747	2.68649	0.00381563	Up
Ciclev10015034m	4.98346	32.1522	6.45177	2.68969	0.0100035	Up
Ciclev10028666m	3.98012	25.8164	6.48635	2.69741	0.0216607	Up
Ciclev10009742m	4.57095	29.6539	6.48748	2.69766	0.0143258	Up
Ciclev10023750m	3.70345	24.0467	6.49306	2.6989	0.0249316	Up	(M=12) PF05498 - Rapid ALkalinization Factor (RALF)
Ciclev10021708m	208.966	1357.55	6.49648	2.69966	5.43e-63	Up	(M=28) KOG4172 - Predicted E3 ubiquitin ligase
Ciclev10009037m	4.75844	30.9791	6.51034	2.70273	0.0103443	Up	(M=147) PTHR10209:SF55 - OXIDOREDUCTASE, 2OG-FE(II) OXYGENASE FAMILY PROTEIN
Ciclev10026552m	517.194	3367.57	6.51124	2.70293	2.28e-136	Up	(M=10) PTHR10374:SF0 - LACTOYLGLUTATHIONE LYASE (GLYOXALASE I)
Ciclev10016361m	5.18484	33.7775	6.51467	2.70369	0.0416634	Up
Ciclev10020520m	11.2656	73.5939	6.53265	2.70767	7.1e-05	Up
Ciclev10004879m	38.5641	252.576	6.54952	2.71139	6.81e-14	Up
Ciclev10009291m	60.8514	399.261	6.56124	2.71397	5.78e-21	Up	(M=27) PF00314 - Thaumatin family
Ciclev10015421m	132.302	868.368	6.56352	2.71447	1.61e-42	Up	(M=3) PF00561//PF04083 - alpha/beta hydrolase fold // Partial alpha/beta-hydrolase lipase region
Ciclev10000640m	4.51003	29.7239	6.59062	2.72041	0.0143118	Up
Ciclev10014994m	4.99281	32.9718	6.60386	2.72331	0.00857615	Up	(M=18) 3.2.1.4 - Cellulase.
Ciclev10021728m	11.842	78.2822	6.61055	2.72477	3.3e-05	Up	(M=11) PTHR10108:SF276 - EMBRYO-ABUNDANT PROTEIN-RELATED
Ciclev10024592m	3.3191	21.976	6.62109	2.72707	0.0321246	Up	(M=35) PTHR11654:SF37 - OLIGOPEPTIDE TRANSPORTER-RELATED
Ciclev10023776m	4.37395	29.0336	6.63783	2.73071	0.0130428	Up	(M=20) PTHR11685//PTHR11685:SF66 - RBR FAMILY (RING FINGER AND IBR DOMAIN-CONTAINING) // SUBFAMILY NOT NAMED
Ciclev10005114m	4.75377	31.5965	6.64661	2.73262	0.0307108	Up
Ciclev10016028m	5.06774	33.7361	6.65704	2.73488	0.00710357	Up
Ciclev10015770m	450.932	3001.91	6.65712	2.7349	2.14e-78	Up	(M=77) PTHR22835:SF39 - LATERAL SIGNALING TARGET PROTEIN 2
Ciclev10017055m	266.831	1777.32	6.66084	2.7357	1.64e-81	Up	(M=27) PF00407 - Pathogenesis-related protein Bet v I family
Ciclev10006230m	3.21601	21.4377	6.66594	2.73681	0.0369243	Up
Ciclev10007721m	5.03497	33.57	6.66737	2.73712	0.00749764	Up
Ciclev10021785m	43.0037	286.939	6.67243	2.73821	8.26e-16	Up	(M=3) K05862 - voltage-dependent anion channel protein 1
Ciclev10014851m	13.572	90.691	6.68222	2.74033	5.97e-06	Up
Ciclev10016854m	44.0218	295.186	6.70546	2.74534	3.75e-16	Up
Ciclev10022113m	1134.74	7615.63	6.71135	2.7466	2.11e-133	Up	(M=56) PF00190 - Cupin
Ciclev10025513m	150.834	1012.6	6.71332	2.74703	1.29e-49	Up
Ciclev10000035m	6.87276	46.2057	6.72302	2.74911	0.00142718	Up	(M=1) K06228 - fused
Ciclev10017172m	3.58635	24.1984	6.74734	2.75432	0.0248335	Up
Ciclev10005561m	137.323	930.016	6.77247	2.75968	2.62e-46	Up	(M=29) K08235 - xyloglucan:xyloglucosyl transferase [EC:2.4.1.207]
Ciclev10004093m	32.8118	222.277	6.77429	2.76007	1.05e-12	Up
Ciclev10016798m	4.05038	27.4668	6.78128	2.76156	0.0146727	Up	(M=19) PF00643 - B-box zinc finger
Ciclev10000420m	5.75698	39.2074	6.8104	2.76774	0.00336276	Up	(M=9) PTHR23421:SF2 - BETA-GALACTOSIDASE
Ciclev10019797m	4.72088	32.2333	6.82782	2.77143	0.00793488	Up	(M=202) KOG0156 - Cytochrome P450 CYP2 subfamily
Ciclev10000251m	3.25818	22.3411	6.85692	2.77756	0.030008	Up	(M=1) PF00145//PF00385//PF01426 - C-5 cytosine-specific DNA methylase // Chromo (CHRromatin Organisation MOdifier) domain // BAH domain
Ciclev10008604m	6.87743	47.3151	6.87976	2.78236	0.00111208	Up	(M=1) PTHR24420//PTHR24420:SF548 - LEUCINE-RICH REPEAT RECEPTOR-LIKE PROTEIN KINASE
Ciclev10001992m	3.57701	24.7123	6.90864	2.7884	0.0219595	Up	(M=3) PTHR22765//PTHR22765:SF20 - RING FINGER AND PROTEASE ASSOCIATED DOMAIN-CONTAINING // SUBFAMILY NOT NAMED
Ciclev10002604m	20.4588	143.066	6.99287	2.80588	8.11e-09	Up	(M=70) PF04043 - Plant invertase/pectin methylesterase inhibitor
Ciclev10031557m	5.39131	37.7833	7.00818	2.80904	0.00371665	Up	(M=413) PF00931 - NB-ARC domain
Ciclev10027267m	25.475	178.757	7.01693	2.81084	1.05e-10	Up	(M=11) PTHR13871 - THIOREDOXIN
Ciclev10032545m	5.06774	35.5671	7.01835	2.81113	0.0176346	Up
Ciclev10015487m	4.3881	30.8341	7.02676	2.81286	0.00872665	Up
Ciclev10016848m	2.87382	20.3034	7.06495	2.82068	0.0385863	Up	(M=16) PTHR21495 - NUCLEOPORIN-RELATED
Ciclev10029146m	46.9927	332.703	7.0799	2.82373	6.81e-18	Up	(M=30) PF06203 - CCT motif
Ciclev10005633m	8.67764	61.7536	7.1164	2.83115	0.000149345	Up
Ciclev10031467m	116.766	835.343	7.154	2.83875	1.18e-43	Up	(M=18) PF08392//PF08541 - FAE1/Type III polyketide synthase-like protein // 3-Oxoacyl-[acyl-carrier-protein (ACP)] synthase III C terminal
Ciclev10011127m	50.7766	363.644	7.16165	2.84029	1.84e-20	Up	(M=8) PTHR10783:SF4 - XENOTROPIC AND POLYTROPIC RETROVIRUS RECEPTOR 1 (PROTEIN SYG1 HOMOLOG)(XENOTROPIC AND POLYTROPIC MURINE LEUKEMIA VIRUS RECEPTOR X3)
Ciclev10004783m	25.7471	184.424	7.1629	2.84054	4.05e-11	Up	(M=16) 4.2.2.2 - Pectate lyase.
Ciclev10011779m	3.21134	23.0175	7.16758	2.84149	0.0260954	Up	(M=44) PF03005 - Arabidopsis proteins of unknown function
Ciclev10015205m	4.00367	28.7864	7.19	2.84599	0.0111015	Up
Ciclev10022022m	15.3161	110.744	7.23057	2.85411	1.83e-05	Up
Ciclev10030423m	6.61484	47.8584	7.235	2.85499	0.000797356	Up
Ciclev10009760m	7.21494	52.2025	7.23533	2.85506	0.000485058	Up	(M=8) PTHR23111 - ZINC FINGER PROTEIN
Ciclev10023700m	163.276	1181.63	7.23698	2.85539	1.78e-19	Up	(M=56) PF00190 - Cupin
Ciclev10028675m	40.5053	293.193	7.23839	2.85567	6.71e-17	Up	(M=14) PTHR10177:SF76 - CYCLIN-D
Ciclev10031117m	2.91132	21.0934	7.24532	2.85705	0.0316264	Up	(M=84) KOG0157 - Cytochrome P450 CYP4/CYP19/CYP26 subfamilies
Ciclev10004832m	7.59937	55.2093	7.26499	2.86096	0.000314974	Up	(M=2) PTHR10030 - ALPHA-L-FUCOSIDASE
Ciclev10026867m	4.0411	29.4351	7.28392	2.86471	0.00927866	Up
Ciclev10021911m	30.8053	225.569	7.32239	2.87231	1.43e-13	Up	(M=10) K09264 - MADS-box transcription factor, plant
Ciclev10000355m	15.4472	113.282	7.33346	2.87449	1.81e-07	Up	(M=18) PF00933 - Glycosyl hydrolase family 3 N terminal domain
Ciclev10032086m	5.13806	37.8247	7.36168	2.88003	0.00289925	Up	(M=1) PTHR24420//PTHR24420:SF918 - LEUCINE-RICH REPEAT RECEPTOR-LIKE PROTEIN KINASE
Ciclev10015623m	65.8064	486.27	7.38939	2.88546	2.61e-27	Up	(M=44) PF03005 - Arabidopsis proteins of unknown function
Ciclev10027822m	3.63793	27.1557	7.46461	2.90007	0.0125638	Up
Ciclev10019622m	3.66135	27.4578	7.49937	2.90677	0.0116851	Up	(M=9) PTHR11206//PTHR11206:SF38 - MULTIDRUG RESISTANCE PROTEIN // SUBFAMILY NOT NAMED
Ciclev10030778m	17.5243	132.54	7.56321	2.919	1.19e-08	Up	(M=1) PTHR13199:SF7 - OS08G0536100 PROTEIN
Ciclev10027260m	68.5398	518.602	7.56644	2.91961	0.0271781	Up
Ciclev10027169m	2.90191	21.976	7.57296	2.92086	0.0257185	Up	(M=104) PTHR23155//PTHR23155:SF108 - LEUCINE-RICH REPEAT-CONTAINING PROTEIN // SUBFAMILY NOT NAMED
Ciclev10021563m	47.3307	358.645	7.57743	2.92171	4.05e-21	Up
Ciclev10004720m	5.68672	43.1162	7.58191	2.92256	0.00143082	Up	(M=84) KOG0157 - Cytochrome P450 CYP4/CYP19/CYP26 subfamilies
Ciclev10021483m	14.8751	112.873	7.58805	2.92373	9.43e-06	Up
Ciclev10019883m	5.43348	41.2482	7.5915	2.92438	0.00168046	Up	(M=18) 3.2.1.4 - Cellulase.
Ciclev10028517m	59.6794	455.695	7.63572	2.93276	2.29e-21	Up
Ciclev10025606m	10.1871	77.9907	7.65582	2.93656	1.08e-05	Up
Ciclev10016803m	27.3082	209.721	7.67978	2.94107	4.82e-13	Up
Ciclev10004276m	105.824	813.419	7.6865	2.94233	1.03e-44	Up	(M=1) PTHR24420:SF84 - OS04G0472500 PROTEIN
Ciclev10012467m	24.6639	190.2	7.71166	2.94704	4.65e-12	Up	(M=15) PF04844 - Transcriptional repressor, ovate
Ciclev10032831m	6.58195	50.8682	7.72845	2.95018	0.000394523	Up
Ciclev10003119m	19.0899	148.077	7.75683	2.95547	1.08e-09	Up	(M=77) PTHR22835:SF39 - LATERAL SIGNALING TARGET PROTEIN 2
Ciclev10019505m	6.56326	51.0251	7.77435	2.95872	0.000387972	Up
Ciclev10021255m	2.89724	22.6117	7.80457	2.96432	0.0222389	Up	(M=9) K08486 - syntaxin 1B/2/3
Ciclev10020446m	19.1648	150.262	7.84049	2.97094	6.72e-10	Up	(M=3) PF03193 - Protein of unknown function, DUF258
Ciclev10021075m	3.19259	25.5308	7.99689	2.99944	0.0143204	Up	(M=2) K00025 - malate dehydrogenase
Ciclev10009567m	37.0685	296.972	8.01144	3.00206	2.1e-18	Up	(M=59) PF00234 - Protease inhibitor/seed storage/LTP family
Ciclev10026478m	3.64727	29.3197	8.0388	3.00698	0.00762315	Up
Ciclev10026433m	47.8933	385.078	8.04032	3.00725	3.19e-23	Up	(M=3) PTHR11945//PTHR11945:SF76 - MADS BOX PROTEIN // SUBFAMILY NOT NAMED
Ciclev10006857m	2.21273	17.7911	8.04033	3.00726	0.0424059	Up	(M=97) PF00226 - DnaJ domain
Ciclev10019413m	23.4123	188.793	8.06383	3.01146	2.98e-12	Up	(M=5) PTHR10759:SF1 - STRUCTURAL CONSTITUENT OF RIBOSOME
Ciclev10015831m	6.61938	53.4601	8.07631	3.0137	0.00432737	Up
Ciclev10010636m	4.62246	37.3348	8.07683	3.01379	0.00253199	Up	(M=2) PTHR24420//PTHR24420:SF930 - LEUCINE-RICH REPEAT RECEPTOR-LIKE PROTEIN KINASE
Ciclev10001989m	3.94269	31.8583	8.08035	3.01442	0.00537494	Up	(M=9) PF04759 - Protein of unknown function, DUF617
Ciclev10007336m	57.12	464.468	8.13144	3.02351	5.73e-20	Up
Ciclev10018793m	2.14247	17.5043	8.17013	3.03036	0.0459707	Up	(M=1) K10406 - kinesin family member C2/C3
Ciclev10018574m	6.16009	50.4245	8.18568	3.0331	0.000346455	Up	(M=1) 2.4.1.12//2.4.2.24 - Cellulose synthase (UDP-forming). // 1,4-beta-D-xylan synthase.
Ciclev10022117m	183.684	1506.43	8.20121	3.03584	2.63e-81	Up	(M=56) PF00190 - Cupin
Ciclev10031286m	72.9045	598.945	8.21548	3.03834	2.34e-35	Up	(M=202) KOG0156 - Cytochrome P450 CYP2 subfamily
Ciclev10014655m	2.4519	20.1518	8.21886	3.03894	0.0312548	Up	(M=1) 4.1.3.1 - Isocitrate lyase.
Ciclev10025709m	9.69026	80.2241	8.27884	3.04943	5.23e-06	Up	(M=15) PF04844 - Transcriptional repressor, ovate
Ciclev10016970m	4.5897	38.1407	8.31007	3.05486	0.00215559	Up
Ciclev10004738m	22.5918	187.751	8.31057	3.05495	1.65e-12	Up	(M=2) PF02797//PF08392 - Chalcone and stilbene synthases, C-terminal domain // FAE1/Type III polyketide synthase-like protein
Ciclev10028101m	56.8432	472.689	8.31567	3.05583	3.86e-27	Up	(M=21) PF01190 - Pollen proteins Ole e I like
Ciclev10002339m	7.81985	65.1329	8.32917	3.05817	4.43e-05	Up
Ciclev10024867m	5.48499	45.8707	8.36296	3.06401	0.000581834	Up	(M=2) PTHR22967:SF2 - PROTEIN KINASE
Ciclev10007467m	2.55966	21.4874	8.39465	3.06947	0.0226403	Up	(M=1) PTHR11566//PTHR11566:SF62 - DYNAMIN
Ciclev10032019m	4.01295	33.8345	8.43134	3.07576	0.00340355	Up	(M=21) PF01190 - Pollen proteins Ole e I like
Ciclev10019783m	7.03656	59.6906	8.48292	3.08456	0.0194039	Up
Ciclev10001900m	3.14575	26.7944	8.51765	3.09046	0.010756	Up
Ciclev10012698m	3.92861	33.4741	8.5206	3.09095	0.00372476	Up	(M=56) PF00190 - Cupin
Ciclev10026112m	12.0155	102.543	8.53427	3.09327	1.57e-07	Up	(M=120) PTHR10641 - MYB-LIKE DNA-BINDING PROTEIN MYB
Ciclev10017722m	2.53157	21.6801	8.56391	3.09827	0.0214236	Up	(M=202) KOG0156 - Cytochrome P450 CYP2 subfamily
Ciclev10004825m	5.51308	47.2327	8.5674	3.09886	0.000751132	Up	(M=1) PTHR13255 - ATAXIN-10
Ciclev10022925m	98.548	846.467	8.58939	3.10256	5.75e-50	Up	(M=15) PF02704 - Gibberellin regulated protein
Ciclev10031263m	9.03865	77.7955	8.60698	3.10551	5.29e-06	Up	(M=13) KOG4579 - Leucine-rich repeat (LRR) protein associated with apoptosis in muscle tissue
Ciclev10031592m	4.38329	37.7979	8.62316	3.10822	0.00174613	Up	(M=116) PF02458 - Transferase family
Ciclev10018044m	2.2174	19.126	8.62542	3.1086	0.030946	Up	(M=133) PF00847 - AP2 domain
Ciclev10031929m	2.19398	18.9448	8.63488	3.11018	0.0318259	Up	(M=77) PTHR22835:SF39 - LATERAL SIGNALING TARGET PROTEIN 2
Ciclev10016001m	2.08155	18.0182	8.65613	3.11372	0.0404938	Up
Ciclev10009102m	126.756	1108.45	8.7447	3.12841	1.44e-64	Up
Ciclev10005321m	4.02242	35.242	8.76139	3.13116	0.00240073	Up
Ciclev10013248m	2.86915	25.1979	8.78237	3.13461	0.011838	Up
Ciclev10005255m	2.08155	18.3166	8.7995	3.13742	0.037628	Up
Ciclev10029474m	14.5563	128.096	8.80009	3.13752	3.16e-09	Up
Ciclev10024281m	3.60043	31.69	8.80172	3.13779	0.00433893	Up	(M=56) PF00190 - Cupin
Ciclev10017072m	11.7482	103.911	8.8449	3.14485	8.44e-08	Up
Ciclev10004816m	5.80382	51.3345	8.84495	3.14485	0.000206651	Up	(M=9) PTHR11206:SF3 - DNA-DAMAGE-INDUCIBLE PROTEIN F
Ciclev10023538m	7.83386	69.4671	8.86754	3.14853	1.59e-05	Up	(M=24) PF00931//PF01582 - NB-ARC domain // TIR domain
Ciclev10026070m	4.33178	38.486	8.88456	3.1513	0.00145676	Up	(M=2) PTHR10623 - MICROTUBULE-ASSOCIATED PROTEIN RP/EB FAMILY MEMBER
Ciclev10007280m	6.10858	54.5238	8.92577	3.15798	0.000132068	Up	(M=2) PF06548 - Kinesin-related
Ciclev10031798m	1.81897	16.2575	8.9378	3.15992	0.0475389	Up	(M=8) PTHR13832:SF97 - PROTEIN PHOSPHATASE-2C
Ciclev10008953m	11.5748	103.467	8.93895	3.16011	9.73e-08	Up	(M=10) PF05553 - Cotton fibre expressed protein
Ciclev10032484m	5.41473	48.647	8.98421	3.16739	0.00030659	Up	(M=29) PF01357 - Pollen allergen
Ciclev10009338m	2.19405	19.7199	8.98792	3.16799	0.0354537	Up	(M=3) PTHR11945//PTHR11945:SF76 - MADS BOX PROTEIN // SUBFAMILY NOT NAMED
Ciclev10025483m	56.2007	505.71	8.9983	3.16965	6.29e-32	Up	(M=18) PF00651//PF03000 - BTB/POZ domain // NPH3 family
Ciclev10026413m	22.3763	202.383	9.04453	3.17705	6.11e-14	Up	(M=19) PTHR24423 - TWO-COMPONENT SENSOR HISTIDINE KINASE
Ciclev10012891m	6.89144	62.3526	9.04783	3.17757	3.62e-05	Up	(M=12) PF04770 - ZF-HD protein dimerisation region
Ciclev10026246m	1.85173	16.8663	9.10843	3.1872	0.0405701	Up
Ciclev10032524m	3.98959	36.52	9.15381	3.19437	0.00178337	Up	(M=29) PF01357 - Pollen allergen
Ciclev10000337m	7.5572	69.178	9.15392	3.19439	1.31e-05	Up	(M=7) PTHR12537:SF13 - PUMILIO-RELATED
Ciclev10019665m	5.32098	48.7547	9.16273	3.19578	0.0140955	Up
Ciclev10003798m	5.13806	47.1431	9.17528	3.19775	0.00032575	Up	(M=15) PF04844 - Transcriptional repressor, ovate
Ciclev10012556m	13.4079	123.55	9.21467	3.20393	3.77e-09	Up	(M=208) PF00249 - Myb-like DNA-binding domain
Ciclev10014209m	401.356	3705.88	9.23341	3.20686	2.11e-188	Up	(M=14) 1.13.11.12 - Linoleate 13S-lipoxygenase.
Ciclev10026207m	2.48473	23.2079	9.34022	3.22346	0.0148295	Up	(M=10) PF04720 - Protein of unknown function (DUF506)
Ciclev10014061m	1.77213	16.5925	9.36304	3.22698	0.044129	Up	(M=1) PTHR24420//PTHR24420:SF864 - LEUCINE-RICH REPEAT RECEPTOR-LIKE PROTEIN KINASE
Ciclev10008925m	2.83632	26.6304	9.38906	3.23098	0.00857755	Up	(M=41) 1.11.1.7 - Peroxidase.
Ciclev10032947m	4.67871	43.9685	9.39757	3.23229	0.000521419	Up
Ciclev10005306m	65.2862	614.702	9.4155	3.23504	2.61e-39	Up	(M=12) PTHR11040:SF1 - ZINC/IRON TRANSPORTER, PLANT AND YEAST
Ciclev10026412m	10.3185	97.3369	9.43328	3.23776	1.79e-07	Up	(M=19) PTHR24423 - TWO-COMPONENT SENSOR HISTIDINE KINASE
Ciclev10030505m	9.76519	92.2665	9.4485	3.24009	3.14e-07	Up	(M=1) K03164 - DNA topoisomerase II [EC:5.99.1.3]
Ciclev10010799m	15.0676	143.049	9.49385	3.24699	1.76e-10	Up	(M=45) PTHR22950 - AMINO ACID TRANSPORTER
Ciclev10024333m	6.56793	62.4082	9.50196	3.24823	2.66e-05	Up
Ciclev10002451m	10.628	101.1	9.51264	3.24985	9.51e-08	Up
Ciclev10007586m	4.04571	38.5325	9.52429	3.25161	0.00106869	Up	(M=13) PTHR13301//PTHR13301:SF23 - X-BOX TRANSCRIPTION FACTOR-RELATED
Ciclev10019669m	8.67304	84.0938	9.696	3.27739	8.92e-07	Up	(M=10) PTHR11514//PTHR11514:SF7 - MYC // SUBFAMILY NOT NAMED
Ciclev10022406m	22.0479	214.12	9.71159	3.27971	3.07e-15	Up
Ciclev10011292m	31.0397	301.681	9.71919	3.28084	8.48e-21	Up	(M=3) PTHR11654//PTHR11654:SF56 - OLIGOPEPTIDE TRANSPORTER-RELATED // SUBFAMILY NOT NAMED
Ciclev10012205m	2.94408	28.6145	9.71933	3.28086	0.00507748	Up	(M=4) PTHR22952//PTHR22952:SF45 - CAMP-RESPONSE ELEMENT BINDING PROTEIN-RELATED // SUBFAMILY NOT NAMED
Ciclev10000642m	7.64167	74.6442	9.76804	3.28807	0.0493596	Up
Ciclev10020781m	18.6446	182.156	9.76993	3.28835	3.65e-13	Up	(M=17) K01376 - cathepsin V [EC:3.4.22.43]
Ciclev10007057m	3.57234	35.0238	9.80416	3.29339	0.00193054	Up	(M=18) PTHR10791 - RAG1-ACTIVATING PROTEIN 1
Ciclev10027242m	1.81429	17.8187	9.82127	3.29591	0.0321178	Up	(M=4) PTHR12446:SF4 - TSO1
Ciclev10025716m	3.20667	31.5976	9.85373	3.30067	0.00330091	Up	(M=9) PTHR10699 - NEUROMODULIN
Ciclev10028934m	14.4581	142.468	9.85381	3.30068	8.95e-07	Up
Ciclev10021795m	6.568	64.7786	9.86275	3.30199	1.49e-05	Up	(M=8) PTHR11726:SF1 - 60S RIBOSOMAL PROTEIN L10
Ciclev10028412m	68.8305	679.886	9.87767	3.30417	2.65e-44	Up	(M=4) KOG1397 - Ca2+/H+ antiporter VCX1 and related proteins
Ciclev10027201m	6.4555	63.8592	9.89222	3.30629	1.89e-05	Up	(M=120) PTHR10641 - MYB-LIKE DNA-BINDING PROTEIN MYB
Ciclev10011163m	9.10437	90.2511	9.91295	3.30931	3.63e-07	Up
Ciclev10002201m	2.81757	28.1129	9.97771	3.31871	0.0152574	Up	(M=11) K13789 - geranylgeranyl diphosphate synthase, type II
Ciclev10005225m	537.137	5381.18	10.0183	3.32456	2.68e-179	Up	(M=67) 1.14.11.9 - Flavanone 3-dioxygenase.
Ciclev10017355m	9.39485	94.6475	10.0744	3.33262	1.3e-07	Up
Ciclev10009184m	8.98233	90.5186	10.0774	3.33305	2.62e-07	Up	(M=44) PF00139 - Legume lectin domain
Ciclev10022648m	2.12372	21.4017	10.0774	3.33306	0.0174028	Up
Ciclev10025863m	2.50815	25.3933	10.1243	3.33975	0.00859867	Up	(M=77) PTHR22835:SF39 - LATERAL SIGNALING TARGET PROTEIN 2
Ciclev10004898m	7.1587	72.7314	10.1599	3.34481	4.11e-06	Up
Ciclev10032439m	9.72316	99.5718	10.2407	3.35624	5.47e-08	Up
Ciclev10028355m	8.68238	89.0015	10.2508	3.35767	2.73e-07	Up	(M=5) 1.14.13.93 - (+)-abscisic acid 8'-hydroxylase.
Ciclev10009387m	9.83085	101.037	10.2775	3.36142	3.63e-08	Up
Ciclev10016096m	7.57128	78.0153	10.3041	3.36515	1.52e-06	Up
Ciclev10012869m	4.36454	44.9883	10.3077	3.36565	0.000298878	Up
Ciclev10025655m	22.2119	230.471	10.376	3.37518	6.41e-17	Up
Ciclev10004050m	5.04905	52.4273	10.3836	3.37623	8.85e-05	Up	(M=12) PF04770 - ZF-HD protein dimerisation region
Ciclev10026759m	23.806	248.405	10.4346	3.3833	4.54e-18	Up	(M=12) PF05498 - Rapid ALkalinization Factor (RALF)
Ciclev10015530m	6.77908	71.3689	10.5278	3.39613	0.00112443	Up
Ciclev10016961m	1.43454	15.113	10.5351	3.39713	0.0480814	Up	(M=1) PTHR22844:SF68 - OS03G0196500 PROTEIN
Ciclev10004578m	9.12779	96.3076	10.551	3.39931	1.52e-06	Up
Ciclev10024104m	1.75805	18.6386	10.6019	3.40625	0.0259333	Up	(M=5) K05863 - solute carrier family 25 (mitochondrial adenine nucleotide translocator), member 4/5/6/31
Ciclev10020640m	11.528	122.479	10.6245	3.40932	1.04e-09	Up	(M=77) PTHR22835:SF39 - LATERAL SIGNALING TARGET PROTEIN 2
Ciclev10016684m	12.9485	137.6	10.6267	3.40963	9.75e-11	Up	(M=59) PTHR22931 - PHOSPHOENOLPYRUVATE DIKINASE-RELATED
Ciclev10007387m	8.17612	86.9052	10.6292	3.40995	3.37e-07	Up	(M=4) 3.6.3.3 - Cadmium-exporting ATPase.
Ciclev10009700m	3.61918	38.561	10.6546	3.41341	0.000780899	Up	(M=60) K09422 - myb proto-oncogene protein, plant
Ciclev10016617m	6.23515	66.6532	10.6899	3.41818	0.0105439	Up
Ciclev10018839m	2.57841	27.6642	10.7292	3.42347	0.00466867	Up	(M=2) PTHR23421//PTHR23421:SF34 - BETA-GALACTOSIDASE RELATED // SUBFAMILY NOT NAMED
Ciclev10028106m	183.97	1977.36	10.7483	3.42603	4.04e-122	Up	(M=33) PTHR19139 - AQUAPORIN TRANSPORTER
Ciclev10014693m	6.11325	65.7357	10.753	3.42667	8.63e-06	Up	(M=1) PTHR11474 - TYROSINASE
Ciclev10012001m	15.541	167.647	10.7874	3.43127	6.42e-13	Up	(M=56) PF00892 - EamA-like transporter family
Ciclev10026565m	2.19865	23.722	10.7893	3.43154	0.046244	Up
Ciclev10002276m	6.06648	65.5207	10.8005	3.43302	9.25e-06	Up	(M=18) PTHR10791 - RAG1-ACTIVATING PROTEIN 1
Ciclev10004919m	7.60878	82.2878	10.8149	3.43494	5.25e-07	Up	(M=2) PTHR13140:SF72 - MYOSIN-IX A, B
Ciclev10026039m	4.2006	45.8948	10.9258	3.44966	0.0178897	Up
Ciclev10003051m	9.16502	100.401	10.9548	3.4535	2.21e-08	Up
Ciclev10016843m	2.57373	28.2072	10.9596	3.45413	0.0360378	Up
Ciclev10032571m	1.85173	20.297	10.9611	3.45433	0.0497788	Up
Ciclev10025071m	1.4252	15.6814	11.0029	3.45982	0.0412279	Up	(M=11) K07195 - exocyst complex component 7
Ciclev10028117m	1.45329	15.9951	11.0061	3.46024	0.037792	Up	(M=20) PTHR11709:SF9 - LACCASE
Ciclev10001212m	157.238	1735.56	11.0378	3.46438	1.05e-110	Up	(M=55) PTHR13683:SF98 - CHLOROPLAST NUCLEIOD DNA-BINDING-RELATED
Ciclev10014232m	3.27693	36.27	11.0683	3.46836	0.0010124	Up	(M=7) 2.1.1.37 - DNA (cytosine-5-)-methyltransferase.
Ciclev10020969m	3.49267	38.6679	11.0711	3.46873	0.00924018	Up
Ciclev10032880m	8.62613	95.6737	11.0911	3.47134	5.29e-08	Up	(M=7) PTHR11615//PTHR11615:SF54 - NITRATE, FROMATE, IRON DEHYDROGENASE // SUBFAMILY NOT NAMED
Ciclev10025395m	22.0199	244.565	11.1065	3.47334	2.08e-18	Up	(M=55) PTHR13683:SF98 - CHLOROPLAST NUCLEIOD DNA-BINDING-RELATED
Ciclev10015303m	2.84099	31.5983	11.1223	3.47538	0.00239681	Up	(M=7) 2.6.1.5 - Tyrosine transaminase.
Ciclev10007732m	9.3434	104.088	11.1402	3.47771	1.25e-08	Up	(M=10) PTHR11814 - SULFATE TRANSPORTER
Ciclev10026873m	3.33311	37.4007	11.221	3.48812	0.000742024	Up
Ciclev10033901m	4.02703	45.3109	11.2517	3.49207	0.000195767	Up	(M=25) PF03000 - NPH3 family
Ciclev10015707m	51.3252	581.199	11.3239	3.50129	2.28e-41	Up	(M=77) PTHR22835:SF39 - LATERAL SIGNALING TARGET PROTEIN 2
Ciclev10007618m	1.80022	20.4484	11.3589	3.50575	0.0159881	Up	(M=5) PF06075 - Plant protein of unknown function (DUF936)
Ciclev10000192m	6.26311	71.5932	11.4309	3.51487	1.94e-06	Up	(M=8) PTHR23257:SF80 - MAP3K DELTA-1 PROTEIN KINASE
Ciclev10000411m	2.47065	28.3988	11.4945	3.52287	0.0039742	Up	(M=64) PTHR10795:SF17 - SUBTILISIN-LIKE PROTEASE (PLANT)
Ciclev10008616m	5.09589	58.6668	11.5126	3.52514	1.79e-05	Up	(M=39) PTHR11132 - SOLUTE CARRIER FAMILY 35
Ciclev10032996m	5.71948	66.0162	11.5423	3.52886	5.7e-06	Up
Ciclev10006338m	12.2499	141.432	11.5456	3.52927	1.92e-11	Up
Ciclev10011948m	60.4389	698.689	11.5603	3.5311	1.83e-49	Up	(M=60) K09422 - myb proto-oncogene protein, plant
Ciclev10003179m	1.46737	16.9828	11.5736	3.53277	0.0291465	Up	(M=310) PTHR23155 - LEUCINE-RICH REPEAT-CONTAINING PROTEIN
Ciclev10014207m	163.14	1897.51	11.6312	3.53993	3.21e-123	Up	(M=14) 1.13.11.12 - Linoleate 13S-lipoxygenase.
Ciclev10006481m	1.81429	21.1156	11.6384	3.54083	0.0134404	Up	(M=18) PF08392//PF08541 - FAE1/Type III polyketide synthase-like protein // 3-Oxoacyl-[acyl-carrier-protein (ACP)] synthase III C terminal
Ciclev10001403m	3.25351	38.3246	11.7795	3.5582	0.00059093	Up	(M=102) PF02365 - No apical meristem (NAM) protein
Ciclev10015662m	30.7678	364.912	11.8602	3.56805	1.61e-27	Up
Ciclev10032002m	1.75805	21.1735	12.0438	3.59021	0.0381871	Up
Ciclev10001265m	1.3877	16.8239	12.1236	3.59975	0.037079	Up
Ciclev10028428m	32.4228	393.532	12.1375	3.6014	8.97e-30	Up	(M=1) PTHR22952:SF50 - OS11G0152700 PROTEIN
Ciclev10004548m	1.81429	22.0729	12.1661	3.60479	0.0111662	Up
Ciclev10027059m	19.1838	235.479	12.2749	3.61764	1.65e-18	Up	(M=5) K11816 - indole-3-pyruvate monooxygenase
Ciclev10033336m	4.02703	49.5043	12.293	3.61977	6.51e-05	Up	(M=50) PF00560//PF07714//PF08263 - Leucine Rich Repeat // Protein tyrosine kinase // Leucine rich repeat N-terminal domain
Ciclev10013608m	5.04438	62.359	12.3621	3.62785	6.95e-06	Up	(M=8) PTHR10783:SF4 - XENOTROPIC AND POLYTROPIC RETROVIRUS RECEPTOR 1 (PROTEIN SYG1 HOMOLOG)(XENOTROPIC AND POLYTROPIC MURINE LEUKEMIA VIRUS RECEPTOR X3)
Ciclev10000157m	2.54558	31.6742	12.4429	3.63725	0.00163873	Up
Ciclev10004698m	9.75125	121.691	12.4795	3.64149	2.12e-10	Up	(M=22) PTHR24198//PTHR24198:SF302 - ANKYRIN REPEAT AND PROTEIN KINASE DOMAIN-CONTAINING PROTEIN
Ciclev10025524m	18.8417	237.729	12.6172	3.65732	8.28e-09	Up
Ciclev10023137m	1.78147	22.5422	12.6537	3.66149	0.00910194	Up
Ciclev10017819m	4.38803	56.1624	12.799	3.67796	1.65e-05	Up	(M=13) PF05804 - Kinesin-associated protein (KAP)
Ciclev10001255m	5.75231	73.8374	12.8361	3.68214	7.42e-07	Up
Ciclev10031899m	6.19292	79.9941	12.917	3.6912	2.18e-07	Up	(M=2) PTHR13902:SF3 - GB DEF: AT3G15240
Ciclev10032532m	26.2814	343.177	13.0578	3.70684	3.65e-27	Up	(M=3) PTHR19965:SF8 - RNA AND EXPORT FACTOR BINDING PROTEIN
Ciclev10023697m	4.91788	64.2227	13.059	3.70698	4.36e-06	Up	(M=4) PTHR10799:SF41 - ATP BINDING / DNA BINDING / HELICASE
Ciclev10022034m	1.09702	14.3877	13.1153	3.71317	0.0408764	Up
Ciclev10029247m	4.62246	61.5441	13.3141	3.73489	5.94e-06	Up
Ciclev10024246m	38.8078	520.668	13.4166	3.74595	1.06e-40	Up	(M=20) PF03634 - TCP family transcription factor
Ciclev10028242m	6.85868	92.4821	13.484	3.75317	1.77e-08	Up	(M=6) PTHR24420//PTHR24420:SF937 - LEUCINE-RICH REPEAT RECEPTOR-LIKE PROTEIN KINASE
Ciclev10000927m	2.52216	34.0379	13.4956	3.75441	0.000861488	Up	(M=3) K06627 - cyclin A
Ciclev10022099m	1.47671	20.0392	13.5702	3.76237	0.0486784	Up
Ciclev10023869m	3.55359	48.3684	13.6111	3.76672	6.1e-05	Up	(M=13) PTHR10024:SF97 - C2 DOMAIN-CONTAINING PROTEIN
Ciclev10025857m	1.44395	19.6625	13.6172	3.76735	0.0138996	Up
Ciclev10012887m	9.77927	135.157	13.8208	3.78877	3.42e-05	Up
Ciclev10009893m	1.78147	24.6373	13.8298	3.7897	0.00510485	Up	(M=8) PTHR23111 - ZINC FINGER PROTEIN
Ciclev10019602m	9.45116	131.407	13.9038	3.7974	1.09e-11	Up	(M=18) 3.2.1.4 - Cellulase.
Ciclev10007300m	1.3877	19.3495	13.9435	3.80152	0.0152956	Up
Ciclev10007406m	1.44862	20.2603	13.986	3.80591	0.0117323	Up	(M=9) PTHR10217:SF6 - EAG-RELATED VOLTAGE-GATED POTASSIUM CHANNEL
Ciclev10023477m	6.08049	85.2415	14.0189	3.8093	5.54e-08	Up	(M=1) PTHR11615:SF56 - PUTATIVE UNCHARACTERIZED PROTEIN P0503E05.9 (OS01G0363300 PROTEIN) (PUTATIVE UNC
Ciclev10015446m	3.65675	51.4513	14.0702	3.81457	0.00269371	Up
Ciclev10001393m	2.58308	36.354	14.0739	3.81495	0.000445538	Up	(M=59) PF01370 - NAD dependent epimerase/dehydratase family
Ciclev10018355m	6.50241	91.6112	14.0888	3.81648	1.47e-08	Up	(M=28) KOG0617 - Ras suppressor protein (contains leucine-rich repeats)
Ciclev10016622m	18.8415	266.534	14.1461	3.82234	2.33e-22	Up	(M=19) PF00335 - Tetraspanin family
Ciclev10006293m	1.04078	14.7619	14.1835	3.82614	0.0374225	Up
Ciclev10013485m	1.44862	20.5519	14.1872	3.82652	0.0107924	Up	(M=8) PTHR19241//PTHR19241:SF102 - ATP-BINDING CASSETTE TRANSPORTER
Ciclev10023425m	1.05953	15.0925	14.2446	3.83234	0.0340634	Up	(M=29) K08235 - xyloglucan:xyloglucosyl transferase [EC:2.4.1.207]
Ciclev10002014m	1.81897	25.9676	14.276	3.83552	0.00354654	Up
Ciclev10004908m	3.62392	51.9367	14.3316	3.84113	2.19e-05	Up	(M=55) PTHR13683:SF98 - CHLOROPLAST NUCLEIOD DNA-BINDING-RELATED
Ciclev10028767m	1.4627	20.9856	14.3472	3.84269	0.00934143	Up	(M=3) K14016 - ubiquitin fusion degradation protein 1
Ciclev10012489m	1.08295	15.6385	14.4407	3.85207	0.0288275	Up	(M=27) PF00314 - Thaumatin family
Ciclev10015562m	7.25705	105.058	14.4767	3.85566	9.44e-10	Up	(M=73) PF00046 - Homeobox domain
Ciclev10021224m	1.05953	15.4076	14.542	3.86215	0.0311766	Up	(M=3) PTHR11389:SF378 - ZINC FINGER PROTEIN
Ciclev10015449m	37.3779	545.592	14.5967	3.86757	3.52e-44	Up	(M=3) K10781 - fatty acyl-ACP thioesterase B
Ciclev10019565m	1.08762	15.9484	14.6636	3.87417	0.0263708	Up	(M=1) K11985 - TRAF-interacting protein
Ciclev10023694m	2.19405	32.2126	14.6818	3.87596	0.000931194	Up
Ciclev10001088m	1.10169	16.3057	14.8005	3.88758	0.0238757	Up	(M=1) PTHR24420//PTHR24420:SF925 - LEUCINE-RICH REPEAT RECEPTOR-LIKE PROTEIN KINASE
Ciclev10023302m	2.55972	37.9016	14.8069	3.8882	0.000291669	Up
Ciclev10031544m	3.16917	46.9799	14.8241	3.88987	0.000446246	Up
Ciclev10027194m	4.71621	70.2918	14.9043	3.89766	5.45e-07	Up	(M=120) PTHR10641 - MYB-LIKE DNA-BINDING PROTEIN MYB
Ciclev10017256m	1.41112	21.1103	14.9599	3.90303	0.00922453	Up
Ciclev10020423m	19.8353	297.618	15.0045	3.90732	2.42e-25	Up	(M=16) 4.2.2.2 - Pectate lyase.
Ciclev10028422m	4.9413	74.4111	15.059	3.91256	2.78e-07	Up	(M=19) 2.4.1.91 - Flavonol 3-O-glucosyltransferase.
Ciclev10032572m	115.833	1747.63	15.0875	3.91528	2.79e-130	Up	(M=31) PTHR11945:SF19 - MADS BOX PROTEIN
Ciclev10018147m	9.45123	143.65	15.1991	3.92591	0.00160102	Up
Ciclev10006295m	2.15655	32.9212	15.2657	3.93222	0.000776553	Up
Ciclev10002703m	7.25244	111.337	15.3516	3.94032	1.69e-10	Up
Ciclev10003178m	1.4627	22.7802	15.5741	3.96107	0.00557742	Up
Ciclev10032081m	1.80962	28.2654	15.6195	3.96528	0.00182801	Up	(M=41) 1.11.1.7 - Peroxidase.
Ciclev10011042m	3.32844	52.2501	15.6981	3.97252	1.3e-05	Up
Ciclev10013432m	4.53345	72.5695	16.0076	4.00068	2.95e-07	Up	(M=91) PTHR11697 - GENERAL TRANSCRIPTION FACTOR 2-RELATED ZINC FINGER PROTEIN
Ciclev10008441m	1.10637	17.8812	16.1621	4.01454	0.0375072	Up
Ciclev10023662m	1.4627	23.8588	16.3115	4.02782	0.00415956	Up	(M=76) PTHR24420//PTHR24420:SF472 - LEUCINE-RICH REPEAT RECEPTOR-LIKE PROTEIN KINASE // SUBFAMILY NOT NAMED
Ciclev10003574m	1.45796	24.1418	16.5586	4.04951	0.00382534	Up	(M=223) PF00646 - F-box domain
Ciclev10005539m	3.29107	55.2418	16.7853	4.06913	4.72e-05	Up
Ciclev10016814m	1.04078	17.5594	16.8715	4.07651	0.0168378	Up	(M=1) PTHR16821 - FRATAXIN
Ciclev10017140m	1.81429	31.3452	17.2768	4.11077	0.000755328	Up
Ciclev10003763m	1.46737	25.625	17.4632	4.12625	0.00246384	Up	(M=32) KOG1176 - Acyl-CoA synthetase
Ciclev10010955m	2.49407	43.7563	17.5441	4.13292	5.64e-05	Up
Ciclev10006125m	1.10637	19.5583	17.678	4.14388	0.00908601	Up
Ciclev10011273m	2.16122	38.4068	17.7709	4.15144	0.000161579	Up	(M=10) PTHR19241:SF23 - ATP-BINDING CASSETTE TRANSPORTER
Ciclev10000844m	0.740691	13.225	17.8549	4.15825	0.0379712	Up	(M=202) KOG0156 - Cytochrome P450 CYP2 subfamily
Ciclev10005805m	1.3877	24.7789	17.856	4.15834	0.00322758	Up
Ciclev10009695m	4.6272	83.6421	18.0762	4.17602	1.3e-08	Up
Ciclev10017949m	5.39598	97.6372	18.0944	4.17747	0.00260338	Up
Ciclev10001955m	18.7522	340.553	18.1607	4.18275	4.5e-31	Up
Ciclev10025913m	1.05953	19.276	18.1931	4.18532	0.00999322	Up
Ciclev10024781m	2.90658	53.4954	18.4049	4.20202	5.59e-06	Up	(M=17) KOG0054 - Multidrug resistance-associated protein/mitoxantrone resistance protein, ABC superfamily
Ciclev10025754m	4.40678	81.1387	18.4122	4.20259	1.52e-08	Up	(M=4) PTHR23091//PTHR23091:SF21 - N-TERMINAL ACETYLTRANSFERASE // SUBFAMILY NOT NAMED
Ciclev10032527m	6.11325	113.249	18.5251	4.21141	2.23e-11	Up	(M=4) PF07795 - Protein of unknown function (DUF1635)
Ciclev10030916m	0.717271	13.3038	18.5479	4.21318	0.0375734	Up
Ciclev10007914m	2.53624	47.0718	18.5597	4.2141	2.13e-05	Up	(M=84) KOG0157 - Cytochrome P450 CYP4/CYP19/CYP26 subfamilies
Ciclev10014664m	5.77099	107.902	18.6974	4.22476	5.88e-11	Up	(M=1) PTHR24420//PTHR24420:SF506 - LEUCINE-RICH REPEAT RECEPTOR-LIKE PROTEIN KINASE
Ciclev10003911m	2.93474	55.0317	18.7518	4.22896	3.44e-06	Up	(M=8) PTHR24420//PTHR24420:SF438 - LEUCINE-RICH REPEAT RECEPTOR-LIKE PROTEIN KINASE // SUBFAMILY NOT NAMED
Ciclev10029961m	1.78147	33.4123	18.7555	4.22924	0.000497449	Up	(M=11) PTHR12483 - SOLUTE CARRIER FAMILY 31 (COPPER TRANSPORTERS)
Ciclev10026346m	69.1443	1303.27	18.8485	4.23638	3.02e-110	Up	(M=9) K01507 - inorganic pyrophosphatase
Ciclev10014478m	3.20667	61.2557	19.1026	4.2557	9.94e-07	Up	(M=4) PF00082//PF02225 - Subtilase family // PA domain
Ciclev10028401m	0.731349	14.1048	19.286	4.26948	0.0289793	Up	(M=19) 3.4.16.2 - Lysosomal Pro-Xaa carboxypeptidase.
Ciclev10025923m	1.0642	20.7913	19.5371	4.28815	0.00634096	Up
Ciclev10009562m	2.50348	49.0593	19.5965	4.29252	1.22e-05	Up	(M=7) K14504 - xyloglucan:xyloglucosyl transferase TCH4
Ciclev10023373m	1.77213	34.7568	19.6131	4.29374	0.000281317	Up
Ciclev10022577m	1.45796	28.6925	19.6798	4.29865	0.000994274	Up
Ciclev10012594m	1.78147	36.1684	20.3026	4.34359	0.000182228	Up	(M=10) K09264 - MADS-box transcription factor, plant
Ciclev10004090m	0.740691	15.11	20.3999	4.35049	0.021448	Up
Ciclev10023264m	1.82364	37.2655	20.4347	4.35295	0.000128404	Up	(M=10) PTHR23430 - HISTONE H2A
Ciclev10032584m	12.3718	255.029	20.6138	4.36554	5.96e-25	Up
Ciclev10026414m	30.6226	640.934	20.9301	4.38751	2.7e-59	Up	(M=20) K09338 - homeobox-leucine zipper protein
Ciclev10019477m	0.73602	15.6914	21.3193	4.41409	0.0178678	Up	(M=7) PTHR11785:SF53 - CATIONIC AMINO ACID TRANSPORTER
Ciclev10012170m	5.77099	125.606	21.7651	4.44394	3.25e-13	Up	(M=41) 1.11.1.7 - Peroxidase.
Ciclev10028589m	0.693851	15.2523	21.9821	4.45826	0.0211514	Up
Ciclev10021656m	0.7126	15.7993	22.1713	4.47062	0.0175723	Up
Ciclev10031337m	5.38664	121.851	22.621	4.49959	5.45e-13	Up	(M=16) 4.2.2.2 - Pectate lyase.
Ciclev10020247m	0.717271	16.2375	22.6379	4.50067	0.0150188	Up	(M=10) PTHR11795:SF317 - CURCULIN-LIKE (MANNOSE-BINDING) LECTIN FAMILY PROTEIN
Ciclev10017968m	42.1318	955.233	22.6725	4.50287	1.23e-88	Up	(M=10) K14487 - auxin responsive GH3 gene family
Ciclev10019854m	8.65889	198.635	22.94	4.5198	1.89e-20	Up	(M=7) PF03007//PF06974 - Wax ester synthase-like Acyl-CoA acyltransferase domain // Protein of unknown function (DUF1298)
Ciclev10031068m	0.73602	16.9208	22.9896	4.52291	0.0121788	Up	(M=5) PF06075 - Plant protein of unknown function (DUF936)
Ciclev10024339m	0.731349	16.857	23.0492	4.52664	0.0123478	Up
Ciclev10033390m	2.16589	51.2467	23.6608	4.56443	3.38e-06	Up
Ciclev10017786m	1.04078	24.7729	23.8023	4.57303	0.00189275	Up	(M=41) 1.11.1.7 - Peroxidase.
Ciclev10025917m	1.75805	41.9041	23.8356	4.57505	3.21e-05	Up
Ciclev10022687m	1.4252	35.1627	24.6721	4.62481	0.0217285	Up
Ciclev10017223m	13.5908	335.813	24.7088	4.62695	4.11e-34	Up	(M=7) PTHR10891:SF148 - CALCIUM-BINDING EF HAND FAMILY PROTEIN
Ciclev10022872m	0.73602	18.3419	24.9204	4.63926	0.00768147	Up
Ciclev10029335m	0.693851	17.3549	25.0125	4.64458	0.0105043	Up
Ciclev10023644m	3.29101	82.5589	25.0862	4.64882	1.63e-09	Up	(M=35) PTHR11654:SF37 - OLIGOPEPTIDE TRANSPORTER-RELATED
Ciclev10011642m	1.80022	45.3666	25.2006	4.65539	1.07e-05	Up	(M=7) PTHR10177:SF24 - CYCLIN-B
Ciclev10008234m	0.717271	18.3005	25.514	4.67322	0.00777706	Up	(M=18) KOG0266 - WD40 repeat-containing protein
Ciclev10010070m	2.91592	75.6473	25.9428	4.69726	6.75e-09	Up
Ciclev10012100m	0.73602	19.2216	26.1155	4.70684	0.00578016	Up	(M=21) PF01190 - Pollen proteins Ole e I like
Ciclev10016999m	1.47204	38.9636	26.4691	4.72624	4.14e-05	Up
Ciclev10021201m	1.79087	47.4942	26.5201	4.72901	0.0132607	Up
Ciclev10021586m	1.81897	48.5406	26.6858	4.738	4.01e-06	Up	(M=7) KOG0149 - Predicted RNA-binding protein SEB4 (RRM superfamily)
Ciclev10026234m	2.88783	77.1434	26.7133	4.73948	4.25e-09	Up	(M=8) PTHR10042 - EARLY GROWTH RESPONSE PROTEIN-RELATED
Ciclev10032729m	0.731349	19.7838	27.0511	4.75762	0.00480629	Up
Ciclev10021312m	2.12372	57.6022	27.1232	4.76146	4.74e-07	Up	(M=102) PF02365 - No apical meristem (NAM) protein
Ciclev10030536m	0.717271	19.5128	27.2042	4.76576	0.00527818	Up	(M=182) PTHR24420//PTHR24420:SF474 - LEUCINE-RICH REPEAT RECEPTOR-LIKE PROTEIN KINASE // SUBFAMILY NOT NAMED
Ciclev10026471m	1.08295	29.8842	27.5953	4.78635	0.000374002	Up
Ciclev10009593m	4.02703	112.942	28.0461	4.80973	5.13e-13	Up	(M=133) PF00847 - AP2 domain
Ciclev10002519m	1.0642	29.995	28.1856	4.81689	0.000366972	Up
Ciclev10011635m	2.88783	81.8111	28.3296	4.82424	1e-09	Up	(M=16) 4.2.2.2 - Pectate lyase.
Ciclev10023918m	1.09702	31.6496	28.8505	4.85052	0.000210637	Up	(M=12) KOG0381 - HMG box-containing protein
Ciclev10003971m	9.81677	285.937	29.1274	4.86431	4.86e-31	Up	(M=15) PTHR22891 - EUKARYOTIC TRANSLATION INITIATION FACTOR 2C
Ciclev10032548m	6.14141	179.161	29.1727	4.86655	5.04e-20	Up	(M=29) PF01357 - Pollen allergen
Ciclev10002517m	3.32377	99.4815	29.9303	4.90354	6.16e-10	Up
Ciclev10003800m	0.740691	22.3028	30.1108	4.91221	0.00214263	Up
Ciclev10030461m	0.370345	11.201	30.2447	4.91861	0.0429594	Up	(M=9) PTHR12374 - TRANSCRIPTIONAL ADAPTOR 2 (ADA2)-RELATED
Ciclev10004997m	4.71621	142.726	30.263	4.91948	2.12e-16	Up	(M=116) PF02458 - Transferase family
Ciclev10011683m	0.73602	23.5021	31.9313	4.9969	0.00144583	Up	(M=4) K03363 - cell division cycle 20, cofactor of APC complex
Ciclev10021243m	0.365675	11.7165	32.0408	5.00184	0.0358436	Up
Ciclev10006215m	1.45796	47.8504	32.8201	5.03651	2.34e-06	Up
Ciclev10004505m	0.365675	12.0801	33.0352	5.04593	0.0319626	Up	(M=1) PTHR19241//PTHR19241:SF103 - ATP-BINDING CASSETTE TRANSPORTER
Ciclev10020787m	0.370345	12.3387	33.3167	5.05817	0.0291301	Up	(M=46) 3.1.1.11 - Pectinesterase.
Ciclev10019777m	0.370345	12.3738	33.4115	5.06227	0.0289052	Up	(M=8) K14494 - DELLA protein
Ciclev10013829m	1.05953	35.5088	33.5138	5.06668	6.03e-05	Up	(M=77) PTHR22835:SF39 - LATERAL SIGNALING TARGET PROTEIN 2
Ciclev10030264m	4.99287	168.129	33.6738	5.07355	1.55e-19	Up	(M=70) PF02362 - B3 DNA binding domain
Ciclev10016458m	2.11905	71.7978	33.8821	5.08245	0.000375919	Up
Ciclev10029343m	2.22207	76.891	34.6033	5.11284	9.58e-10	Up
Ciclev10004303m	0.346926	12.0402	34.7056	5.11709	0.0323773	Up	(M=1) PTHR22762:SF5 - ALPHA-XYLOSIDASE
Ciclev10016845m	0.365675	12.9719	35.4738	5.14868	0.0236404	Up
Ciclev10002088m	0.346926	12.5029	36.0391	5.17149	0.0433632	Up
Ciclev10029806m	0.370345	13.372	36.1068	5.1742	0.0208638	Up	(M=11) PTHR12483 - SOLUTE CARRIER FAMILY 31 (COPPER TRANSPORTERS)
Ciclev10006129m	1.4627	53.0609	36.276	5.18094	4.28e-07	Up
Ciclev10000363m	15.2034	554.951	36.5018	5.18989	8.07e-62	Up	(M=64) PTHR10795:SF17 - SUBTILISIN-LIKE PROTEASE (PLANT)
Ciclev10001661m	11.5935	429.526	37.0488	5.21136	1.06e-48	Up	(M=55) 2.1.1.76 - Quercetin 3-O-methyltransferase.
Ciclev10018323m	1.80489	67.9379	37.6411	5.23424	2.22e-08	Up	(M=91) PTHR11697 - GENERAL TRANSCRIPTION FACTOR 2-RELATED ZINC FINGER PROTEIN
Ciclev10029741m	0.731349	27.5711	37.699	5.23645	0.000380824	Up
Ciclev10000705m	0.346926	13.18	37.9909	5.24758	0.0218909	Up	(M=43) PTHR22931:SF5 - METHYLESTERASE INHIBITOR-RELATED
Ciclev10020472m	2.81757	108.318	38.4438	5.26468	0.0205623	Up
Ciclev10017226m	0.731349	28.2955	38.6895	5.27387	0.000292556	Up
Ciclev10015033m	2.55499	99.2248	38.8357	5.27931	1.55e-12	Up	(M=2) K09587 - cytochrome P450, family 90, subfamily B, polypeptide 1 (steroid 22-alpha-hydroxylase)
Ciclev10009352m	0.346926	13.4876	38.8774	5.28086	0.0197398	Up	(M=3) PTHR22764:SF23 - OS10G0544600 PROTEIN
Ciclev10026935m	1.48138	58.2719	39.3362	5.29778	7.38e-08	Up	(M=3) PF01693 - Caulimovirus viroplasmin
Ciclev10013778m	0.693851	27.3755	39.4544	5.30212	0.00655846	Up	(M=3) PF02672 - CP12 domain
Ciclev10021682m	1.44395	57.9862	40.158	5.32762	8.48e-08	Up	(M=73) PF00046 - Homeobox domain
Ciclev10008982m	0.365675	14.95	40.8833	5.35344	0.0118837	Up
Ciclev10017244m	0.370345	15.3456	41.4358	5.37281	0.0104788	Up	(M=15) PF02704 - Gibberellin regulated protein
Ciclev10003255m	0.370345	15.3923	41.562	5.37719	0.0103678	Up	(M=102) PF02365 - No apical meristem (NAM) protein
Ciclev10014639m	0.346926	14.4919	41.7724	5.38448	0.0141902	Up	(M=8) K09840 - 9-cis-epoxycarotenoid dioxygenase
Ciclev10015474m	1.41112	59.3158	42.0345	5.3935	5.56e-08	Up	(M=16) 4.2.2.2 - Pectate lyase.
Ciclev10025416m	0.693851	29.4047	42.379	5.40528	0.000999069	Up	(M=106) PTHR24420//PTHR24420:SF473 - LEUCINE-RICH REPEAT RECEPTOR-LIKE PROTEIN KINASE // SUBFAMILY NOT NAMED
Ciclev10006347m	0.346926	14.7981	42.655	5.41464	0.0127883	Up
Ciclev10019274m	0.717271	30.6574	42.7417	5.41757	0.000131484	Up	(M=1) PTHR23125//PTHR23125:SF123 - F-BOX/LEUCINE RICH REPEAT PROTEIN // SUBFAMILY NOT NAMED
Ciclev10026256m	0.346926	14.976	43.1677	5.43188	0.0118641	Up	(M=5) PTHR10992:SF13 - SIGMA FACTOR SIGB REGULATION PROTEIN RSBQ
Ciclev10011081m	0.740691	32.0069	43.2122	5.43337	8.41e-05	Up	(M=2) PTHR24420//PTHR24420:SF863 - LEUCINE-RICH REPEAT RECEPTOR-LIKE PROTEIN KINASE
Ciclev10029130m	0.370345	16.0056	43.2181	5.43356	0.00840742	Up
Ciclev10014574m	2.55966	111.265	43.4685	5.4419	5.81e-14	Up
Ciclev10012745m	2.12372	93.0031	43.7925	5.45261	9.97e-10	Up
Ciclev10032973m	11.9733	528.676	44.1545	5.46449	5.36e-62	Up	(M=27) PF00407 - Pathogenesis-related protein Bet v I family
Ciclev10027576m	1.07827	47.7152	44.2514	5.46765	1.05e-06	Up	(M=13) PF04782 - Protein of unknown function (DUF632)
Ciclev10017219m	4.31303	191.993	44.5146	5.47621	1.01e-23	Up
Ciclev10017954m	0.370345	16.9153	45.6745	5.51332	0.00614608	Up	(M=9) PTHR23421:SF2 - BETA-GALACTOSIDASE
Ciclev10005553m	0.370345	17.1041	46.1843	5.52933	0.00568342	Up
Ciclev10020818m	0.346926	16.3102	47.0136	5.55501	0.00761341	Up	(M=55) 2.1.1.76 - Quercetin 3-O-methyltransferase.
Ciclev10005252m	2.55499	120.501	47.1632	5.55959	1.26e-15	Up	(M=77) PTHR22835:SF39 - LATERAL SIGNALING TARGET PROTEIN 2
Ciclev10013720m	3.23009	154.101	47.708	5.57616	1.33e-19	Up	(M=5) K01674 - carbonic anhydrase
Ciclev10022355m	0.370345	18.7314	50.5781	5.66044	0.00327358	Up	(M=70) PF04043 - Plant invertase/pectin methylesterase inhibitor
Ciclev10016427m	0.7126	36.3453	51.0038	5.67253	1.87e-05	Up	(M=10) K09264 - MADS-box transcription factor, plant
Ciclev10011709m	1.45796	81.4793	55.8858	5.80441	2.88e-11	Up	(M=5) KOG1376 - Alpha tubulin
Ciclev10000986m	0.365675	20.8278	56.9573	5.83181	0.0015703	Up	(M=45) PTHR22950 - AMINO ACID TRANSPORTER
Ciclev10008658m	0.346926	20.8623	60.1347	5.91013	0.0183001	Up
Ciclev10033098m	0.693851	42.5731	61.3577	5.93917	2.22e-06	Up	(M=59) PF00234 - Protease inhibitor/seed storage/LTP family
Ciclev10027479m	0.365675	23.121	63.2283	5.9825	0.00972645	Up	(M=3) PTHR24361//PTHR24361:SF62 - MITOGEN-ACTIVATED KINASE KINASE KINASE
Ciclev10010431m	0.740691	47.4767	64.0979	6.0022	3.97e-07	Up	(M=30) PTHR19241:SF10 - ATP-BINDING CASSETTE TRANSPORTER (PDR)
Ciclev10033428m	1.08295	70.5989	65.1915	6.02661	3.89e-10	Up	(M=1) PTHR12565//PTHR12565:SF24 - STEROL REGULATORY ELEMENT-BINDING PROTEIN
Ciclev10016101m	0.346926	22.9247	66.0797	6.04614	0.000751624	Up	(M=48) KOG0725 - Reductases with broad range of substrate specificities
Ciclev10020031m	1.08295	72.3237	66.7843	6.06144	2.11e-10	Up	(M=13) KOG4579 - Leucine-rich repeat (LRR) protein associated with apoptosis in muscle tissue
Ciclev10027553m	0.370345	26.2914	70.9915	6.14957	0.000227052	Up	(M=3) PF06136 - Domain of unknown function (DUF966)
Ciclev10021623m	2.20806	157.869	71.4969	6.15981	1.02e-21	Up	(M=29) PF01357 - Pollen allergen
Ciclev10009775m	0.365675	27.2693	74.5726	6.22057	0.000156112	Up
Ciclev10020496m	0.370345	28.977	78.2432	6.28989	8.65e-05	Up	(M=3) KOG0313 - Microtubule binding protein YTM1 (contains WD40 repeats)
Ciclev10031865m	1.40645	110.195	78.3499	6.29186	1.29e-15	Up	(M=4) PTHR12411:SF42 - CYSTEINE PROTEASE
Ciclev10016145m	0.346926	27.9909	80.6828	6.33419	0.000122753	Up	(M=4) PF02265 - S1/P1 Nuclease
Ciclev10015111m	0.346926	28.0438	80.8352	6.33691	0.000121177	Up	(M=3) K01184 - polygalacturonase
Ciclev10028743m	5.41946	448.385	82.7361	6.37045	4.76e-58	Up
Ciclev10013236m	1.09702	92.7264	84.5254	6.40131	2.78e-11	Up
Ciclev10020515m	32.8165	2833.57	86.3459	6.43206	0	Up	(M=77) PTHR22835:SF39 - LATERAL SIGNALING TARGET PROTEIN 2
Ciclev10016430m	0.7126	63.1273	88.5872	6.46903	4.66e-06	Up
Ciclev10016501m	0.365675	33.5468	91.7395	6.51947	1.67e-05	Up
Ciclev10028377m	3.24884	305.231	93.9507	6.55383	2.84e-42	Up	(M=18) PF08392//PF08541 - FAE1/Type III polyketide synthase-like protein // 3-Oxoacyl-[acyl-carrier-protein (ACP)] synthase III C terminal
Ciclev10025446m	0.693851	67.0061	96.5713	6.59352	4.58e-05	Up	(M=7) PTHR14255 - ATP-DEPENDENT PROTEASE (CEREBLON)
Ciclev10006243m	0.346926	34.4937	99.4269	6.63556	1.2e-05	Up	(M=15) PF02704 - Gibberellin regulated protein
Ciclev10015743m	0.370345	37.1421	100.291	6.64804	4.52e-06	Up	(M=44) PF03005 - Arabidopsis proteins of unknown function
Ciclev10009649m	0.346926	35.5587	102.497	6.67943	8.02e-06	Up	(M=56) PF02298 - Plastocyanin-like domain
Ciclev10015508m	0.717271	79.1854	110.398	6.78657	4.66e-12	Up	(M=3) PTHR24420//PTHR24420:SF701 - LEUCINE-RICH REPEAT RECEPTOR-LIKE PROTEIN KINASE
Ciclev10002243m	1.11104	132.632	119.377	6.89938	0.000765698	Up
Ciclev10026257m	0.346926	46.6194	134.379	7.07016	1.44e-07	Up	(M=5) PTHR10992:SF13 - SIGMA FACTOR SIGB REGULATION PROTEIN RSBQ
Ciclev10001482m	0.346926	47.7022	137.5	7.10329	9.52e-08	Up	(M=11) KOG0627 - Heat shock transcription factor
Ciclev10025211m	2.54091	377.131	148.424	7.21358	7.25e-55	Up	(M=10) K14487 - auxin responsive GH3 gene family
Ciclev10016819m	0.346926	53.6882	154.754	7.27384	1.04e-08	Up
Ciclev10032507m	1.11104	173.31	155.99	7.28531	3.15e-26	Up	(M=31) PTHR11945:SF19 - MADS BOX PROTEIN
Ciclev10020709m	0.740691	118.319	159.742	7.3196	2.77e-18	Up	(M=77) PTHR22835:SF39 - LATERAL SIGNALING TARGET PROTEIN 2
Ciclev10032589m	0.731349	117.593	160.789	7.32903	3.46e-18	Up
Ciclev10012593m	13.0234	2222.09	170.623	7.41467	2.83e-295	Up	(M=31) PTHR11945:SF19 - MADS BOX PROTEIN
Ciclev10005946m	1.08295	191.086	176.45	7.46312	5.04e-29	Up	(M=6) PTHR22931:SF14 - INVERTASE/PECTIN METHYLESTERASE INHIBITOR FAMILY PROTEIN
Ciclev10002471m	4.40204	789.095	179.257	7.48588	1.4e-113	Up	(M=2) PTHR11945//PTHR11945:SF134 - MADS BOX PROTEIN // SUBFAMILY NOT NAMED
Ciclev10004009m	0.365675	67.8978	185.678	7.53666	5.35e-11	Up
Ciclev10031361m	0.365675	82.2876	225.03	7.81397	2.47e-13	Up	(M=1) PTHR22952:SF54 - BZIP FAMILY TRANSCRIPTION FACTOR
Ciclev10005145m	0.370345	97.7195	263.86	8.04363	7.71e-16	Up
Ciclev10016433m	2.56433	773.092	301.479	8.23592	3.42e-116	Up
Ciclev10033770m	0.365675	118.844	324.999	8.34429	2.79e-19	Up	(M=6) PF04690 - YABBY protein
Ciclev10033829m	2.18931	762.852	348.444	8.44478	9.06e-116	Up	(M=31) PTHR11945:SF19 - MADS BOX PROTEIN
Ciclev10032578m	6.39465	2722.11	425.686	8.73364	0	Up
Ciclev10002641m	0.693851	344.394	496.352	8.95522	1.01e-54	Up
Ciclev10002422m	2.91592	1481.55	508.09	8.98894	4.69e-221	Up	(M=2) PTHR11945//PTHR11945:SF134 - MADS BOX PROTEIN // SUBFAMILY NOT NAMED
Ciclev10002169m	0.346926	300.613	866.505	9.75906	6.73e-49	Up	(M=2) PTHR17985 - SER/THR-RICH PROTEIN T10 IN DGCR REGION
Ciclev10033176m	0.693851	859.612	1238.9	10.2748	4.03e-136	Up	(M=31) PTHR11945:SF19 - MADS BOX PROTEIN
Ciclev10031850m	0	11.7083	Inf	Inf	0.0150588	Up
Ciclev10002619m	0	47.1742	Inf	Inf	1.67e-08	Up	(M=4) K04565 - superoxide dismutase, Cu-Zn family
Ciclev10002667m	0	9.93214	Inf	Inf	0.0299527	Up
Ciclev10002809m	0	15.7954	Inf	Inf	0.00317329	Up
Ciclev10026060m	0	57.0352	Inf	Inf	3.82e-10	Up	(M=3) K10808 - ribonucleoside-diphosphate reductase subunit M2
Ciclev10029338m	0	24.0556	Inf	Inf	0.000609824	Up
Ciclev10033130m	0	12.1191	Inf	Inf	0.0130177	Up	(M=24) PF02902 - Ulp1 protease family, C-terminal catalytic domain
Ciclev10030844m	0	14.8032	Inf	Inf	0.00460702	Up	(M=22) PF03169 - OPT oligopeptide transporter protein
Ciclev10013254m	0	21.3702	Inf	Inf	0.000361927	Up
Ciclev10025729m	0	14.0238	Inf	Inf	0.0109542	Up	(M=6) 1.1.3.15 - (S)-2-hydroxy-acid oxidase.
Ciclev10028895m	0	10.9657	Inf	Inf	0.0204274	Up
Ciclev10025357m	0	18.0941	Inf	Inf	0.00128911	Up	(M=5) PTHR23083:SF200 - OS05G0506000 PROTEIN
Ciclev10026190m	0	22.619	Inf	Inf	0.000224504	Up
Ciclev10015154m	0	8.83682	Inf	Inf	0.0462277	Up
Ciclev10025983m	0	40.3747	Inf	Inf	0.000464775	Up
Ciclev10032926m	0	91.3718	Inf	Inf	6.89e-16	Up	(M=70) PF04043 - Plant invertase/pectin methylesterase inhibitor
Ciclev10009046m	0	9.62457	Inf	Inf	0.03369	Up	(M=6) PF04654 - Protein of unknown function, DUF599
Ciclev10018320m	0	48.8301	Inf	Inf	1.44e-07	Up
Ciclev10010617m	0	13.509	Inf	Inf	0.00751377	Up	(M=1) PF08744 - Plant transcription factor NOZZLE
Ciclev10011891m	0	61.8998	Inf	Inf	5.89e-11	Up	(M=102) PF02365 - No apical meristem (NAM) protein
Ciclev10028333m	0	9.07691	Inf	Inf	0.0418521	Up	(M=2) 4.2.1.92 - Hydroperoxide dehydratase.
Ciclev10000737m	0	98.4981	Inf	Inf	4.55e-17	Up
Ciclev10026458m	0	9.11452	Inf	Inf	0.0414339	Up
Ciclev10021455m	0	39.3699	Inf	Inf	3.54e-07	Up
Ciclev10030456m	0	663.157	Inf	Inf	0.026278	Up	(M=4) K05580 - NAD(P)H-quinone oxidoreductase subunit I
Ciclev10032100m	0	10.6435	Inf	Inf	0.0230693	Up
Ciclev10029781m	0	17.23	Inf	Inf	0.0481245	Up
Ciclev10033943m	0	9.06848	Inf	Inf	0.0419466	Up	(M=56) PF00190 - Cupin
Ciclev10022452m	0	144.289	Inf	Inf	1.07e-24	Up
Ciclev10013137m	0	8.74107	Inf	Inf	0.0474242	Up
Ciclev10017581m	0	19.914	Inf	Inf	0.000639042	Up	(M=2) K12606 - CCR4-NOT transcription complex subunit 9
Ciclev10027088m	0	11.7541	Inf	Inf	0.0148738	Up
Ciclev10022395m	0	9.14577	Inf	Inf	0.04109	Up
Ciclev10033550m	0	18.7968	Inf	Inf	0.00270116	Up
Ciclev10031002m	0	11.1353	Inf	Inf	0.0188434	Up	(M=3) PTHR12585:SF5 - COHESIN SUBUNIT RAD21
Ciclev10006695m	0	12.0129	Inf	Inf	0.0133958	Up	(M=102) PF02365 - No apical meristem (NAM) protein
Ciclev10014202m	0	25.9539	Inf	Inf	6.2e-05	Up	(M=14) 1.13.11.12 - Linoleate 13S-lipoxygenase.
Ciclev10017776m	0	43.0458	Inf	Inf	8.33e-08	Up	(M=14) 1.13.11.12 - Linoleate 13S-lipoxygenase.
Ciclev10004877m	0	18.0749	Inf	Inf	0.00129581	Up	(M=18) 3.2.1.4 - Cellulase.
Ciclev10009431m	0	27.438	Inf	Inf	3.49e-05	Up
Ciclev10005157m	0	20.795	Inf	Inf	0.000453452	Up	(M=7) 1.14.11.12 - Gibberellin-44 dioxygenase.
Ciclev10027110m	0	159.018	Inf	Inf	3.7e-27	Up	(M=10) PF03641 - Possible lysine decarboxylase
Ciclev10003263m	0	9.76616	Inf	Inf	0.0324373	Up	(M=10) PTHR11413//PTHR11413:SF28 - CYSTATIN FAMILY MEMBER // SUBFAMILY NOT NAMED
Ciclev10011960m	0	17.7719	Inf	Inf	0.00145643	Up
Ciclev10012865m	0	34.4433	Inf	Inf	2.35e-06	Up
Ciclev10010217m	0	13.2758	Inf	Inf	0.00828623	Up	(M=42) PF03330 - Rare lipoprotein A (RlpA)-like double-psi beta-barrel
Ciclev10017462m	0	9.60155	Inf	Inf	0.033899	Up
Ciclev10023551m	0	9.07076	Inf	Inf	0.041921	Up	(M=64) PTHR10795:SF17 - SUBTILISIN-LIKE PROTEASE (PLANT)
Ciclev10022347m	0	9.07553	Inf	Inf	0.0418676	Up
Ciclev10003973m	0	10.2557	Inf	Inf	0.0265147	Up	(M=2) PTHR23042//PTHR23042:SF23 - CIRCADIAN PROTEIN CLOCK/ARNT/BMAL/PAS // SUBFAMILY NOT NAMED
Ciclev10027270m	0	38.6912	Inf	Inf	4.56e-07	Up	(M=73) PF00046 - Homeobox domain
Ciclev10011384m	0	10.5977	Inf	Inf	0.0233544	Up	(M=20) PTHR11709:SF9 - LACCASE
Ciclev10002978m	0	13.4892	Inf	Inf	0.00755422	Up	(M=58) PTHR22814 - COPPER TRANSPORT PROTEIN ATOX1-RELATED
Ciclev10017020m	0	8.76478	Inf	Inf	0.0471244	Up	(M=4) PF05512 - AWPM-19-like family
Ciclev10023958m	0	14.4691	Inf	Inf	0.00522121	Up	(M=56) PF00190 - Cupin
Ciclev10009698m	0	11.3296	Inf	Inf	0.0172703	Up
Ciclev10010750m	0	10.2472	Inf	Inf	0.0265748	Up	(M=11) PF06749 - Protein of unknown function (DUF1218)
Ciclev10003834m	0	12.6875	Inf	Inf	0.0104141	Up	(M=339) PF00067 - Cytochrome P450
Ciclev10006778m	0	22.9603	Inf	Inf	0.00324998	Up	(M=10) PTHR10114 - 60S RIBOSOMAL PROTEIN L36
Ciclev10023122m	0	62.4857	Inf	Inf	0.000356111	Up
Ciclev10005682m	0	13.0827	Inf	Inf	0.0322583	Up	(M=24) PF02902 - Ulp1 protease family, C-terminal catalytic domain
Ciclev10023140m	0	17.4714	Inf	Inf	0.00163586	Up
Ciclev10032454m	0	9.56871	Inf	Inf	0.0341998	Up
Ciclev10001977m	0	20.4416	Inf	Inf	0.000516692	Up
Ciclev10009485m	0	37.2024	Inf	Inf	8.13e-07	Up	(M=3) 2.4.2.7 - Adenine phosphoribosyltransferase.
Ciclev10032101m	0	29.9036	Inf	Inf	0.00350263	Up
Ciclev10010191m	0	18.3003	Inf	Inf	0.00355768	Up	(M=3) PF00646//PF07723 - F-box domain // Leucine Rich Repeat
Ciclev10009381m	0	11.5341	Inf	Inf	0.0163442	Up
Ciclev10027519m	0	13.9274	Inf	Inf	0.00648093	Up	(M=77) PTHR22835:SF39 - LATERAL SIGNALING TARGET PROTEIN 2
Ciclev10033454m	0	19.3849	Inf	Inf	0.0156958	Up
Ciclev10017423m	0	13.4032	Inf	Inf	0.0141821	Up
Ciclev10032788m	0	12.6424	Inf	Inf	0.0105416	Up	(M=18) PF03188 - Eukaryotic cytochrome b561
Ciclev10033707m	0	14.4951	Inf	Inf	0.00518468	Up	(M=77) PTHR22835:SF39 - LATERAL SIGNALING TARGET PROTEIN 2
Ciclev10027439m	0	10.3054	Inf	Inf	0.0261635	Up	(M=22) PTHR11802:SF8 - SERINE CARBOXYPEPTIDASE II (CARBOXYPEPTIDASE D) (PLANTS)
Ciclev10029633m	0	31.6236	Inf	Inf	6.89e-06	Up	(M=44) K14488 - SAUR family protein
Ciclev10029807m	0	30.4052	Inf	Inf	1.1e-05	Up	(M=5) PTHR10593:SF10 - ATM INTERACTOR (ATM/ATR-SUBSTRATE CHK2-INTERACTING ZINC FINGER PROTEIN)
Ciclev10021835m	0	9.95655	Inf	Inf	0.029757	Up
Ciclev10012098m	0	9.54113	Inf	Inf	0.034455	Up
Ciclev10026515m	0	19.6106	Inf	Inf	0.0303569	Up
Ciclev10007992m	0	14.7206	Inf	Inf	0.00471099	Up	(M=7) K00279 - cytokinin dehydrogenase
Ciclev10022367m	0	18.4281	Inf	Inf	0.00113734	Up
Ciclev10027532m	0	15.9935	Inf	Inf	0.00290452	Up	(M=84) KOG0157 - Cytochrome P450 CYP4/CYP19/CYP26 subfamilies
Ciclev10032365m	0	228.038	Inf	Inf	1.45e-38	Up	(M=56) PF00651 - BTB/POZ domain
Ciclev10032385m	0	27.436	Inf	Inf	0.000350142	Up
Ciclev10005550m	0	15.5546	Inf	Inf	0.00539885	Up
Ciclev10032489m	0	17.7407	Inf	Inf	0.00146882	Up	(M=31) PTHR11945:SF19 - MADS BOX PROTEIN
Ciclev10017964m	0	10.6036	Inf	Inf	0.0233172	Up
Ciclev10002979m	0	9.68817	Inf	Inf	0.0331203	Up	(M=15) PF02704 - Gibberellin regulated protein
Ciclev10026730m	0	11.8852	Inf	Inf	0.0143591	Up
Ciclev10013200m	0	173.377	Inf	Inf	1.57e-29	Up	(M=15) PF02704 - Gibberellin regulated protein
Ciclev10026889m	0	9.08058	Inf	Inf	0.0418111	Up
Ciclev10029868m	0	13.9199	Inf	Inf	0.00649412	Up	(M=35) K05391 - cyclic nucleotide gated channel, other eukaryote
Ciclev10009413m	0	11.8107	Inf	Inf	0.0146492	Up
Ciclev10022572m	0	23.4822	Inf	Inf	0.000160066	Up	(M=31) PTHR11945:SF19 - MADS BOX PROTEIN
Ciclev10003824m	0	9.40958	Inf	Inf	0.036964	Up
Ciclev10003330m	12.5497	0	0	#NAME?	0.026783	Down	(M=106) PTHR24420//PTHR24420:SF473 - LEUCINE-RICH REPEAT RECEPTOR-LIKE PROTEIN KINASE // SUBFAMILY NOT NAMED
Ciclev10013308m	17.1911	0	0	#NAME?	0.00245878	Down	(M=76) PTHR24420//PTHR24420:SF472 - LEUCINE-RICH REPEAT RECEPTOR-LIKE PROTEIN KINASE // SUBFAMILY NOT NAMED
Ciclev10006876m	9.8871	0	0	#NAME?	0.0248548	Down	(M=8) K02875 - large subunit ribosomal protein L14e
Ciclev10018054m	84.8642	0	0	#NAME?	9.73e-13	Down	(M=31) PTHR24420//PTHR24420:SF441 - LEUCINE-RICH REPEAT RECEPTOR-LIKE PROTEIN KINASE // SUBFAMILY NOT NAMED
Ciclev10022986m	32.0805	0	0	#NAME?	2.72e-06	Down	(M=133) PF00847 - AP2 domain
Ciclev10026970m	10.8249	0	0	#NAME?	0.018582	Down	(M=93) PF03140 - Plant protein of unknown function
Ciclev10016175m	13.2812	0	0	#NAME?	0.00599409	Down	(M=2) PTHR23153:SF22 - PUX1 (PLANT UBX DOMAIN-CONTAINING PROTEIN 1)
Ciclev10031638m	13.1923	0	0	#NAME?	0.00612767	Down	(M=25) PF00646//PF08387 - F-box domain // FBD
Ciclev10018233m	24.0498	0	0	#NAME?	7.64e-05	Down
Ciclev10003797m	11.8043	0	0	#NAME?	0.0178845	Down
Ciclev10025571m	10.2057	0	0	#NAME?	0.0405978	Down
Ciclev10005360m	81.56	0	0	#NAME?	0.000201486	Down	(M=2) 2.1.1.95 - Tocopherol O-methyltransferase.
Ciclev10031349m	32.7837	0	0	#NAME?	2.04e-06	Down
Ciclev10008888m	77.3446	0	0	#NAME?	3.93e-05	Down
Ciclev10021727m	17.6742	0	0	#NAME?	0.0122869	Down
Ciclev10026926m	12.681	0	0	#NAME?	0.0131496	Down	(M=44) K14488 - SAUR family protein
Ciclev10030380m	66.0452	0	0	#NAME?	2.12e-09	Down	(M=4) PTHR16290 - TRANSCRIPTION FACTOR SMIF (DECAPPING ENZYME DCP1)
Ciclev10013851m	12.1891	0	0	#NAME?	0.00935556	Down	(M=133) PF00847 - AP2 domain
Ciclev10017377m	31.1617	0	0	#NAME?	0.0205205	Down
Ciclev10008743m	14.1488	0	0	#NAME?	0.0123836	Down
Ciclev10002654m	8.30256	0	0	#NAME?	0.0463365	Down	(M=1) PTHR21495:SF26 - UNKNOWN PROTEIN
Ciclev10029566m	58.6011	0	0	#NAME?	5.1e-11	Down	(M=60) PF00011 - Hsp20/alpha crystallin family
Ciclev10019667m	21.2558	0	0	#NAME?	0.038032	Down
Ciclev10029835m	25.5219	0	0	#NAME?	3.96e-05	Down
Ciclev10003074m	8.73389	0	0	#NAME?	0.0393217	Down
Ciclev10011649m	12.5217	0	0	#NAME?	0.00862144	Down
Ciclev10009847m	12.1	0	0	#NAME?	0.0429818	Down
Ciclev10019871m	31.8367	0	0	#NAME?	3.07e-06	Down	(M=147) PTHR10209:SF55 - OXIDOREDUCTASE, 2OG-FE(II) OXYGENASE FAMILY PROTEIN
Ciclev10016404m	9.39024	0	0	#NAME?	0.0297697	Down
Ciclev10024004m	11.8655	0	0	#NAME?	0.0107436	Down
Ciclev10013539m	10.4404	0	0	#NAME?	0.0192906	Down	(M=7) PTHR11615//PTHR11615:SF54 - NITRATE, FROMATE, IRON DEHYDROGENASE // SUBFAMILY NOT NAMED
Ciclev10033847m	9.78868	0	0	#NAME?	0.025459	Down	(M=133) PF00847 - AP2 domain
Ciclev10004834m	12.4283	0	0	#NAME?	0.00831916	Down
Ciclev10005896m	8.5512	0	0	#NAME?	0.0411182	Down
Ciclev10012423m	37.6825	0	0	#NAME?	0.000303786	Down
Ciclev10027422m	15.8084	0	0	#NAME?	0.00213071	Down	(M=28) K11818 - cytochrome P450, family 83, subfamily B, polypeptide 1
Ciclev10029743m	18.8274	0	0	#NAME?	0.000596338	Down
Ciclev10005952m	18.9869	0	0	#NAME?	0.000573086	Down
Ciclev10006066m	15.8457	0	0	#NAME?	0.00211109	Down
Ciclev10006068m	8.35874	0	0	#NAME?	0.045707	Down
Ciclev10018267m	44.2833	2.74923	0.0620828	-4.00966	0.00124474	Down	(M=29) K13448 - calcium-binding protein CML
Ciclev10005716m	58.6008	3.63591	0.0620454	-4.01053	2.66e-06	Down
Ciclev10019793m	5052.79	309.2	0.0611939	-4.03047	#NUM!	Down	(M=84) KOG0157 - Cytochrome P450 CYP4/CYP19/CYP26 subfamilies
Ciclev10016758m	15.1798	0.885784	0.0583528	-4.09905	0.0396177	Down
Ciclev10001714m	93.6075	5.07848	0.0542529	-4.20416	7.52e-10	Down
Ciclev10029467m	636.748	33.3945	0.0524454	-4.25304	2.6e-58	Down	(M=27) PTHR11527:SF14 - HEAT-SHOCK PROTEIN 17
Ciclev10015849m	11.781	0.60739	0.0515568	-4.27769	0.0478806	Down
Ciclev10028812m	1312.48	67.0973	0.0511225	-4.2899	2.43e-115	Down	(M=1) PF03060 - Nitronate monooxygenase
Ciclev10021923m	1031.9	49.4116	0.047884	-4.38431	9.64e-95	Down	(M=15) K09286 - EREBP-like factor
Ciclev10010960m	25.3011	1.20635	0.0476796	-4.39048	0.0231921	Down
Ciclev10014477m	12.864	0.609672	0.0473936	-4.39916	0.0337133	Down
Ciclev10002364m	90.5923	4.26314	0.0470585	-4.4094	4.45e-10	Down
Ciclev10027129m	70.1947	3.28161	0.0467501	-4.41889	4.84e-08	Down	(M=53) PTHR22764 - RING FINGER DOMAIN-CONTAINING
Ciclev10028966m	45.0662	2.0837	0.0462364	-4.43483	1.57e-05	Down
Ciclev10003910m	27.4488	1.18104	0.0430273	-4.5386	0.00124596	Down	(M=116) PF02458 - Transferase family
Ciclev10028751m	141.027	5.44647	0.0386201	-4.6945	6.25e-16	Down	(M=4) PTHR16290 - TRANSCRIPTION FACTOR SMIF (DECAPPING ENZYME DCP1)
Ciclev10021725m	31.4151	1.18104	0.0375948	-4.73332	0.0303374	Down
Ciclev10029400m	32.7141	1.21478	0.0371333	-4.75114	0.0439801	Down
Ciclev10018270m	24.9588	0.91793	0.0367778	-4.76502	0.0266829	Down	(M=167) PTHR11926:SF15 - UDP-GLUCOSYLTRANSFERASE
Ciclev10019758m	918.83	33.1743	0.0361049	-4.79166	2.65e-94	Down	(M=9) PTHR11206//PTHR11206:SF38 - MULTIDRUG RESISTANCE PROTEIN // SUBFAMILY NOT NAMED
Ciclev10001426m	25.5737	0.896499	0.0350555	-4.83422	0.000788521	Down	(M=8) PTHR21562 - NOTUM-RELATED
Ciclev10033202m	17.3741	0.60739	0.0349596	-4.83817	0.0270268	Down
Ciclev10022453m	27.7676	0.907215	0.0326717	-4.93581	0.0356895	Down	(M=7) PF07939 - Protein of unknown function (DUF1685)
Ciclev10001671m	39.1874	1.18104	0.0301384	-5.05225	1.71e-05	Down
Ciclev10009609m	10.1355	0.303695	0.0299636	-5.06065	0.0490532	Down
Ciclev10000974m	20.4447	0.590522	0.028884	-5.11359	0.00248134	Down
Ciclev10030194m	21.223	0.611954	0.0288345	-5.11606	0.00190289	Down
Ciclev10007185m	52.6331	1.50617	0.0286164	-5.12701	3.48e-07	Down	(M=84) KOG0157 - Cytochrome P450 CYP4/CYP19/CYP26 subfamilies
Ciclev10028324m	210.649	5.98341	0.0284047	-5.13773	3.74e-25	Down	(M=4) PTHR23423:SF2 - ORGANIC SOLUTE TRANSPORTER-RELATED
Ciclev10015074m	10.4919	0.295261	0.0281417	-5.15115	0.0432945	Down
Ciclev10020770m	32.1183	0.902651	0.028104	-5.15308	0.000269123	Down
Ciclev10023372m	21.8652	0.609672	0.0278832	-5.16446	0.00150279	Down	(M=53) PF00560//PF00931//PF01582 - Leucine Rich Repeat // NB-ARC domain // TIR domain
Ciclev10005279m	11.2139	0.303695	0.0270821	-5.20652	0.0334607	Down	(M=87) PTHR11746 - O-METHYLTRANSFERASE
Ciclev10026877m	11.7578	0.303695	0.0258292	-5.27485	0.0267873	Down
Ciclev10019157m	12.4983	0.303695	0.0242989	-5.36297	0.0218356	Down
Ciclev10032652m	39.2114	0.907215	0.0231365	-5.43369	0.0181834	Down
Ciclev10015077m	95.0741	2.08826	0.0219646	-5.50868	8.26e-13	Down
Ciclev10023220m	391.139	8.56258	0.0218914	-5.51349	8.52e-11	Down	(M=10) PTHR11315 - PROTEASE FAMILY C26 GAMMA-GLUTAMYL HYDROLASE
Ciclev10018120m	14.3174	0.305977	0.021371	-5.5482	0.0106888	Down	(M=104) PF00010 - Helix-loop-helix DNA-binding domain
Ciclev10021216m	15.747	0.305977	0.0194308	-5.68551	0.0113877	Down
Ciclev10014792m	16.7834	0.305977	0.018231	-5.77747	0.00428872	Down	(M=106) PTHR24420//PTHR24420:SF473 - LEUCINE-RICH REPEAT RECEPTOR-LIKE PROTEIN KINASE // SUBFAMILY NOT NAMED
Ciclev10021408m	33.215	0.590522	0.0177788	-5.8137	0.000372031	Down
Ciclev10013766m	800.494	14.1545	0.0176822	-5.82156	1.46e-100	Down	(M=15) K09286 - EREBP-like factor
Ciclev10002158m	17.3128	0.305977	0.0176734	-5.82227	0.00899427	Down
Ciclev10008983m	50.1427	0.885784	0.0176653	-5.82294	0.012606	Down	(M=2) PTHR10434 - 1-ACYL-SN-GLYCEROL-3-PHOSPHATE ACYLTRANSFERASE
Ciclev10028765m	35.8074	0.611954	0.0170901	-5.87069	0.000244317	Down
Ciclev10029577m	37.6498	0.609672	0.0161932	-5.94847	5.31e-06	Down	(M=6) PTHR12899 - 39S RIBOSOMAL PROTEIN L18, MITOCHONDRIAL
Ciclev10031788m	97.0908	1.51848	0.0156397	-5.99864	0.00103286	Down
Ciclev10022989m	37.8564	0.590522	0.015599	-6.0024	4.55e-06	Down	(M=28) PTHR10168 - GLUTAREDOXIN
Ciclev10017280m	20.0138	0.305977	0.0152883	-6.03143	0.0391021	Down
Ciclev10010168m	34.0919	0.295261	0.00866073	-6.8513	6.09e-06	Down	(M=45) PTHR22950 - AMINO ACID TRANSPORTER
Ciclev10029536m	655.891	5.47792	0.00835187	-6.90368	3.91e-95	Down	(M=5) PTHR22595:SF1 - WOUND-INDUCED PROTEIN WIN-RELATED
Ciclev10011782m	96.8557	0.598956	0.00618401	-7.33724	8.1e-16	Down
Ciclev10009605m	51.6811	0.295261	0.00571313	-7.4515	1.28e-05	Down
Ciclev10025431m	127.698	0.295261	0.00231218	-8.75653	5.48e-22	Down	(M=28) K11818 - cytochrome P450, family 83, subfamily B, polypeptide 1
