# Supplementary material for: Genome-wide screening and characterization of long non-coding RNAs involved in flowering development of trifoliate orange (Poncirus trifoliata L. Raf.)
Source: Sci Rep. 2017 Feb 24;7:43226. doi: 10.1038/srep43226 (PMC5324131; doi:10.1038/srep43226)
Supplement: Table S4 [file srep43226-s5.xls]

## Sheet: Known target
Genome-wide screening and characterization of long non-coding RNAs involved in flowering development of trifoliate orange (Poncirus trifoliata L. Raf.)
Chen-Yang Wang1, Sheng-Rui Liu1, Xiao-Yu Zhang, Yu-Jiao Ma, Chun-Gen Hu*, Jin-Zhi Zhang*
Key Laboratory of Horticultural Plant Biology (Ministry of Education), College of Horticulture and Forestry Science, Huazhong Agricultural University, Wuhan 430070, China
1These authors contributed equally to this work.
*Author for correspondence E-mail: jinzhizhang@mail.hzau.edu.cn or chungen@mail.hzau.edu.cn
Tel: +86-27-8728-1826
Fax: +86-27-8728-2010
Table S4. LncRNAs predicted as putative miRNA targets of citrus conserved miRNAs.
>Pt-miR156a Score: 3.0 TCONS_00038108-[scaffold_6]-[-]-[x]-[657]-[1]-novel
Query: 1 TTGACAGAAGAGAGTGAGCAC 21
|||||*|||||*||*||||||
Sbjct: 548 AACTGCCTTCTATCTCTCGTG 528
>Pt-miR156a Score: 3.0 TCONS_00009262-[scaffold_2]-[-]-[i]-[326]-[1]-novel
Query: 1 TTGACAGAAGAGAGTGAGCAC 21
*||*||||||||||::|||||
Sbjct: 283 TACCGTCTTCTCTCGTTCGTG 263
>Pt-miR160a* Score: 3.0 TCONS_00034387-[scaffold_6]-[+]-[u]-[332]-[1]-novel
Query: 1 GCGTACGAGGAGCCAAGCATA 21
||:|||:*|||||||*|||||
Sbjct: 229 CGTATGTCCCTCGGTCCGTAT 209
>Pt-miR162 Score: 3.0 TCONS_00018170-[scaffold_3]-[-]-[u]-[217]-[1]-novel
Query: 1 GGAGGCAGCGGTTCATCGATC 21
|||*||||*||||*|||||||
Sbjct: 170 CCTACGTCTCCAAATAGCTAG 150
>Pt-miR166a Score: 3.0 TCONS_00015687-[scaffold_3]-[+]-[u]-[511]-[1]-novel
Query: 1 TCGGACCAGGCTTCATTCCCC 21
|||:|||||:|**||||||||
Sbjct: 169 AGCTTGGTCTGTTGTAAGGGG 149
>Pt-miR166a Score: 1.0 TCONS_00020071-[scaffold_3]-[-]-[x]-[1472]-[1]-novel
Query: 1 TCGGACCAGGCTTCATTCCCC 21
|||||||||||||||||||*|
Sbjct: 1000 AGCCTGGTCCGAAGTAAGGAG 980
>Pt-miR169b Score: 3.0 TCONS_00045496-[scaffold_8]-[-]-[u]-[1495]-[1]-novel
Query: 1 CAGCCAAGGATGACTTGCCGG 21
||||||||||*||||||**||
Sbjct: 349 GTCGGTTCCTTCTGAACCACC 329
>Pt-miR169i* Score: 3.0 TCONS_00019820-[scaffold_3]-[-]-[i]-[293]-[1]-novel
Query: 1 AGGCAGTCTCCTTGGCTAAG 20
|:|||:||*|*|||||||||
Sbjct: 171 TTCGTTAGTGTAACCGATTC 152
>Pt-miR171i Score: 3.0 TCONS_00015223-[scaffold_3]-[+]-[u]-[310]-[1]-novel
Query: 1 TGTTGGAACGGCTCAATCAAA 21
|:||||**|:|||||||||||
Sbjct: 181 ATAACCGAGTCGAGTTAGTTT 161
>Pt-miR171i Score: 1.5 TCONS_00010208-[scaffold_2]-[-]-[u]-[776]-[1]-novel
Query: 1 TGTTGGAACGGCTCAATCAAA 21
|:||||*||||||||||||||
Sbjct: 148 ATAACCGTGCCGAGTTAGTTT 128
>Pt-miR172a Score: 1.5 TCONS_00044561-[scaffold_8]-[+]-[u]-[672]-[2]-novel
Query: 1 GTAGCATCATCAAGATTCAC 20
|:||||||||||||||||*|
Sbjct: 450 CGTCGTAGTAGTTCTAAGAG 431
>Pt-miR172a Score: 1.5 TCONS_00044562-[scaffold_8]-[+]-[u]-[680]-[2]-novel
Query: 1 GTAGCATCATCAAGATTCAC 20
|:||||||||||||||||*|
Sbjct: 450 CGTCGTAGTAGTTCTAAGAG 431
>Pt-miR172a Score: 1.5 TCONS_00025122-[scaffold_4]-[-]-[u]-[508]-[1]-novel
Query: 1 GTAGCATCATCAAGATTCAC 20
|:||||||||||||||||*|
Sbjct: 82 CGTCGTAGTAGTTCTAAGAG 63
>Pt-miR172e Score: 3.0 TCONS_00024541-[scaffold_4]-[-]-[u]-[604]-[2]-novel
Query: 1 GAATCTTGATGATGCTGCAT 20
|||||||||||*||||*||*
Sbjct: 50 CTTAGAACTACCACGAGGTT 31
>Pt-miR172e Score: 3.0 TCONS_00034466-[scaffold_6]-[+]-[u]-[258]-[1]-novel
Query: 1 GAATCTTGATGATGCTGCAT 20
*||*|||||||||||||*||
Sbjct: 87 GTTTGAACTACTACGACCTA 68
>Pt-miR172e Score: 3.0 TCONS_00014646-[scaffold_3]-[+]-[i]-[272]-[1]-novel
Query: 1 GAATCTTGATGATGCTGCAT 20
:||||||*||||||||*||:
Sbjct: 184 TTTAGAAATACTACGAGGTG 165
> Pt-miR390a-3p, Score: 1.5 TCONS_00006997-[scaffold_2]-[+]-[u]-[363]-[1]-novel
Query: 1 AAGCTCAGGAGGGATAGCGCC 21
|||||||||||:||||*||||
Sbjct: 185 TTCGAGTCCTCTCTATAGCGG 165
>Pt-miR396a Score: 1.0 TCONS_00044103-[scaffold_8]-[+]-[i]-[355]-[1]-novel
Query: 1 ATTCAAGAAAGCTGTGGAAAA 21
||||||||||||||*||||||
Sbjct: 210 TAAGTTCTTTCGACTCCTTTT 190
>Pt-miR396a Score: 1.5 TCONS_00040727-[scaffold_7]-[-]-[u]-[281]-[1]-novel
Query: 1 ATTCAAGAAAGCTGTGGAAAA 21
*|||||||||||:||||||||
Sbjct: 148 CAAGTTCTTTCGGCACCTTTT 128
>Pt-miR396a Score: 1.0 TCONS_00004802-[scaffold_1]-[-]-[u]-[453]-[1]-novel
Query: 1 ATTCAAGAAAGCTGTGGAAAA 21
*||||||||||||||||||||
Sbjct: 267 CAAGTTCTTTCGACACCTTTT 247
>Pt-miR396b Score: 3.0 TCONS_00022467-[scaffold_4]-[+]-[x]-[1859]-[4]-novel
Query: 1 TTCAAGAAATCTGTGGGAAG 20
|:*||:||||||:|||:|||
Sbjct: 1430 AGTTTTTTTAGATACCTTTC 1411
>Pt-miR396g Score: 2.0 TCONS_00040021-[scaffold_7]-[+]-[u]-[510]-[1]-novel
Query: 1 TTCCACGGCTTTCTTGAACTT 21
|:||||:|*||||||||||||
Sbjct: 66 AGGGTGTCTAAAGAACTTGAA 46
>Pt-miR398b Score: 3.0 TCONS_00023208-[scaffold_4]-[+]-[i]-[210]-[1]-novel
Query: 1 GGGGCGACATGAGATCACA 19
:|**|:|||||||||||||
Sbjct: 175 TCGAGTTGTACTCTAGTGT 157
