# Supplementary material for: Genome-wide screening and characterization of long non-coding RNAs involved in flowering development of trifoliate orange (Poncirus trifoliata L. Raf.)
Source: Sci Rep. 2017 Feb 24;7:43226. doi: 10.1038/srep43226 (PMC5324131; doi:10.1038/srep43226)
Supplement: Table S5 [file srep43226-s6.xls]

## Sheet: Novel target
Genome-wide screening and characterization of long non-coding RNAs involved in flowering development of trifoliate orange (Poncirus trifoliata L. Raf.)
Chen-Yang Wang1, Sheng-Rui Liu1, Xiao-Yu Zhang, Yu-Jiao Ma, Chun-Gen Hu*, Jin-Zhi Zhang*
Key Laboratory of Horticultural Plant Biology (Ministry of Education), College of Horticulture and Forestry Science, Huazhong Agricultural University, Wuhan 430070, China
1These authors contributed equally to this work.
*Author for correspondence E-mail: jinzhizhang@mail.hzau.edu.cn or chungen@mail.hzau.edu.cn
Tel: +86-27-8728-1826
Fax: +86-27-8728-2010
Table S5. LncRNAs predicted as putative miRNA targets of trifoliate orange-specific miRNAs.
>Pt-miR58	Score: 3.0	TCONS_00049025-[scaffold_9]-[+]-[i]-[224]-[1]-novel
Query: 1 AATGGGAGGCTTGGCAAGAAG 21
||||:||::||||*||||||:
Sbjct: 170 TTACTCTTTGAACAGTTCTTT 150
>Pt-miR77	Score: 3.0	TCONS_00039716-[scaffold_7]-[+]-[i]-[629]-[1]-novel
Query: 1 TTGAGAAGTGTAGTATTATTT 21
|||*|||||*:|||||||||:
Sbjct: 47 AACCCTTCAGGTCATAATAAG 27
>Pt-miR93	Score: 1.5	TCONS_00050341-[scaffold_9]-[-]-[u]-[295]-[1]-novel
Query: 1 TGTTTTGGGTGAAACGGGTGTT 22
|||||||:|||||*||||||||
Sbjct: 140 ACAAAACTCACTTGGCCCACAA 119
>Pt-miR109	Score: 3.0	TCONS_00043461-[scaffold_8]-[+]-[i]-[254]-[1]-novel
Query: 1 CTGCTGTGATGATTTATGAATGA 23
|||||||||**||||||||||*|
Sbjct: 130 GACGACACTTATAAATACTTAGT 108
>Pt-miR185	Score: 3.0	TCONS_00040631-[scaffold_7]-[+]-[u]-[389]-[1]-novel
Query: 1 AGGGACAAGCTAAAAGACCAA 21
|:||||||:*||||||||*||
Sbjct: 175 TTCCTGTTTAATTTTCTGTTT 155
>Pt-miR188	Score: 0.0	TCONS_00010767-[scaffold_2]-[-]-[u]-[567]-[1]-novel
Query: 1 AGCTCCTGCTTCGTTGGATC 20
||||||||||||||||||||
Sbjct: 423 TCGAGGACGAAGCAACCTAG 404
>Pt-miR191	Score: 3.0	TCONS_00004247-[scaffold_1]-[-]-[u]-[659]-[1]-novel
Query: 1 TGGACAATGTTCGAAGATTCT 21
*||||*|||||*|||||||||
Sbjct: 377 TCCTGCTACAATCTTCTAAGA 357
>Pt-miR243	Score: 3.0	TCONS_00039941-[scaffold_7]-[+]-[i]-[410]-[1]-novel
Query: 1 TTTCTCTTATCGTTATCTGTG 21
||||||||*||*||||||||*
Sbjct: 90 AAAGAGAAAAGGAATAGACAG 70
>Pt-miR243	Score: 3.0	TCONS_00021016-[scaffold_3]-[-]-[i]-[646]-[1]-novel
Query: 1 TTTCTCTTATCGTTATCTGTG 21
|||||||||||:*||||||:*
Sbjct: 126 AAAGAGAATAGTTATAGACGG 106
>Pt-miR253	Score: 3.0	TCONS_00013291-[scaffold_3]-[+]-[i]-[233]-[1]-novel
Query: 1 TTTAATTTCCTCCAATATTTCA 22
||||||||||**||||*|||||
Sbjct: 136 AAATTAAAGGTTGTTAAAAAGT 115
>Nove136	Score: 3.0	TCONS_00046047-[scaffold_8]-[-]-[i]-[581]-[1]-novel
Query: 1 TTGTGCTGAGCACCGGATCAA 21
|||||*||||||*|::|||||
Sbjct: 70 AACACAACTCGTAGTTTAGTT 50
>Nove136	Score: 1.5	TCONS_00044561-[scaffold_8]-[+]-[u]-[672]-[2]-novel
Query: 1 GCGGCATCATCAAGATTCACA 21
||:|||||||||||||||*||
Sbjct: 450 CGTCGTAGTAGTTCTAAGAGT 430
>Nove152	Score: 0.0	TCONS_00004802-[scaffold_1]-[-]-[u]-[453]-[1]-novel
Query: 1 TCCCACAGCTTTATTGAACCGC 22
||||||||||||||||||||||
Sbjct: 334 AGGGTGTCGAAATAACTTGGCG 313
>Novel35	Score: 3.0	TCONS_00007248-[scaffold_2]-[+]-[u]-[991]-[1]-novel
Query: 1 TGACAATGAGAGAGAGCACAC 21
||||||||**|||||||||*|
Sbjct: 959 ACTGTTACCATCTCTCGTGCG 939
>Novel35	Score: 2.0	TCONS_00033118-[scaffold_5]-[-]-[u]-[963]-[1]-novel
Query: 1 TGACAATGAGAGAGAGCACAC 21
*||||||||||||||||*|||
Sbjct: 842 TCTGTTACTCTCTCTCGAGTG 822
>Nove159	Score: 0.5	TCONS_00020071-[scaffold_3]-[-]-[x]-[1472]-[1]-novel
Query: 1 TTGGACCAGGCTTCATTCCTC 21
|:|||||||||||||||||||
Sbjct: 1000 AGCCTGGTCCGAAGTAAGGAG 980
>Nove142	Score: 3.0	TCONS_00037601-[scaffold_6]-[-]-[i]-[517]-[1]-novel
Query: 1 TGGAAAATAATGATCGTAGAA 21
||:||||||||:||*:||:||
Sbjct: 417 ACTTTTTATTATTATTATTTT 397
>Nove142	Score: 3.0	TCONS_00007509-[scaffold_2]-[+]-[u]-[267]-[1]-novel
Query: 1 TGGAAAATAATGATCGTAGAA 21
||:|*||||||||||::|:||
Sbjct: 120 ACTTATTATTACTAGTGTTTT 100
>Nove142	Score: 2.5	TCONS_00040467-[scaffold_7]-[+]-[u]-[291]-[1]-novel
Query: 1 TGGAAAATAATGATCGTAGAA 21
||:||||||||||||*||||*
Sbjct: 162 ACTTTTTATTACTAGGATCTC 142
>Nove156	Score: 0.0	TCONS_00038108-[scaffold_6]-[-]-[x]-[657]-[1]-novel
Query: 1 TTGACGGAAGATAGAGAGCAC 21
|||||||||||||||||||||
Sbjct: 548 AACTGCCTTCTATCTCTCGTG 528
>Nove129	Score: 1.0	TCONS_00031213-[scaffold_5]-[-]-[u]-[288]-[3]-novel
Query: 1 TTGGACAGAGAAATCACGGTCA 22
||||||||||||||||*|||||
Sbjct: 140 AACCTGTCTCTTTAGTCCCAGT 119
>Nove129	Score: 2.0	TCONS_00025390-[scaffold_4]-[-]-[u]-[441]-[1]-novel
Query: 1 TTGGACAGAGAAATCACGGTCA 22
|||||||*||||||||*|||||
Sbjct: 29 AACCTGTATCTTTAGTCCCAGT 8
>Nove129	Score: 0.5	TCONS_00025400-[scaffold_4]-[-]-[u]-[233]-[1]-novel
Query: 1 TTGGACAGAGAAATCACGGTCA 22
:|||||||||||||||||||||
Sbjct: 192 GACCTGTCTCTTTAGTGCCAGT 171
>Nove154	Score: 2.5	TCONS_00009262-[scaffold_2]-[-]-[i]-[326]-[1]-novel
Query: 1 GTGACAGAAGAGAGTGAGCAC 21
:||*||||||||||::|||||
Sbjct: 283 TACCGTCTTCTCTCGTTCGTG 263
>Nove112	Score: 0.0	TCONS_00030753-[scaffold_5]-[-]-[u]-[566]-[1]-novel
Query: 1 TTTTGTTGCATGATGCTGATAA 22
||||||||||||||||||||||
Sbjct: 226 AAAACAACGTACTACGACTATT 205
>Nove133	Score: 3.0	TCONS_00045496-[scaffold_8]-[-]-[u]-[1495]-[1]-novel
Query: 1 CAGCCAAGGATGACTTGCCGG 21
||||||||||*||||||**||
Sbjct: 349 GTCGGTTCCTTCTGAACCACC 329
