# Supplementary material for: Genome-wide screening and characterization of long non-coding RNAs involved in flowering development of trifoliate orange (Poncirus trifoliata L. Raf.)
Source: Sci Rep. 2017 Feb 24;7:43226. doi: 10.1038/srep43226 (PMC5324131; doi:10.1038/srep43226)
Supplement: Table S6 [file srep43226-s7.xls]

## Sheet: eTMs
Genome-wide screening and characterization of long non-coding RNAs involved in flowering development of trifoliate orange (Poncirus trifoliata L. Raf.)
Chen-Yang Wang1, Sheng-Rui Liu1, Xiao-Yu Zhang, Yu-Jiao Ma, Chun-Gen Hu*, Jin-Zhi Zhang*
Key Laboratory of Horticultural Plant Biology (Ministry of Education), College of Horticulture and Forestry Science, Huazhong Agricultural University, Wuhan 430070, China
1These authors contributed equally to this work.
*Author for correspondence E-mail: jinzhizhang@mail.hzau.edu.cn or chungen@mail.hzau.edu.cn
Tel: +86-27-8728-1826
Fax: +86-27-8728-2010
Table S6. LncRNAs predicted as putative target mimics of miRNAs.
>Nove171	Score: 2.8	TCONS_00041402-[scaffold_7]-[-]-[u]-[590]-[1]-novel
Query: 1 TGCCTGGCTC---CCTGTATGCTT 24
|||||||||| |||||*|||:|
Sbjct: 221 ACGGACCGAGGTAGGACAGACGGA 198
>Nove125	Score: 3.0	TCONS_00041402-[scaffold_7]-[-]-[u]-[590]-[1]-novel
Query: 1 TGCCTGGCTC---CCTGTATGCCG 24
|||||||||| |||||*||||*
Sbjct: 221 ACGGACCGAGGTAGGACAGACGGA 198
>Nove142	Score: 3.0	TCONS_00033994-[scaffold_6]-[+]-[u]-[600]-[2]-novel
Query: 1 TGGAAAATAA---TGATCGTAGAA 24
|||||||||* ||||**|||||
Sbjct: 449 ACCTTTTATATCTACTACAATCTT 426
>Nove142	Score: 2.8	TCONS_00048738-[scaffold_9]-[+]-[i]-[418]-[1]-novel
Query: 1 TGGAAAATAA---TGATCGTAGAA 24
|::||||||| ||||*:*|*||
Sbjct: 394 ATTTTTTATTTTTACTATTCTATT 371
>Nove147	Score: 3.0	TCONS_00031976-[scaffold_5]-[-]-[u]-[567]-[1]-novel
Query: 1 TTTAAAATCA---CACGGCTTTAA 24
|||||||:|| ||*|*|::||*
Sbjct: 321 AAATTTTGGTAAAGTTCGGGGATA 298
>Pt-miR185	Score: 2.8	TCONS_00047707-[scaffold_9]-[+]-[i]-[236]-[1]-novel
Query: 1 AGGGACAAGC---TAAAAGACCAA 24
|:||||||:| ||||*:||**|
Sbjct: 190 TTCCTGTTTGTTTATTTATTGACT 167
>Pt-miR160a	Score: 2.5	TCONS_00041402-[scaffold_7]-[-]-[u]-[590]-[1]-novel
Query: 1 TGCCTGGCTC---CCTGTATGCCG 24
|||||||||| |||||*||||*
Sbjct: 221 ACGGACCGAGGTAGGACAGACGGA 198
>Pt-miR157b Score: 2.8 TCONS_00033962-[scaffold_6]-[+]-[u]-[245]-[1]-novel
Query: 1 GTGACAGAAG---ATAGAGAGCGC 24
|||||||||| |||:|:*||*|
Sbjct: 43 CACTGTCTTCTATTATTTTACGAG 20
>Pt-miR156a2 Score: 2.5 TCONS_00030665-[scaffold_5]-[-]-[u]-[1985]-[2]-novel
Query: 1 TGACAGAAGA---GAGTGAGCAC 23
*||||:|||| |||:|||:|*
Sbjct: 329 TCTGTTTTCTTTTCTCGCTCTAA 308
