# Supplementary material for: Genome-wide screening and characterization of long non-coding RNAs involved in flowering development of trifoliate orange (Poncirus trifoliata L. Raf.)
Source: Sci Rep. 2017 Feb 24;7:43226. doi: 10.1038/srep43226 (PMC5324131; doi:10.1038/srep43226)
Supplement: Table S7 [file srep43226-s8.xls]

## Sheet: LncRNA primer
Genome-wide screening and characterization of long non-coding RNAs involved in flowering development of trifoliate orange (Poncirus trifoliata L. Raf.)
Chen-Yang Wang1, Sheng-Rui Liu1, Xiao-Yu Zhang, Yu-Jiao Ma, Chun-Gen Hu*, Jin-Zhi Zhang*
Key Laboratory of Horticultural Plant Biology (Ministry of Education), College of Horticulture and Forestry Science, Huazhong Agricultural University, Wuhan 430070, China
1These authors contributed equally to this work.
*Author for correspondence E-mail: jinzhizhang@mail.hzau.edu.cn or chungen@mail.hzau.edu.cn
Tel: +86-27-8728-1826
Fax: +86-27-8728-2010
Table S7. Primers used in this study
LncRNAs primers
LncRNAs ID	Sense (5'-3')	Antisense (5'-3')
TCONS_00005234	AGAAAATGGGAATTGTGGGA	AAATCATCGGCTTCACTAAC
TCONS_00006648	GTTGCTGGAAGTTTTCTGCT	GCATCCCAAAATGAACCTAT
TCONS_00006648	GTTGCTGGAAGTTTTCTGCT	GCATCCCAAAATGAACCTAT
TCONS_00007142	TCGCCGTTATCTCAACTATC	TGCGTCTTTTCCTCTGCTTC
TCONS_00007238	TCCTTGCCCAGACTCAATACA	CTGCTTCCGTTCAGTTGCTAT
TCONS_00008864	GATGGATTGGCAAGGGAGAA	TTTGAATGGCGACAGTAAGC
TCONS_00009262	GGCTCCACAGTCTTCAAAC	CTTAAAAGTGGTCAGCGAC
TCONS_00009986	GTTGAAGCCGCAAAACATTA	TACAAGAGGGGTTTCCAGTG
TCONS_00011770	GCAGTTATGGGACAGTTAGGC	GTTGCGAAGTGGTCACAGGAT
TCONS_00014168	TTCGACATGGTTGCAGATTC	CAAACACTTGGCGAAGAAAA
TCONS_00014766	GGCTTCGTTGTTTATTCCAG	GAATACACCGCTTACAGGCT
TCONS_00018441	CAATGCAACAACCTCCCACT	TGACTCAAAACCCACCCAAC
TCONS_00018442	TTTCAGGTTGGGGTGTCATT	AAGCCAGATAGCAAGCAAAA
TCONS_00018589	GAGCCACTTATCAAGGTTTC	GCTGAATTTACACGAGCACTAT
TCONS_00019250	TGACGCTAGGATTAGGAGG	CCTAACTGAACCAGGCAAT
TCONS_00019775	TGGATGCTTTGTCTATGTGGT	AGCCCCTAAGCCAAGTAAAAT
TCONS_00023301	TTAATGTGGGTCCTTGATTC	ACTAGTTGACTTTGGATGGG
TCONS_00026253	ATTCATCTGCTAATTCCCTC	CTTCTTCGCAACATCTTTCC
TCONS_00027249	TCCTCAATATGGGAGAAATC	GTACATGAACGCAAACAAAG
TCONS_00027265	AATGGTGATAATCGGGCTCC	TTGTGCTTACATAAGGTGGG
TCONS_00027388	GCTCAATCCTTCACCTCCCA	TCAGCAACTTTCTCCCCTTC
TCONS_00027433	TTTAGGTTTTGATGGCTCCC	CATAGTGACAGGTTCGGGTT
TCONS_00028024	AACGAATGGTCTGAGGGTAA	GCATTTGATTTGTTGCGTGT
TCONS_00030665	AAACAATCGGTCGCCATGAG	GAAGGTGAAAAGAAGAGGG
TCONS_00031213	AATCCGAGATGGGCTACCTT	GAGTAGTTGAAACGGCTGGA
TCONS_00033994	TGGGATGGTGACCTTAACAC	CACAACACCTCCAAGAACTA
TCONS_00038108	GGAAGCATAATGCTATTCGTG	TGGAGCTTGCATCTCACTCCT
TCONS_00038652	TCGAGGCTCACATCCAAAAT	CACGCCGCATACAGCAACTT
TCONS_00044132	TGTGATGCCACTTTTACTTC	GTTTTGCTTTCCATACCCTA
TCONS_00044561	TGCATGGCGAGATTGATATT	CTGACAGCAACAGAAACCGA
TCONS_00047269	ACAGGTAAGAACGAATGGACG	GTATTGAGGAACAACGAGAAGA
TCONS_00048785	AAAACAGGAAAGAAGCACTC	AAGACAATGGCTGATAGGAT
TCONS_00051003	AATATGGAAGAAATCCCGACC	GAACTGAACTAAACTGACCCT
Transcripts primers
Gene Name	Gene ID	Sense (5'-3')	Antisense (5'-3')
PtFrigida	Ciclev10000115m	CCTCGGATAGAACCACTGAC	CCCATATTTGCTCTGACCCT
PtANAC031	Ciclev10001403m	ACATCACCATCCATGCTTTT	TTGGTTGAATTTTGCTGTCC
PtAP3	Ciclev10002410m	TTAGCTCCTCCACTACAACA	CATTCAAACTTTCACCCAAC
PtWUS	Ciclev10002438m	CAGATAGGGATACTGGAGATG	ACAATGGCTAAGACCAAGAC
PtPI	Ciclev10002471m	CTCATCATTTTCGCCACT	TTGTTCTCCAAAGCCATC
PtSVP	Ciclev10002707m	AAAGTCGTAACCCTGCCATA	AGCAGTGACACCAAGCCAAC
PtbHLH1	Ciclev10003800m	TTGAAGTAAACATGGTGGAG	TGAAGTGCAAGATTGTAAGG
PtSPL1	Ciclev10004306m	GGCTTCAATCTTTCTCGGTC	AACAGTATCAGCACCACCCA
PtAGL42	Ciclev10006217m	GGGTTCATGTACCAATGAGGA	CATAACCTGGCATTGTCTTCC
PtGARP	Ciclev10006243m	ATTGTTGAGGCTCCAACTCC	AGCATCTTGTCGTGCATCGT
Unknown protein	Ciclev10008953m	CCACCAGACAAAGTCATAGC	TCCGAAAACTCCATAGAATC
PtAP3	Ciclev10009338m	ATGGGTAGAGGAAAGATGG	GTGGAAGGGCTGATGTATT
PtSPL5	Ciclev10009879m	TCAGACAAGCTGACGAAAAT	GTTAGGAACCACCGTATGCC
PtSPL9	Ciclev10011938m	GCAGATTCATTGGTCCCTCTA	GGTCACATGCCCTACATACTC
No homology	Ciclev10013236m	AGTGCTGCTCCAGTTGTAGTC	GGTAAGGTTATTAGCAGTCGG
PtAG	Ciclev10016430m	CGCCTTTATGAGTATTCCA	CATTCTCGGCTATCTTTGC
PtCLE	Ciclev10017256m	CAGTCCCACAACACCTTCTC	ATCTTTGGACTTCGCACTTT
PtbHLH2	Ciclev10020472m	AGTCCCAGTTCTCCAAATCC	GAGTGTTGAGGTGGTCGTTC
PTAGL2	Ciclev10021357m	ACATAACATACAATCGCTACCC	TAATCAAAGCATCCAACCAG
PtAGL19	Ciclev10022936m	CGTCAGAGGAGCAAGAAGTA	GTGTCTTTTGAGCAGCATAG
PtAGL22	Ciclev10026455m	TTGCGATGCCGATGTTGCT	GCTTGAGGGAGGTGTCTGA
PtF-bOX	Ciclev10032171m	CACCTGTTTGGAGTGGCATA	AACTGCTTCCCTTCTTTGTC
No homology	Ciclev10032652m	CGGTTTATTGTCCGTAGATG	GTTCACAAATGTCGCTCCTT
PtAGL19	Ciclev10033176m	AGCAAGTTACCAGCAACCAT	CTCGATCCGCTTTATCTCAA
Targets primers
TCONS_00048785	5'Side	5' GTGATTTTACCGCTTTAGAC 3' 5' TTTAGAGTGCTTCTTTCCTG 3'
	3'Side	5' CAGATTGCGAATCAACATCC 3' 5' AATGCAGAAACTAGGGACAG 3'
	Middle	5' AAAACAGGAAAGAAGCACTC 3'5' AAGACAATGGCTGATAGGAT 3'
TCONS_00030665	5'Side	5' CCTAGCCGCTCAACTCAAA 3' 5' AAACTCATGGCGACCGATT 3'
	3'Side	5' AATGCTTTGGGCACCTGTCT 3' 5' GCTTAGGCTACTCATCAGTCA 3'
	Middle	5' AAACAATCGGTCGCCATGAG 3'5' GAAGGTGAAAAGAAGAGGG 3’
TCONS_00004802	5'Side	5' AAATACAACCCTTTCTCCTTCC 3' 5' CAAACCTTCTCAGCCATCAA 3'
	3'Side	5' GTGGGAAGATACAAACAGGT 3' 5' GATAGATCATAATCGCTGGA 3'
	Middle	5' TTCTCCTTCCCCTAAACCTA 3'5' AATGCCATGCCAAGTCTGTG 3'
Pt-miR156 primers
Pt-miR156a1
156a-Sen	5' GAAACATAACGAGAGAGCTACTGAC 3'
156a-Anti	5' GTTTCATTTGTTACCAGCGAC 3'
Precursors	GAAACATAACGAGAGAGCTACTGAC AGAAGAGAGTGAGCACACGCAGGTAATTGTATTAGAAAATATCTTTGCAGGTGCGTGCTCGCTCCTCTTCTGTCAGCGTCATTTTTGCAAGTGCTTCCTCACAACCCCAGCACGTCCTAACCCCCCGCCCTCTTTTGCTCTTCCTTCTATCATAGTATTATATTATATTATATATGTGTTGTTTTTTGGGAAAGTTTTGAAGAAGCTTTAAATAAATGTGGCTGTCGATAAGCGTCGCTGGTAACAAATGAAAC
Pt-miR156a2
156b-Sen	5'-CGGCAGGGTTTTCCTATAAAT-3'
156b-Anti	5'-TCTTCAGTTTGAGGGGATGTT-3'
Precursors	CGGCAGGGTTTTCCTATAAAT GGAAACAAAGCATTATGTTTTACTCATTGCTTGTTATGTATATGTTATTAGTATTATTATTTTTTTTCTCATTCTAATTCTTGGAACATTGAAATTGACAGAAGAGAGTGAGCACACAGAGGCAGTTGTATAATTGTATACACGTTGCTTTTGCGTGCTCACTGCTCTTTCTGTCAGCTTCCAGTACCGGAATCTGACCTGGCCCTCTCCTCCGGTCAGTTTTCCATTAACATCCCCTCAAACTGAAGA
Pt-miR156a1
156a-F- BamHI:	5'-GGATCCGAAACATAACGAGAGAGCTACTGAC-3'
156a-R-Sac I	5'-GAGCTCGTTTCATTTGTTACCAGCGAC-3'
Pt-miR156a2
156a2-F- BamHI:	5'-GGATCCCGGCAGGGTTTTCCTATAAAT-3
156a2-R-Sac I :	5'-AGCTCTCTTCAGTTTGAGGGGATGTT-3'
